# Supplementary material for: The causal relationship between trace element status and upper gastrointestinal ulcers: a Mendelian randomization study
Source: Front Nutr. 2024 Oct 30;11:1443090. doi: 10.3389/fnut.2024.1443090 (PMC11557352; doi:10.3389/fnut.2024.1443090)
Supplement: Supplementary file 2 [file Data_Sheet_1.ZIP]

Archive with 24 entries (23 files):
- Tables/
- __MACOSX/._Tables
- Tables/Table S10 The details of results of Meta analysis.csv
- __MACOSX/Tables/._Table S10 The details of results of Meta analysis.csv
- Tables/Table S4 The inverse results between upper gastrointestinal ulcers  and different mineral element states in the initial MR analysis.csv
- __MACOSX/Tables/._Table S4 The inverse results between upper gastrointestinal ulcers  and different mineral element states in the initial MR analysis.csv
- Tables/.DS_Store
- __MACOSX/Tables/._.DS_Store
- Tables/Table S2 The results between different mineral element states and upper gastrointestinal ulcers in the initial MR analysis.csv
- __MACOSX/Tables/._Table S2 The results between different mineral element states and upper gastrointestinal ulcers in the initial MR analysis.csv
- Tables/Table S5 The results of SNPs related to different mineral element states in the validation MR analysis.csv
- __MACOSX/Tables/._Table S5 The results of SNPs related to different mineral element states in the validation MR analysis.csv
- Tables/Table S1 The results of SNPs related to different mineral element states in the initial MR analysis.csv
- __MACOSX/Tables/._Table S1 The results of SNPs related to different mineral element states in the initial MR analysis.csv
- Tables/Table S3 The results of SNPs related to upper gastrointestinal ulcers in the initial MR analysis.csv
- __MACOSX/Tables/._Table S3 The results of SNPs related to upper gastrointestinal ulcers in the initial MR analysis.csv
- Tables/Table S7  The results of SNPs related to upper gastrointestinal ulcers in the validation MR analysis.csv
- __MACOSX/Tables/._Table S7  The results of SNPs related to upper gastrointestinal ulcers in the validation MR analysis.csv
- Tables/Table S8 The inverse results between upper gastrointestinal ulcers  and different mineral element states in the validation MR analysis.csv
- __MACOSX/Tables/._Table S8 The inverse results between upper gastrointestinal ulcers  and different mineral element states in the validation MR analysis.csv
- Tables/Table S6 The results between different mineral element states and upper gastrointestinal ulcers in the validation MR analysis.csv
- __MACOSX/Tables/._Table S6 The results between different mineral element states and upper gastrointestinal ulcers in the validation MR analysis.csv
- Tables/Table S9  Sensitivity analysis results.xlsx
- __MACOSX/Tables/._Table S9  Sensitivity analysis results.xlsx
