# Supplementary material for: The causal relationship between trace element status and upper gastrointestinal ulcers: a Mendelian randomization study
Source: Front Nutr. 2024 Oct 30;11:1443090. doi: 10.3389/fnut.2024.1443090 (PMC11557352; doi:10.3389/fnut.2024.1443090)
Supplement: Supplementary file 2 [file Data_Sheet_1.ZIP › Tables/Table S10 The details of results of Meta analysis.csv]

id.exposure	id.outcome	outcome	exposure	method	nsnp	b	se	pval	lo_ci	up_ci	or	or_lci95	or_uci95	Study	OR (95% CI)
GCST90012696	K11_GASTRODUOULC	Gastroduodenal ulcer	Magnesium	Inverse variance weighted	12	-0.155987240906649	0.076949575286716	0.0426485238347147	-0.306808408468612	-0.00516607334468525	0.855570106600236	0.735791558835189	0.994847247862899	Finngen	0.856 (0.736 - 0.995)
GCST90012696	ukb-d-K11_GASTRODUOULC	Gastroduodenal ulcer	Magnesium	Inverse variance weighted	12	0.000678286730264135	0.0019925297445302	0.733544130978912	-0.00322707156901505	0.00458364502954332	1.00067851681873	0.996778129829841	1.00459416599908	UKB	1.001 (0.997 - 1.005)
GCST90012696	K11_GASTRODUOULC	Gastroduodenal ulcer	Magnesium	Inverse variance weighted	12	-0.0855035405290718	0.0647132110335271	0.186411784922007	-0.212339103478725	0.0413320224205814	0.91804989266607	0.80869042133003	1.04219808123612	Meta(DL)	0.918 (0.809 - 1.042)
GCST90012717	K11_GULC	Gastric ulcer	Phosphate	Inverse variance weighted	5	-0.0600927423207554	0.241116657902227	0.803185320287757	-0.53268139180912	0.412495907167609	0.941677196205797	0.587028803238112	1.51058335973052	Finngen	0.942 (0.587 - 1.511)
GCST90012717	ebi-a-GCST90018851	Gastric ulcer	Phosphate	Inverse variance weighted	5	0.467284438869129	0.167805359121975	0.00535803643623534	0.138385934990058	0.7961829427482	1.5956552052366	1.14841867971084	2.21706210372662	UKB	1.596 (1.148 - 2.217)
GCST90012717	K11_GULC	Gastric ulcer	Phosphate	Inverse variance weighted	5	0.207788816533192	0.119595976185651	0.0823125096457801	-0.0266149894865934	0.442192622552977	1.23095318513651	0.9737360679871	1.55611545449891	Meta(FE)	1.231 (0.974 - 1.556)
GCST90012742	K11_DULC	Duodenal ulcer	Folate	Inverse variance weighted	6	0.0674359995152512	0.116205590558025	0.5617013305828	-0.160326957978478	0.29519895700898	1.06976179213369	0.851865219298368	1.34339360967413	Finngen	1.070 (0.852 - 1.343)
GCST90012742	ukb-d-K26	Duodenal ulcer	Folate	Inverse variance weighted	6	-0.00146201131377108	0.000652729722943448	0.0251011954959705	-0.00274136157074023	-0.000182661056801917	0.998539056904124	0.997262392529658	0.999817355624713	UKB	0.999 (0.997 - 1.000)
GCST90012742	K11_DULC	Duodenal ulcer	Folate	Inverse variance weighted	6	-0.00145766398976247	0.000652709129661254	0.025532328858733	-0.00273695037627901	-0.000178377603245925	0.998543397886375	0.997266791657703	0.999821638305093	Meta(FE)	0.999 (0.997 - 1.000)
GCST90012773	K11_GASTRODUOULC	Gastroduodenal ulcer	Retinol	Inverse variance weighted	7	-0.0664697059199923	0.0365318768699363	0.0688353665904455	-0.138072184585068	0.00513277274508298	0.935691261332912	0.871035814117607	1.00514596798951	Finngen	0.936 (0.871 - 1.005)
GCST90012773	ukb-d-K11_GASTRODUOULC	Gastroduodenal ulcer	Retinol	Inverse variance weighted	7	0.00140196016545657	0.000588890318109202	0.0172806553823402	0.000247735141962537	0.00255618518895061	1.00140294337103	1.00024776583085	1.00255945501581	UKB	1.001 (1.000 - 1.003)
GCST90012773	K11_GASTRODUOULC	Gastroduodenal ulcer	Retinol	Inverse variance weighted	7	-0.0341734134674693	0.0278993786015619	0.220620131640508	-0.0888551907175781	0.0205083637826395	0.966403902653971	0.914978061297983	1.02072010528859	Meta(DL)	0.966 (0.915 - 1.021)
ieu-a-1079	K11_GULC	Gastric ulcer	Zinc	Inverse variance weighted	7	0.115476790769863	0.0438871857493684	0.00850792273115542	0.029457906701101	0.201495674838625	1.12240846400963	1.02989608283582	1.22323094638013	Finngen	1.122 (1.030 - 1.223)
ieu-a-1079	ebi-a-GCST90018851	Gastric ulcer	Zinc	Inverse variance weighted	7	0.0717545883394736	0.0244464282727545	0.0033335772141108	0.0238395889248748	0.119669587754072	1.07439164347026	1.02412602355716	1.12712437435128	UKB	1.074 (1.024 - 1.127)
ieu-a-1079	K11_GULC	Gastric ulcer	Zinc	Inverse variance weighted	7	0.0884971409018993	0.0192035957477117	4.05851573778642e-06	0.0508587848627178	0.126135496941081	1.09253112895234	1.05217429985343	1.13443587046	Meta(FE)	1.093 (1.052 - 1.134)
