# Supplementary material for: The causal relationship between trace element status and upper gastrointestinal ulcers: a Mendelian randomization study
Source: Front Nutr. 2024 Oct 30;11:1443090. doi: 10.3389/fnut.2024.1443090 (PMC11557352; doi:10.3389/fnut.2024.1443090)
Supplement: Supplementary file 2 [file Data_Sheet_1.ZIP › Tables/Table S4 The inverse results between upper gastrointestinal ulcers and different mineral element states in the initial MR analysis.csv]

id.exposure	id.outcome	outcome	exposure	method	nsnp	b	se	pval
K11_DULC	GCST90012623	Calcium.ionized	Duodenal ulcer	MR Egger	8	0.0113010472372458	0.0223591726599797	0.631280906354044
K11_DULC	GCST90012623	Calcium.ionized	Duodenal ulcer	Weighted median	8	0.0160113548899294	0.0230762120488311	0.487778316659728
K11_DULC	GCST90012623	Calcium.ionized	Duodenal ulcer	Inverse variance weighted	8	-0.00388448569505503	0.0175992433902423	0.825311311949444
K11_DULC	GCST90012623	Calcium.ionized	Duodenal ulcer	Simple mode	8	0.00555089172693202	0.0470241320452813	0.909349067153424
K11_DULC	GCST90012623	Calcium.ionized	Duodenal ulcer	Weighted mode	8	0.0277607587359335	0.0232537410100075	0.27143181641018
K11_DULC	GCST90012683	Iron	Duodenal ulcer	MR Egger	8	-0.0274139102826531	0.0256401970499684	0.326105080960491
K11_DULC	GCST90012683	Iron	Duodenal ulcer	Weighted median	8	-0.0110981813342039	0.0233544462539017	0.634639896186454
K11_DULC	GCST90012683	Iron	Duodenal ulcer	Inverse variance weighted	8	-0.0217517488067656	0.0186336475988723	0.243074247546586
K11_DULC	GCST90012683	Iron	Duodenal ulcer	Simple mode	8	-0.0207314774598543	0.0358069452889007	0.580747466232119
K11_DULC	GCST90012683	Iron	Duodenal ulcer	Weighted mode	8	-0.0109390559977335	0.0231779553620091	0.651313672712554
K11_DULC	GCST90012696	Magnesium	Duodenal ulcer	MR Egger	8	-0.00384370432132767	0.0254211417042555	0.884772642975959
K11_DULC	GCST90012696	Magnesium	Duodenal ulcer	Weighted median	8	0.00461868316108624	0.0184946370607368	0.8027954268445
K11_DULC	GCST90012696	Magnesium	Duodenal ulcer	Inverse variance weighted	8	0.012661377999106	0.0199096426601041	0.52481422543252
K11_DULC	GCST90012696	Magnesium	Duodenal ulcer	Simple mode	8	-0.00772759869765491	0.0273704688146591	0.785853319779128
K11_DULC	GCST90012696	Magnesium	Duodenal ulcer	Weighted mode	8	0.00610422810297837	0.0196228613693175	0.764800931636619
K11_DULC	GCST90012717	Phosphate	Duodenal ulcer	MR Egger	8	0.0294627486203737	0.023582915929532	0.258073400216209
K11_DULC	GCST90012717	Phosphate	Duodenal ulcer	Weighted median	8	0.0205084792572397	0.019700454654686	0.297868340330168
K11_DULC	GCST90012717	Phosphate	Duodenal ulcer	Inverse variance weighted	8	0.013304677880713	0.0186527555449917	0.475671170727388
K11_DULC	GCST90012717	Phosphate	Duodenal ulcer	Simple mode	8	0.035520201209966	0.0316120549463458	0.298222923302193
K11_DULC	GCST90012717	Phosphate	Duodenal ulcer	Weighted mode	8	0.0227386612780527	0.0184999035848971	0.258735988353616
K11_DULC	GCST90012742	Folate	Duodenal ulcer	MR Egger	8	0.0515239306088194	0.0393256187074296	0.23805312057403
K11_DULC	GCST90012742	Folate	Duodenal ulcer	Weighted median	8	0.0364058822872329	0.0397957409290296	0.36028689120296
K11_DULC	GCST90012742	Folate	Duodenal ulcer	Inverse variance weighted	8	0.0323398156860575	0.0305741996920718	0.290170090284058
K11_DULC	GCST90012742	Folate	Duodenal ulcer	Simple mode	8	0.102958025285393	0.0702454459821308	0.186157668679656
K11_DULC	GCST90012742	Folate	Duodenal ulcer	Weighted mode	8	0.0405824246967826	0.0416786494556252	0.362644433585295
K11_DULC	GCST90012771	Vitamin D	Duodenal ulcer	MR Egger	8	-0.0681114426678213	0.049876076992566	0.221037584504427
K11_DULC	GCST90012771	Vitamin D	Duodenal ulcer	Weighted median	8	-0.0201825731571328	0.0474286604176306	0.670446433946462
K11_DULC	GCST90012771	Vitamin D	Duodenal ulcer	Inverse variance weighted	8	-0.0451674690710215	0.038944140537814	0.246129670276039
K11_DULC	GCST90012771	Vitamin D	Duodenal ulcer	Simple mode	8	-0.14042659419801	0.0869583221363863	0.150372592999223
K11_DULC	GCST90012771	Vitamin D	Duodenal ulcer	Weighted mode	8	-0.0174796625750367	0.0499543369457177	0.736695776291035
K11_DULC	GCST90012772	Cobalamin (Vitamin B12)	Duodenal ulcer	MR Egger	8	0.025505904978374	0.0212611479782741	0.275493904816741
K11_DULC	GCST90012772	Cobalamin (Vitamin B12)	Duodenal ulcer	Weighted median	8	0.0370401457042026	0.0220744527481846	0.0933540504039551
K11_DULC	GCST90012772	Cobalamin (Vitamin B12)	Duodenal ulcer	Inverse variance weighted	8	0.0343867079009009	0.0165490270489526	0.0377214397287413
K11_DULC	GCST90012772	Cobalamin (Vitamin B12)	Duodenal ulcer	Simple mode	8	0.014034778115539	0.0332964778759213	0.686025033526625
K11_DULC	GCST90012772	Cobalamin (Vitamin B12)	Duodenal ulcer	Weighted mode	8	0.0358568467576063	0.0213727221778979	0.13730626521615
K11_DULC	GCST90012773	Retinol	Duodenal ulcer	MR Egger	8	0.00749110591294464	0.0842694893199812	0.93205858617398
K11_DULC	GCST90012773	Retinol	Duodenal ulcer	Weighted median	8	-0.00474986781588863	0.0703991278435436	0.946207106950751
K11_DULC	GCST90012773	Retinol	Duodenal ulcer	Inverse variance weighted	8	-4.41179809990325e-05	0.060565892076355	0.999418797419255
K11_DULC	GCST90012773	Retinol	Duodenal ulcer	Simple mode	8	-0.00853214205389152	0.105353497520936	0.937720076583441
K11_DULC	GCST90012773	Retinol	Duodenal ulcer	Weighted mode	8	-0.00853214205389152	0.0637085717485178	0.897231325990105
K11_DULC	GCST90012774	Pyridoxine	Duodenal ulcer	MR Egger	8	0.0602713986337735	0.0752136402471594	0.453493506984792
K11_DULC	GCST90012774	Pyridoxine	Duodenal ulcer	Weighted median	8	0.0659843404290237	0.0750482792331113	0.379279168200121
K11_DULC	GCST90012774	Pyridoxine	Duodenal ulcer	Inverse variance weighted	8	0.104900156447862	0.0573487297557447	0.067375240764917
K11_DULC	GCST90012774	Pyridoxine	Duodenal ulcer	Simple mode	8	0.0175747614726278	0.116797663241011	0.884636503505814
K11_DULC	GCST90012774	Pyridoxine	Duodenal ulcer	Weighted mode	8	0.0450217263225365	0.075990061116452	0.572170131186152
K11_DULC	ieu-a-1073	Copper	Duodenal ulcer	MR Egger	3	0.0200615489346122	1.30808851656496	0.990237222203303
K11_DULC	ieu-a-1073	Copper	Duodenal ulcer	Weighted median	3	0.0227328672552196	0.178822928297858	0.898841453803816
K11_DULC	ieu-a-1073	Copper	Duodenal ulcer	Inverse variance weighted	3	-0.0620817844921898	0.152565207317752	0.684066985301292
K11_DULC	ieu-a-1073	Copper	Duodenal ulcer	Simple mode	3	0.0540472648332396	0.266787241610023	0.858197853330536
K11_DULC	ieu-a-1073	Copper	Duodenal ulcer	Weighted mode	3	0.098329644549305	0.215285227699374	0.692666098952431
K11_DULC	ieu-a-1077	Selenium	Duodenal ulcer	MR Egger	3	0.826723652237821	1.57274074781995	0.691899816998038
K11_DULC	ieu-a-1077	Selenium	Duodenal ulcer	Weighted median	3	-0.322666867246627	0.215399775389972	0.134135658375251
K11_DULC	ieu-a-1077	Selenium	Duodenal ulcer	Inverse variance weighted	3	-0.359989112104189	0.218850796968805	0.0999890814279256
K11_DULC	ieu-a-1077	Selenium	Duodenal ulcer	Simple mode	3	-0.125831048140793	0.279274312791565	0.696437051432896
K11_DULC	ieu-a-1077	Selenium	Duodenal ulcer	Weighted mode	3	-0.269037636094059	0.264109919938162	0.415535046121009
K11_DULC	ieu-a-1079	Zinc	Duodenal ulcer	MR Egger	3	0.00445166697032329	0.94158584424343	0.996990186168221
K11_DULC	ieu-a-1079	Zinc	Duodenal ulcer	Weighted median	3	-0.274490682275132	0.176683873351334	0.120287131837185
K11_DULC	ieu-a-1079	Zinc	Duodenal ulcer	Inverse variance weighted	3	-0.30194296274434	0.148125293198991	0.0415070016939668
K11_DULC	ieu-a-1079	Zinc	Duodenal ulcer	Simple mode	3	-0.186336142116329	0.21904889134746	0.4845547033128
K11_DULC	ieu-a-1079	Zinc	Duodenal ulcer	Weighted mode	3	-0.203376956939066	0.206534928037901	0.428580096695297
K11_GASTRODUOULC	GCST90012623	Calcium.ionized	Gastroduodenal ulcer	MR Egger	7	0.0364399742863565	0.156986237887882	0.825644634001369
K11_GASTRODUOULC	GCST90012623	Calcium.ionized	Gastroduodenal ulcer	Weighted median	7	-0.00963897700043445	0.0622512162969618	0.876947472894911
K11_GASTRODUOULC	GCST90012623	Calcium.ionized	Gastroduodenal ulcer	Inverse variance weighted	7	-0.00520783614382287	0.0488139065842548	0.915036859169005
K11_GASTRODUOULC	GCST90012623	Calcium.ionized	Gastroduodenal ulcer	Simple mode	7	0.00795981738473855	0.086305773662932	0.929519109916338
K11_GASTRODUOULC	GCST90012623	Calcium.ionized	Gastroduodenal ulcer	Weighted mode	7	-0.0127964680882714	0.0789015335006693	0.876485896400329
K11_GASTRODUOULC	GCST90012683	Iron	Gastroduodenal ulcer	MR Egger	7	-0.222843964220896	0.152100909361744	0.202783853528734
K11_GASTRODUOULC	GCST90012683	Iron	Gastroduodenal ulcer	Weighted median	7	0.0176787774918273	0.0641123800960106	0.782742621190427
K11_GASTRODUOULC	GCST90012683	Iron	Gastroduodenal ulcer	Inverse variance weighted	7	-0.00644191543780492	0.0509626554831794	0.899411640019099
K11_GASTRODUOULC	GCST90012683	Iron	Gastroduodenal ulcer	Simple mode	7	0.0235808753538735	0.0869028257744559	0.795217972204959
K11_GASTRODUOULC	GCST90012683	Iron	Gastroduodenal ulcer	Weighted mode	7	0.0205197135927482	0.0790384413351542	0.803837772201971
K11_GASTRODUOULC	GCST90012696	Magnesium	Gastroduodenal ulcer	MR Egger	7	0.165714741129772	0.12232421233646	0.233502966349159
K11_GASTRODUOULC	GCST90012696	Magnesium	Gastroduodenal ulcer	Weighted median	7	0.0737461194794277	0.0534009648770748	0.167282490306148
K11_GASTRODUOULC	GCST90012696	Magnesium	Gastroduodenal ulcer	Inverse variance weighted	7	0.0516276966298773	0.0411018212350351	0.209082371174903
K11_GASTRODUOULC	GCST90012696	Magnesium	Gastroduodenal ulcer	Simple mode	7	0.0802187239046502	0.0803317080528292	0.356545811154891
K11_GASTRODUOULC	GCST90012696	Magnesium	Gastroduodenal ulcer	Weighted mode	7	0.0888106153607072	0.0701469212926719	0.252423938698337
K11_GASTRODUOULC	GCST90012717	Phosphate	Gastroduodenal ulcer	MR Egger	7	0.032129205025481	0.119250437408056	0.798366792986873
K11_GASTRODUOULC	GCST90012717	Phosphate	Gastroduodenal ulcer	Weighted median	7	-0.0340906198939407	0.0488527905486171	0.485287649732337
K11_GASTRODUOULC	GCST90012717	Phosphate	Gastroduodenal ulcer	Inverse variance weighted	7	-0.0480277493504629	0.0401202410336474	0.231269437196869
K11_GASTRODUOULC	GCST90012717	Phosphate	Gastroduodenal ulcer	Simple mode	7	-0.095702728523789	0.0691119536739383	0.21542293347789
K11_GASTRODUOULC	GCST90012717	Phosphate	Gastroduodenal ulcer	Weighted mode	7	-0.0160121281408994	0.0667928381653712	0.818520710530604
K11_GASTRODUOULC	GCST90012742	Folate	Gastroduodenal ulcer	MR Egger	7	0.293029924465219	0.252091034300526	0.297535092345025
K11_GASTRODUOULC	GCST90012742	Folate	Gastroduodenal ulcer	Weighted median	7	-0.113925369177086	0.109541501716121	0.298330538634909
K11_GASTRODUOULC	GCST90012742	Folate	Gastroduodenal ulcer	Inverse variance weighted	7	-0.0709580065028051	0.0849892346456663	0.403770738543341
K11_GASTRODUOULC	GCST90012742	Folate	Gastroduodenal ulcer	Simple mode	7	-0.156690816197493	0.165305498299948	0.37978399497201
K11_GASTRODUOULC	GCST90012742	Folate	Gastroduodenal ulcer	Weighted mode	7	-0.148467886941827	0.141727363484807	0.335194759523297
K11_GASTRODUOULC	GCST90012771	Vitamin D	Gastroduodenal ulcer	MR Egger	7	-0.244227497840975	0.336273825972247	0.500231019981198
K11_GASTRODUOULC	GCST90012771	Vitamin D	Gastroduodenal ulcer	Weighted median	7	-0.0417977008263392	0.137892093418361	0.761799244844156
K11_GASTRODUOULC	GCST90012771	Vitamin D	Gastroduodenal ulcer	Inverse variance weighted	7	0.0212403377209718	0.110725554259451	0.847876399060516
K11_GASTRODUOULC	GCST90012771	Vitamin D	Gastroduodenal ulcer	Simple mode	7	-0.0185991257244491	0.217830359249668	0.934734345076797
K11_GASTRODUOULC	GCST90012771	Vitamin D	Gastroduodenal ulcer	Weighted mode	7	-0.0948771970162362	0.177631833412359	0.612457208313365
K11_GASTRODUOULC	GCST90012772	Cobalamin (Vitamin B12)	Gastroduodenal ulcer	MR Egger	7	0.0208626911383673	0.136799381780433	0.884751193644471
K11_GASTRODUOULC	GCST90012772	Cobalamin (Vitamin B12)	Gastroduodenal ulcer	Weighted median	7	0.0131886167758954	0.0604753086230271	0.827364699752573
K11_GASTRODUOULC	GCST90012772	Cobalamin (Vitamin B12)	Gastroduodenal ulcer	Inverse variance weighted	7	-0.0106778283765533	0.0461197416794423	0.816907720608712
K11_GASTRODUOULC	GCST90012772	Cobalamin (Vitamin B12)	Gastroduodenal ulcer	Simple mode	7	0.00161192774283397	0.0838120486303442	0.985279128360644
K11_GASTRODUOULC	GCST90012772	Cobalamin (Vitamin B12)	Gastroduodenal ulcer	Weighted mode	7	0.012269321241582	0.0750574429519336	0.87551884614188
K11_GASTRODUOULC	GCST90012773	Retinol	Gastroduodenal ulcer	MR Egger	7	0.0615128756209152	0.479564835607454	0.902936315860567
K11_GASTRODUOULC	GCST90012773	Retinol	Gastroduodenal ulcer	Weighted median	7	0.228830252464311	0.207279112420178	0.26960545938895
K11_GASTRODUOULC	GCST90012773	Retinol	Gastroduodenal ulcer	Inverse variance weighted	7	0.262561441462184	0.154148358261963	0.0885112819296168
K11_GASTRODUOULC	GCST90012773	Retinol	Gastroduodenal ulcer	Simple mode	7	0.153629799305048	0.314021448362569	0.642045597286344
K11_GASTRODUOULC	GCST90012773	Retinol	Gastroduodenal ulcer	Weighted mode	7	0.213466156055889	0.308599056582188	0.514969950855553
K11_GASTRODUOULC	GCST90012774	Pyridoxine	Gastroduodenal ulcer	MR Egger	7	0.450629132834021	0.555273745814943	0.453937516508181
K11_GASTRODUOULC	GCST90012774	Pyridoxine	Gastroduodenal ulcer	Weighted median	7	0.275535404881292	0.205576293985921	0.180145463357543
K11_GASTRODUOULC	GCST90012774	Pyridoxine	Gastroduodenal ulcer	Inverse variance weighted	7	0.0434281076502978	0.180492907326407	0.809858647727154
K11_GASTRODUOULC	GCST90012774	Pyridoxine	Gastroduodenal ulcer	Simple mode	7	0.287995876788318	0.288348626833301	0.356463978049666
K11_GASTRODUOULC	GCST90012774	Pyridoxine	Gastroduodenal ulcer	Weighted mode	7	0.29741659456659	0.236892832059871	0.255980316055432
K11_GASTRODUOULC	ieu-a-1073	Copper	Gastroduodenal ulcer	MR Egger	4	0.706074867773573	0.909974568537169	0.518980732962685
K11_GASTRODUOULC	ieu-a-1073	Copper	Gastroduodenal ulcer	Weighted median	4	0.255679773164242	0.201940447153502	0.205472012487399
K11_GASTRODUOULC	ieu-a-1073	Copper	Gastroduodenal ulcer	Inverse variance weighted	4	0.278136824818982	0.171989363538596	0.105840604206436
K11_GASTRODUOULC	ieu-a-1073	Copper	Gastroduodenal ulcer	Simple mode	4	0.111340250991014	0.30137010499187	0.736331815122494
K11_GASTRODUOULC	ieu-a-1073	Copper	Gastroduodenal ulcer	Weighted mode	4	0.442598404880526	0.220290879349328	0.138096380203817
K11_GASTRODUOULC	ieu-a-1077	Selenium	Gastroduodenal ulcer	MR Egger	4	1.25127260005286	0.995618880782622	0.335724751484077
K11_GASTRODUOULC	ieu-a-1077	Selenium	Gastroduodenal ulcer	Weighted median	4	-0.0839242890035047	0.218984586741688	0.701539669011512
K11_GASTRODUOULC	ieu-a-1077	Selenium	Gastroduodenal ulcer	Inverse variance weighted	4	-0.101607223955442	0.18641341083455	0.585709558077986
K11_GASTRODUOULC	ieu-a-1077	Selenium	Gastroduodenal ulcer	Simple mode	4	-0.213775445179585	0.31889666528767	0.550617925548208
K11_GASTRODUOULC	ieu-a-1077	Selenium	Gastroduodenal ulcer	Weighted mode	4	-0.0727242860521877	0.245063686646293	0.786012022692781
K11_GASTRODUOULC	ieu-a-1079	Zinc	Gastroduodenal ulcer	MR Egger	4	0.619054362644322	0.897195690835079	0.561510742719607
K11_GASTRODUOULC	ieu-a-1079	Zinc	Gastroduodenal ulcer	Weighted median	4	0.133333169735777	0.196257790924713	0.496898565692944
K11_GASTRODUOULC	ieu-a-1079	Zinc	Gastroduodenal ulcer	Inverse variance weighted	4	0.029924311881055	0.167484177926481	0.858197230726014
K11_GASTRODUOULC	ieu-a-1079	Zinc	Gastroduodenal ulcer	Simple mode	4	0.116353278148767	0.26270262000475	0.687822320580412
K11_GASTRODUOULC	ieu-a-1079	Zinc	Gastroduodenal ulcer	Weighted mode	4	0.14293871287324	0.211370250906765	0.547351210916866
K11_GULC	GCST90012623	Calcium.ionized	Gastric ulcer	MR Egger	9	-0.0525350778649883	0.0675664220498535	0.46230875851549
K11_GULC	GCST90012623	Calcium.ionized	Gastric ulcer	Weighted median	9	-0.0483696421179466	0.0443999401156187	0.275974082979343
K11_GULC	GCST90012623	Calcium.ionized	Gastric ulcer	Inverse variance weighted	9	-0.0336800724776887	0.0327344675177156	0.303532714776167
K11_GULC	GCST90012623	Calcium.ionized	Gastric ulcer	Simple mode	9	-0.0547830754189081	0.056077542750742	0.357222954925198
K11_GULC	GCST90012623	Calcium.ionized	Gastric ulcer	Weighted mode	9	-0.0547830754189081	0.0534009382178406	0.334963672039802
K11_GULC	GCST90012683	Iron	Gastric ulcer	MR Egger	9	-0.0679820010346255	0.0786317596364642	0.41592058174525
K11_GULC	GCST90012683	Iron	Gastric ulcer	Weighted median	9	-0.0612610669745559	0.0502635293360786	0.222921037370251
K11_GULC	GCST90012683	Iron	Gastric ulcer	Inverse variance weighted	9	-0.0385829574417948	0.0381244724409712	0.311525620898415
K11_GULC	GCST90012683	Iron	Gastric ulcer	Simple mode	9	-0.0701205108562007	0.070502345072807	0.349065589374383
K11_GULC	GCST90012683	Iron	Gastric ulcer	Weighted mode	9	-0.0644360430259441	0.0563364870827255	0.28578684835133
K11_GULC	GCST90012696	Magnesium	Gastric ulcer	MR Egger	9	-0.00359387186166244	0.0982717870645147	0.971848327690149
K11_GULC	GCST90012696	Magnesium	Gastric ulcer	Weighted median	9	-0.0622943459983322	0.0475782122959512	0.190431378676897
K11_GULC	GCST90012696	Magnesium	Gastric ulcer	Inverse variance weighted	9	-0.0478255314223643	0.0455049673025558	0.293260499565601
K11_GULC	GCST90012696	Magnesium	Gastric ulcer	Simple mode	9	-0.108637828768467	0.0920039594844874	0.271597392141556
K11_GULC	GCST90012696	Magnesium	Gastric ulcer	Weighted mode	9	-0.0902433890383442	0.0695150839279767	0.230397064320531
K11_GULC	GCST90012717	Phosphate	Gastric ulcer	MR Egger	9	-0.0243899536268359	0.0614219484900888	0.703130986287638
K11_GULC	GCST90012717	Phosphate	Gastric ulcer	Weighted median	9	0.012144705066865	0.0403785130889543	0.763588759048283
K11_GULC	GCST90012717	Phosphate	Gastric ulcer	Inverse variance weighted	9	0.0232991783472744	0.029911049172302	0.436009826691698
K11_GULC	GCST90012717	Phosphate	Gastric ulcer	Simple mode	9	0.00826633887507436	0.0571966953303684	0.888660707531018
K11_GULC	GCST90012717	Phosphate	Gastric ulcer	Weighted mode	9	0.0108544573554993	0.0530347298230661	0.842943532124705
K11_GULC	GCST90012742	Folate	Gastric ulcer	MR Egger	9	-0.14851352532665	0.132220083844923	0.298381086484469
K11_GULC	GCST90012742	Folate	Gastric ulcer	Weighted median	9	-0.0754144666014471	0.083159726246011	0.364479327166509
K11_GULC	GCST90012742	Folate	Gastric ulcer	Inverse variance weighted	9	-0.0252356820785362	0.0637871044411406	0.69238274536348
K11_GULC	GCST90012742	Folate	Gastric ulcer	Simple mode	9	-0.113459276994649	0.135952097422747	0.428185050937775
K11_GULC	GCST90012742	Folate	Gastric ulcer	Weighted mode	9	-0.126051020506352	0.117937432209588	0.316347619433535
K11_GULC	GCST90012771	Vitamin D	Gastric ulcer	MR Egger	9	-0.0283675558894209	0.17628977238243	0.876706412751125
K11_GULC	GCST90012771	Vitamin D	Gastric ulcer	Weighted median	9	-0.0760463843091321	0.109762735405952	0.488419283106358
K11_GULC	GCST90012771	Vitamin D	Gastric ulcer	Inverse variance weighted	9	-0.109917630659901	0.0823562954542282	0.18198774081963
K11_GULC	GCST90012771	Vitamin D	Gastric ulcer	Simple mode	9	-0.232796830823338	0.182570438864479	0.238053457622888
K11_GULC	GCST90012771	Vitamin D	Gastric ulcer	Weighted mode	9	-0.0583931400584758	0.157137789812271	0.719836529651275
K11_GULC	GCST90012772	Cobalamin (Vitamin B12)	Gastric ulcer	MR Egger	9	0.0626282223478487	0.0722249170633533	0.414605360778483
K11_GULC	GCST90012772	Cobalamin (Vitamin B12)	Gastric ulcer	Weighted median	9	-0.0375314496700053	0.0499022079735161	0.451990935366491
K11_GULC	GCST90012772	Cobalamin (Vitamin B12)	Gastric ulcer	Inverse variance weighted	9	-0.0270737751023472	0.0370988889127712	0.465528824978906
K11_GULC	GCST90012772	Cobalamin (Vitamin B12)	Gastric ulcer	Simple mode	9	-0.0889878181704776	0.0872243483484	0.337483024158364
K11_GULC	GCST90012772	Cobalamin (Vitamin B12)	Gastric ulcer	Weighted mode	9	-0.0742127270882866	0.0890099722884573	0.428607979856144
K11_GULC	GCST90012773	Retinol	Gastric ulcer	MR Egger	9	0.217954212624275	0.235983285056713	0.386424086139576
K11_GULC	GCST90012773	Retinol	Gastric ulcer	Weighted median	9	-0.0143740091115185	0.147029245268591	0.922120547693503
K11_GULC	GCST90012773	Retinol	Gastric ulcer	Inverse variance weighted	9	0.0571824467009114	0.113445058277544	0.614223360749255
K11_GULC	GCST90012773	Retinol	Gastric ulcer	Simple mode	9	-0.083262045879295	0.219585866122058	0.714422252445727
K11_GULC	GCST90012773	Retinol	Gastric ulcer	Weighted mode	9	-0.0364275446155687	0.181189632794523	0.845679673166434
K11_GULC	GCST90012774	Pyridoxine	Gastric ulcer	MR Egger	9	0.0837138731243303	0.291907229159545	0.782581682957347
K11_GULC	GCST90012774	Pyridoxine	Gastric ulcer	Weighted median	9	0.148451300807125	0.158706699360945	0.349591758946042
K11_GULC	GCST90012774	Pyridoxine	Gastric ulcer	Inverse variance weighted	9	0.0879970595386688	0.131409167821477	0.503086219769851
K11_GULC	GCST90012774	Pyridoxine	Gastric ulcer	Simple mode	9	0.225575918839272	0.259811081544491	0.410556063351012
K11_GULC	GCST90012774	Pyridoxine	Gastric ulcer	Weighted mode	9	0.236455326444876	0.199471880689082	0.269870968204823
K11_GULC	ieu-a-1073	Copper	Gastric ulcer	Wald ratio	1	-0.381425334121114	0.321593909160939	0.235603931976014
K11_GULC	ieu-a-1077	Selenium	Gastric ulcer	Wald ratio	1	-0.276720340440808	0.344030693521005	0.42119612399579
K11_GULC	ieu-a-1079	Zinc	Gastric ulcer	Wald ratio	1	-0.157057490520459	0.306636052920895	0.608514456754162
