# Supplementary material for: The causal relationship between trace element status and upper gastrointestinal ulcers: a Mendelian randomization study
Source: Front Nutr. 2024 Oct 30;11:1443090. doi: 10.3389/fnut.2024.1443090 (PMC11557352; doi:10.3389/fnut.2024.1443090)
Supplement: Supplementary file 2 [file Data_Sheet_1.ZIP › Tables/Table S2 The results between different mineral element states and upper gastrointestinal ulcers in the initial MR analysis.csv]

id.exposure	id.outcome	outcome	exposure	method	nsnp	b	se	pval	lo_ci	up_ci	or	or_lci95	or_uci95
GCST90012623	K11_DULC	Duodenal ulcer	Calcium.ionized	MR Egger	7	-0.102447553627123	0.394643925757852	0.805526121041837	-0.875949648112513	0.671054540858266	0.902625487944465	0.416466335358513	1.95629923073044
GCST90012623	K11_DULC	Duodenal ulcer	Calcium.ionized	Weighted median	7	-0.0541072514234355	0.244143945705577	0.824609488100674	-0.532629385006367	0.424414882159496	0.947330498508666	0.587059333523176	1.5286956908066
GCST90012623	K11_DULC	Duodenal ulcer	Calcium.ionized	Inverse variance weighted	7	0.0500352158495802	0.193543800554376	0.796004529045711	-0.329310633236997	0.429381064936158	1.0513081184327	0.719419506423966	1.53630635535084
GCST90012623	K11_DULC	Duodenal ulcer	Calcium.ionized	Simple mode	7	-0.0699662515396533	0.361814689203288	0.853044695000246	-0.779123042378097	0.639190539298791	0.932425287292792	0.458808190271944	1.89494637370733
GCST90012623	K11_DULC	Duodenal ulcer	Calcium.ionized	Weighted mode	7	-0.112373040855506	0.341108856387414	0.753023706785298	-0.780946399374838	0.556200317663826	0.893710804665311	0.457972381368619	1.74403312267129
GCST90012623	K11_GASTRODUOULC	Gastroduodenal ulcer	Calcium.ionized	MR Egger	7	0.203368422233935	0.279467637086463	0.499431430808945	-0.344388146455532	0.751124990923402	1.22552389533576	0.708653813194746	2.11938296256116
GCST90012623	K11_GASTRODUOULC	Gastroduodenal ulcer	Calcium.ionized	Weighted median	7	0.00936553095684134	0.151955225518852	0.950854706025022	-0.28846671106011	0.307197772973792	1.00940952477646	0.749411751855036	1.35960983556412
GCST90012623	K11_GASTRODUOULC	Gastroduodenal ulcer	Calcium.ionized	Inverse variance weighted	7	0.132519955147079	0.135695241492006	0.328767283693077	-0.133442718177254	0.398482628471411	1.14170179868918	0.875077593581593	1.4895627618519
GCST90012623	K11_GASTRODUOULC	Gastroduodenal ulcer	Calcium.ionized	Simple mode	7	0.0215484970419482	0.251189610474706	0.934427749912553	-0.470783139488476	0.513880133572372	1.02178234255693	0.624512995935276	1.67176529929145
GCST90012623	K11_GASTRODUOULC	Gastroduodenal ulcer	Calcium.ionized	Weighted mode	7	0.00606721771054008	0.232441308904309	0.980022350765543	-0.449517747741905	0.461652183162985	1.00608566055597	0.637935723395348	1.58669332858326
GCST90012623	K11_GULC	Gastric ulcer	Calcium.ionized	MR Egger	7	0.272143578885135	0.278921188249032	0.374023680054811	-0.274541950082967	0.818829107853237	1.31277547461947	0.75992012486797	2.26784288291062
GCST90012623	K11_GULC	Gastric ulcer	Calcium.ionized	Weighted median	7	0.0757271950704432	0.185684474874233	0.683400481167982	-0.288214375683054	0.43966876582394	1.07866826799416	0.749600878812718	1.55219299398422
GCST90012623	K11_GULC	Gastric ulcer	Calcium.ionized	Inverse variance weighted	7	0.161701184307367	0.136991154527459	0.237850374247189	-0.106801478566453	0.430203847181187	1.17550892832008	0.898704067301948	1.53757092110273
GCST90012623	K11_GULC	Gastric ulcer	Calcium.ionized	Simple mode	7	-0.0030661844649329	0.272023903641888	0.99137207962819	-0.536233035603033	0.530100666673167	0.996938511477885	0.584947584094508	1.69910334309059
GCST90012623	K11_GULC	Gastric ulcer	Calcium.ionized	Weighted mode	7	0.0572363269074837	0.226300422659924	0.808770969532436	-0.386312501505967	0.500785155320935	1.05890602881477	0.679558129556117	1.65001628130426
GCST90012683	K11_DULC	Duodenal ulcer	Iron	MR Egger	8	-0.0098131492722915	0.299018560498165	0.974884318407236	-0.595889527848696	0.576263229304113	0.990234842565049	0.551072153755145	1.7793768687966
GCST90012683	K11_DULC	Duodenal ulcer	Iron	Weighted median	8	-0.0881107304326469	0.156052694071399	0.572331132658748	-0.393974010812588	0.217752549947295	0.915659479739215	0.674371582382138	1.24327938000386
GCST90012683	K11_DULC	Duodenal ulcer	Iron	Inverse variance weighted	8	-0.180343395665033	0.12529511695561	0.15005167901101	-0.425921824898028	0.065235033567962	0.834983432483681	0.653167401553083	1.06740987205493
GCST90012683	K11_DULC	Duodenal ulcer	Iron	Simple mode	8	-0.124896746212237	0.223524717496051	0.593740917817046	-0.563005192504498	0.313211700080024	0.88258802843694	0.569495047416269	1.36781106609138
GCST90012683	K11_DULC	Duodenal ulcer	Iron	Weighted mode	8	-0.0761211398600579	0.170682811932797	0.669079847188841	-0.41065945124834	0.258417171528225	0.926703938973997	0.663212749421457	1.29487889257115
GCST90012683	K11_GASTRODUOULC	Gastroduodenal ulcer	Iron	MR Egger	8	0.083911904067807	0.186368522553389	0.668343369184881	-0.281370400136836	0.44919420827245	1.08753308234791	0.75474872466857	1.56704896152095
GCST90012683	K11_GASTRODUOULC	Gastroduodenal ulcer	Iron	Weighted median	8	-0.0382659855144573	0.10276228386168	0.709614533706866	-0.239680061883351	0.163148090854436	0.962456907246472	0.786879573566991	1.17721101096492
GCST90012683	K11_GASTRODUOULC	Gastroduodenal ulcer	Iron	Inverse variance weighted	8	-0.0407806802257718	0.0781873736547968	0.601965375610448	-0.194027932589174	0.11246657213763	0.960039662542013	0.823634897692035	1.11903484934463
GCST90012683	K11_GASTRODUOULC	Gastroduodenal ulcer	Iron	Simple mode	8	-0.0646177335253053	0.180750735793757	0.731256010787052	-0.41888917568107	0.289653708630459	0.937425741327641	0.657777088926435	1.33596477484177
GCST90012683	K11_GASTRODUOULC	Gastroduodenal ulcer	Iron	Weighted mode	8	0.14268404949528	0.113103435186312	0.247526988470083	-0.0789986834698919	0.364366782460451	1.15336533773218	0.924041140972269	1.4396021381498
GCST90012683	K11_GULC	Gastric ulcer	Iron	MR Egger	8	0.0611708600721264	0.27941057109676	0.833963123249651	-0.486473859277523	0.608815579421776	1.06308053668791	0.61479041413783	1.83825284437713
GCST90012683	K11_GULC	Gastric ulcer	Iron	Weighted median	8	0.264093559210802	0.135222215941904	0.0508155893921807	-0.000941984035329801	0.529129102456934	1.30225002808646	0.999058459492355	1.69745335674639
GCST90012683	K11_GULC	Gastric ulcer	Iron	Inverse variance weighted	8	0.060731280861952	0.108463416288512	0.575531208834027	-0.151857015063531	0.273319576787435	1.06261333127966	0.859111111907167	1.31432020394501
GCST90012683	K11_GULC	Gastric ulcer	Iron	Simple mode	8	0.258350706287662	0.272338321310371	0.374396139701296	-0.275432403480664	0.792133816055989	1.29479283099414	0.759243752594489	2.2081030887181
GCST90012683	K11_GULC	Gastric ulcer	Iron	Weighted mode	8	0.269885131171624	0.153513508231819	0.12214871433387	-0.0310013449627407	0.570771607305989	1.30981398529364	0.969474269168379	1.76963198573848
GCST90012696	K11_DULC	Duodenal ulcer	Magnesium	MR Egger	12	-0.328864267285833	0.224145688581493	0.173056964723885	-0.76818981690556	0.110461282333894	0.719740702476394	0.463851965789934	1.11679310859235
GCST90012696	K11_DULC	Duodenal ulcer	Magnesium	Weighted median	12	-0.323460005809856	0.173562553559484	0.0623707474382387	-0.663642610786446	0.016722599166733	0.723640898775347	0.514972071036292	1.01686320449694
GCST90012696	K11_DULC	Duodenal ulcer	Magnesium	Inverse variance weighted	12	-0.071096662020539	0.123397438745869	0.564507073682984	-0.312955641962442	0.170762317921364	0.931371859490482	0.731282350099395	1.18620877494562
GCST90012696	K11_DULC	Duodenal ulcer	Magnesium	Simple mode	12	-0.172509169552572	0.34621288520431	0.628102614952822	-0.851086424553019	0.506068085447874	0.841550572134181	0.426950830023843	1.65875626806913
GCST90012696	K11_DULC	Duodenal ulcer	Magnesium	Weighted mode	12	-0.317358022134369	0.187798989420607	0.119157848763164	-0.685444041398758	0.0507279971300196	0.728070043267318	0.503866442333262	1.05203669736091
GCST90012696	K11_GASTRODUOULC	Gastroduodenal ulcer	Magnesium	MR Egger	12	-0.312008947562438	0.139753435218118	0.0496259601960216	-0.585925680589949	-0.0380922145349274	0.731974978807186	0.556590398343419	0.962624168858185
GCST90012696	K11_GASTRODUOULC	Gastroduodenal ulcer	Magnesium	Weighted median	12	-0.193722022111719	0.111014066026675	0.0809809852923895	-0.411309591524003	0.0238655473005644	0.823886894779146	0.662781708235525	1.02415260855028
GCST90012696	K11_GASTRODUOULC	Gastroduodenal ulcer	Magnesium	Inverse variance weighted	12	-0.155987240906649	0.076949575286716	0.0426485238347147	-0.306808408468612	-0.00516607334468525	0.855570106600236	0.735791558835189	0.994847247862899
GCST90012696	K11_GASTRODUOULC	Gastroduodenal ulcer	Magnesium	Simple mode	12	-0.0999367748232098	0.190659509874516	0.61056380070746	-0.473629414177261	0.273755864530842	0.904894628350228	0.622737987680981	1.31489375084755
GCST90012696	K11_GASTRODUOULC	Gastroduodenal ulcer	Magnesium	Weighted mode	12	-0.269158841600227	0.123889621884914	0.0525413129397853	-0.511982500494658	-0.0263351827057959	0.764021887550076	0.599306275317142	0.974008564062977
GCST90012696	K11_GULC	Gastric ulcer	Magnesium	MR Egger	12	-0.371835164687274	0.171803974696811	0.0557037436993824	-0.708570955093023	-0.035099374281525	0.689467881811994	0.492347281346963	0.965509464680728
GCST90012696	K11_GULC	Gastric ulcer	Magnesium	Weighted median	12	-0.248945085076764	0.14766055742125	0.0918096461515102	-0.538359777622413	0.0404696074688853	0.779622785134586	0.583704873419187	1.04129966148922
GCST90012696	K11_GULC	Gastric ulcer	Magnesium	Inverse variance weighted	12	-0.168425104475465	0.0946992409230904	0.0753174323112948	-0.354035616684722	0.0171854077337922	0.844994547358919	0.701849969341143	1.01733392641818
GCST90012696	K11_GULC	Gastric ulcer	Magnesium	Simple mode	12	-0.202812939500093	0.249016368861883	0.432662487459694	-0.690885022469383	0.285259143469198	0.816430949123858	0.501132359350323	1.33010667192081
GCST90012696	K11_GULC	Gastric ulcer	Magnesium	Weighted mode	12	-0.244366091369091	0.15412382378484	0.141155689988092	-0.546448785987376	0.0577166032491951	0.783200858698402	0.57900232493387	1.05941471847453
GCST90012717	K11_DULC	Duodenal ulcer	Phosphate	MR Egger	5	1.14897018002083	1.30637514930335	0.443880202691431	-1.41152511261373	3.7094654726554	3.15494221363646	0.243771220943244	40.8319748855949
GCST90012717	K11_DULC	Duodenal ulcer	Phosphate	Weighted median	5	0.259179093799123	0.363238740650623	0.47552235990283	-0.452768837876097	0.971127025474344	1.29586586558813	0.63586510456679	2.64091916592993
GCST90012717	K11_DULC	Duodenal ulcer	Phosphate	Inverse variance weighted	5	0.0982124527710694	0.346063653573947	0.776564567190283	-0.580072308233867	0.776497213776006	1.10319713750212	0.559857882767044	2.17384440168591
GCST90012717	K11_DULC	Duodenal ulcer	Phosphate	Simple mode	5	0.528633060644803	0.652606324555479	0.463357127813644	-0.750475335483936	1.80774145677354	1.69661155770832	0.47214207351277	6.09666229559525
GCST90012717	K11_DULC	Duodenal ulcer	Phosphate	Weighted mode	5	0.627555461349834	0.538532749614728	0.308647427057087	-0.427968727895032	1.6830796505947	1.87302629314855	0.651831798632436	5.38210547903031
GCST90012717	K11_GASTRODUOULC	Gastroduodenal ulcer	Phosphate	MR Egger	5	0.370307854201046	0.972168704397506	0.728644288079257	-1.53514280641807	2.27575851482016	1.44818037445744	0.215424924911096	9.73530058246138
GCST90012717	K11_GASTRODUOULC	Gastroduodenal ulcer	Phosphate	Weighted median	5	-0.0659668784183894	0.213053275724146	0.756845221980619	-0.483551298837716	0.351617542000937	0.936161870939931	0.61658980441361	1.4213648074107
GCST90012717	K11_GASTRODUOULC	Gastroduodenal ulcer	Phosphate	Inverse variance weighted	5	0.00127967679233225	0.237985701948341	0.995709702613127	-0.465172299026416	0.467731652611081	1.00128049592805	0.628026887445733	1.59636896376121
GCST90012717	K11_GASTRODUOULC	Gastroduodenal ulcer	Phosphate	Simple mode	5	-0.454875724101503	0.443624824851153	0.363150318578551	-1.32438038080976	0.414628932606757	0.634526819439063	0.265967706738331	1.51380891133362
GCST90012717	K11_GASTRODUOULC	Gastroduodenal ulcer	Phosphate	Weighted mode	5	-0.459416171384859	0.450478851506247	0.365467594478949	-1.3423547203371	0.423522377567386	0.631652314572747	0.261229820618755	1.52733193155385
GCST90012717	K11_GULC	Gastric ulcer	Phosphate	MR Egger	5	-0.242633133260303	1.00512096440992	0.824806313861753	-2.21267022350375	1.72740395698314	0.78455928968933	0.109408114005548	5.62602951922391
GCST90012717	K11_GULC	Gastric ulcer	Phosphate	Weighted median	5	-0.125347537403655	0.254230428696773	0.621979413868063	-0.62363917764933	0.372944102842021	0.882190255191144	0.535990320067843	1.4520031747135
GCST90012717	K11_GULC	Gastric ulcer	Phosphate	Inverse variance weighted	5	-0.0600927423207554	0.241116657902227	0.803185320287757	-0.53268139180912	0.412495907167609	0.941677196205797	0.587028803238112	1.51058335973052
GCST90012717	K11_GULC	Gastric ulcer	Phosphate	Simple mode	5	-0.472463289673196	0.43941921801354	0.342816790144045	-1.33372495697973	0.388798377633342	0.623464601286653	0.263493927454504	1.47520708660218
GCST90012717	K11_GULC	Gastric ulcer	Phosphate	Weighted mode	5	-0.447820017624603	0.457418209713673	0.38300444340201	-1.3443597086634	0.448719673414195	0.63901968596345	0.260706582596281	1.56630551857286
GCST90012742	K11_DULC	Duodenal ulcer	Folate	MR Egger	6	-0.00937176121409107	0.478965076326104	0.985326152814145	-0.948143310813256	0.929399788385073	0.990672016874034	0.387459748348718	2.5329883922135
GCST90012742	K11_DULC	Duodenal ulcer	Folate	Weighted median	6	0.0726564182090132	0.157891875074212	0.645397320651324	-0.236811656936442	0.382124493354469	1.0753609989771	0.789139903048781	1.46539450565528
GCST90012742	K11_DULC	Duodenal ulcer	Folate	Inverse variance weighted	6	0.0674359995152512	0.116205590558025	0.5617013305828	-0.160326957978478	0.29519895700898	1.06976179213369	0.851865219298368	1.34339360967413
GCST90012742	K11_DULC	Duodenal ulcer	Folate	Simple mode	6	-0.120821664635442	0.222289992254739	0.61011040231755	-0.55651004945473	0.314866720183845	0.886191984872399	0.573206037876067	1.37007669521771
GCST90012742	K11_DULC	Duodenal ulcer	Folate	Weighted mode	6	-0.105500407187853	0.20347343076196	0.626232307020282	-0.504308331481294	0.293307517105589	0.899874106428904	0.603923145627861	1.34085506290597
GCST90012742	K11_GASTRODUOULC	Gastroduodenal ulcer	Folate	MR Egger	6	0.156603033186711	0.299746704657895	0.628955992432172	-0.430900507942764	0.744106574316185	1.16953125664381	0.649923569791172	2.10456032654169
GCST90012742	K11_GASTRODUOULC	Gastroduodenal ulcer	Folate	Weighted median	6	0.0346269070976102	0.092245248850428	0.707378799250367	-0.146173780649229	0.215427594844449	1.03523339850599	0.864007542345849	1.24039216888372
GCST90012742	K11_GASTRODUOULC	Gastroduodenal ulcer	Folate	Inverse variance weighted	6	0.0513813613795499	0.072564868297862	0.478898749915326	-0.0908457804842597	0.193608503243359	1.05272428512633	0.913158526906512	1.21362106122916
GCST90012742	K11_GASTRODUOULC	Gastroduodenal ulcer	Folate	Simple mode	6	0.0412050458860836	0.120283720997428	0.745856630996058	-0.194551047268876	0.276961139041043	1.04206575493685	0.82320415486011	1.31911510796083
GCST90012742	K11_GASTRODUOULC	Gastroduodenal ulcer	Folate	Weighted mode	6	0.0190808410093466	0.123651886756484	0.88339982179209	-0.223276857033362	0.261438539052055	1.01926404362099	0.799893362532528	1.29879711381699
GCST90012742	K11_GULC	Gastric ulcer	Folate	MR Egger	6	0.166791258427059	0.370167660460198	0.675633959975264	-0.55873735607493	0.892319872929047	1.18150760980871	0.571930753025575	2.44078540041976
GCST90012742	K11_GULC	Gastric ulcer	Folate	Weighted median	6	0.0905061911467342	0.10958690306873	0.408869269739442	-0.124284138867976	0.305296521161444	1.09472828524411	0.883128873991183	1.35702733067415
GCST90012742	K11_GULC	Gastric ulcer	Folate	Inverse variance weighted	6	0.109902653129792	0.0894313534182061	0.219107360525192	-0.0653827995698924	0.285188105829476	1.11616940957141	0.936708823003532	1.33001218763827
GCST90012742	K11_GULC	Gastric ulcer	Folate	Simple mode	6	0.242529126522422	0.162481028976098	0.195739642963487	-0.0759336902707301	0.560991943315575	1.27446836945436	0.926877665528763	1.75240992975384
GCST90012742	K11_GULC	Gastric ulcer	Folate	Weighted mode	6	0.00336723875649175	0.165312718658782	0.984536939276171	-0.32064568981472	0.327380167327704	1.0033729142734	0.725680321375244	1.3873287940199
GCST90012771	K11_DULC	Duodenal ulcer	Vitamin D	MR Egger	7	0.00122256429267579	0.206198243311144	0.995498600629441	-0.402925992597167	0.405371121182519	1.00122331192905	0.668361561196563	1.49985902623648
GCST90012771	K11_DULC	Duodenal ulcer	Vitamin D	Weighted median	7	0.121434142074878	0.107805433980058	0.25998800050751	-0.0898645085260347	0.332732792675792	1.12911500230519	0.914055023543949	1.39477455469545
GCST90012771	K11_DULC	Duodenal ulcer	Vitamin D	Inverse variance weighted	7	0.118933928286196	0.0828077844684603	0.150926929666329	-0.0433693292719865	0.281237185844378	1.12629549955599	0.957557670674193	1.32476778283957
GCST90012771	K11_DULC	Duodenal ulcer	Vitamin D	Simple mode	7	0.0476077016013415	0.134538283397829	0.735546596683344	-0.216087333858403	0.311302737061086	1.04875914807856	0.80566493697338	1.36520245601158
GCST90012771	K11_DULC	Duodenal ulcer	Vitamin D	Weighted mode	7	0.10480082815074	0.115691499310696	0.399921176688835	-0.121954510498224	0.331556166799705	1.11048941009861	0.885188634376738	1.39313439198126
GCST90012771	K11_GASTRODUOULC	Gastroduodenal ulcer	Vitamin D	MR Egger	7	-0.123037439593335	0.164928459519115	0.489230687619214	-0.446297220250801	0.20022234106413	0.884230556708632	0.639993524754433	1.22167435634175
GCST90012771	K11_GASTRODUOULC	Gastroduodenal ulcer	Vitamin D	Weighted median	7	0.0257998983827505	0.0745553868439334	0.729305070563191	-0.120328659831359	0.17192845659686	1.02613559653612	0.886628989492119	1.18759286573935
GCST90012771	K11_GASTRODUOULC	Gastroduodenal ulcer	Vitamin D	Inverse variance weighted	7	0.0164872584005941	0.0652076823772081	0.800390102347137	-0.111319799058734	0.144294315859922	1.01662392328875	0.894652594117958	1.15522405925842
GCST90012771	K11_GASTRODUOULC	Gastroduodenal ulcer	Vitamin D	Simple mode	7	0.150639623170017	0.10605907044576	0.205325204385202	-0.0572361549036727	0.358515401243707	1.16257761654387	0.944371025182588	1.43120307426575
GCST90012771	K11_GASTRODUOULC	Gastroduodenal ulcer	Vitamin D	Weighted mode	7	0.044965328445551	0.089195075989782	0.632147048396036	-0.129857020494422	0.219787677385524	1.04599159312553	0.878220989547066	1.24581218840324
GCST90012771	K11_GULC	Gastric ulcer	Vitamin D	MR Egger	7	-0.166602609169965	0.189416914283718	0.419358335510535	-0.537859761166052	0.204654542826122	0.846535950127662	0.58399680844163	1.22710108086176
GCST90012771	K11_GULC	Gastric ulcer	Vitamin D	Weighted median	7	-0.118204377249687	0.0916232391047055	0.197011254914994	-0.29778592589491	0.0613771713955361	0.888514441918756	0.742460264252992	1.06329988486655
GCST90012771	K11_GULC	Gastric ulcer	Vitamin D	Inverse variance weighted	7	-0.0911449025877756	0.0705219224583835	0.196207024706271	-0.229367870606207	0.0470780654306561	0.912885421855015	0.795036009324162	1.0482038343695
GCST90012771	K11_GULC	Gastric ulcer	Vitamin D	Simple mode	7	-0.15567511318148	0.131233946637463	0.280366358997328	-0.412893648590907	0.101543422227946	0.855837195432078	0.66173265528601	1.10687798045642
GCST90012771	K11_GULC	Gastric ulcer	Vitamin D	Weighted mode	7	-0.13579912831256	0.109265974780708	0.260295063602483	-0.349960438882748	0.0783621822576286	0.87301797947171	0.704715968518311	1.0815142930326
GCST90012772	K11_DULC	Duodenal ulcer	Cobalamin (Vitamin B12)	MR Egger	12	0.106541170806225	0.296202667980653	0.726558790485889	-0.474016058435855	0.687098400048306	1.11242372488452	0.622497256155166	1.98793895306341
GCST90012772	K11_DULC	Duodenal ulcer	Cobalamin (Vitamin B12)	Weighted median	12	0.219804011341465	0.147599780803424	0.1364375328146	-0.0694915590332468	0.509099581716176	1.24583253761083	0.93286800765916	1.66379241117348
GCST90012772	K11_DULC	Duodenal ulcer	Cobalamin (Vitamin B12)	Inverse variance weighted	12	0.182674931607777	0.10741597185551	0.0890122992693335	-0.0278603732290235	0.393210236444577	1.20042412470967	0.972524147728144	1.48172987020554
GCST90012772	K11_DULC	Duodenal ulcer	Cobalamin (Vitamin B12)	Simple mode	12	0.256283285729923	0.218766504966577	0.266151157899756	-0.172499064004568	0.685065635464414	1.29211871489111	0.841559076506856	1.98390204559603
GCST90012772	K11_DULC	Duodenal ulcer	Cobalamin (Vitamin B12)	Weighted mode	12	0.248198823064345	0.214982991277576	0.272758674424423	-0.173167839839703	0.669565485968393	1.2817147413147	0.840996450289029	1.95338836155471
GCST90012772	K11_GASTRODUOULC	Gastroduodenal ulcer	Cobalamin (Vitamin B12)	MR Egger	12	0.167226220347224	0.221014646572478	0.466723590800845	-0.265962486934832	0.600414927629281	1.18202163240939	0.766467879521241	1.8228750046988
GCST90012772	K11_GASTRODUOULC	Gastroduodenal ulcer	Cobalamin (Vitamin B12)	Weighted median	12	0.114734645839034	0.0905581249073114	0.205165154987942	-0.062759278979296	0.292228570657365	1.12157578328085	0.939169524326982	1.33940913227939
GCST90012772	K11_GASTRODUOULC	Gastroduodenal ulcer	Cobalamin (Vitamin B12)	Inverse variance weighted	12	0.0572312555891874	0.077655449430249	0.461128697566618	-0.0949734252941006	0.209435936472475	1.05890065877887	0.909397101107627	1.23298238337975
GCST90012772	K11_GASTRODUOULC	Gastroduodenal ulcer	Cobalamin (Vitamin B12)	Simple mode	12	0.145515665096485	0.129864364162575	0.286359939897029	-0.109018488662161	0.400049818855131	1.15663585325251	0.896713838305761	1.49189902049109
GCST90012772	K11_GASTRODUOULC	Gastroduodenal ulcer	Cobalamin (Vitamin B12)	Weighted mode	12	0.145515665096485	0.109271702550292	0.209899563311631	-0.0686568719020864	0.359688202095057	1.15663585325251	0.933646985636445	1.43288257511721
GCST90012772	K11_GULC	Gastric ulcer	Cobalamin (Vitamin B12)	MR Egger	12	0.137956071986388	0.261449458057716	0.609243744967069	-0.374484865806734	0.650397009779511	1.14792512309617	0.687643416205457	1.91630146843672
GCST90012772	K11_GULC	Gastric ulcer	Cobalamin (Vitamin B12)	Weighted median	12	0.0544765470635584	0.113051232631965	0.629894845027364	-0.167103868895094	0.27605696302221	1.05598771011066	0.846111722083089	1.31792293476256
GCST90012772	K11_GULC	Gastric ulcer	Cobalamin (Vitamin B12)	Inverse variance weighted	12	-0.0309718195088796	0.0927818923532776	0.738520529234213	-0.212824328521304	0.150880689503544	0.969502893758758	0.808298119670899	1.16285790865046
GCST90012772	K11_GULC	Gastric ulcer	Cobalamin (Vitamin B12)	Simple mode	12	0.095268745680549	0.15687772026725	0.555993121889526	-0.212211586043261	0.402749077404359	1.09995442340807	0.808793550033857	1.49593148155586
GCST90012772	K11_GULC	Gastric ulcer	Cobalamin (Vitamin B12)	Weighted mode	12	0.0836393192830203	0.138562747862843	0.558337965141712	-0.187943666528152	0.355222305094192	1.08723667777623	0.828661387290776	1.42649773674938
GCST90012773	K11_DULC	Duodenal ulcer	Retinol	MR Egger	7	-0.0127109963501759	0.143296603871098	0.932760440564374	-0.293572339937527	0.268150347237176	0.987369447164132	0.74559528459687	1.30754371082204
GCST90012773	K11_DULC	Duodenal ulcer	Retinol	Weighted median	7	-0.00738817584765819	0.08203395621271	0.928237619781762	-0.16817473002457	0.153398378329253	0.992639049633379	0.845206138892175	1.16578931164479
GCST90012773	K11_DULC	Duodenal ulcer	Retinol	Inverse variance weighted	7	-0.0473865654382821	0.0600532937563744	0.430068049389659	-0.165091021200776	0.0703178903242118	0.953718651654171	0.847816531297073	1.07284917542418
GCST90012773	K11_DULC	Duodenal ulcer	Retinol	Simple mode	7	0.0389985175627072	0.115571958585316	0.747277746314115	-0.187522521264512	0.265519556389927	1.03976894225676	0.829010447606585	1.30410835762446
GCST90012773	K11_DULC	Duodenal ulcer	Retinol	Weighted mode	7	0.0389985175627072	0.118127574441171	0.752517341711977	-0.192531528341989	0.270528563467403	1.03976894225676	0.824868311063418	1.31065703310625
GCST90012773	K11_GASTRODUOULC	Gastroduodenal ulcer	Retinol	MR Egger	7	-0.138095631140672	0.0793637360483674	0.142338660532541	-0.293648553795472	0.0174572915141283	0.871015391567378	0.745538462069125	1.01761056061643
GCST90012773	K11_GASTRODUOULC	Gastroduodenal ulcer	Retinol	Weighted median	7	-0.0872527709066037	0.0482867283366945	0.0707666294565755	-0.181894758446525	0.00738921663331754	0.916445415614844	0.833689074532336	1.00741658426146
GCST90012773	K11_GASTRODUOULC	Gastroduodenal ulcer	Retinol	Inverse variance weighted	7	-0.0664697059199923	0.0365318768699363	0.0688353665904455	-0.138072184585068	0.00513277274508298	0.935691261332912	0.871035814117607	1.00514596798951
GCST90012773	K11_GASTRODUOULC	Gastroduodenal ulcer	Retinol	Simple mode	7	-0.0956757350028541	0.077004548094498	0.260419467876479	-0.24660464926807	0.055253179262362	0.908758646916938	0.781449579131355	1.05680814271382
GCST90012773	K11_GASTRODUOULC	Gastroduodenal ulcer	Retinol	Weighted mode	7	-0.0956757350028541	0.073347985351406	0.239893060149491	-0.23943778629161	0.0480863162859017	0.908758646916938	0.787070238377088	1.04926121974725
GCST90012773	K11_GULC	Gastric ulcer	Retinol	MR Egger	7	-0.178934677346747	0.0971070477468097	0.124721225450169	-0.369264490930494	0.0113951362370004	0.836160517836676	0.691242558882488	1.01146030811416
GCST90012773	K11_GULC	Gastric ulcer	Retinol	Weighted median	7	-0.0258523908744829	0.0585372427155256	0.658749696783741	-0.140585386596913	0.0888806048479473	0.974478920974437	0.868849473665566	1.0929501555859
GCST90012773	K11_GULC	Gastric ulcer	Retinol	Inverse variance weighted	7	-0.0630150368755973	0.0448973437989109	0.160457074257984	-0.151013830721463	0.0249837569702681	0.938929355019077	0.859835806427424	1.0252984664357
GCST90012773	K11_GULC	Gastric ulcer	Retinol	Simple mode	7	-0.000500666484956058	0.0872438188238926	0.995607247657942	-0.171498551379786	0.170497218409873	0.999499458827594	0.842401488338965	1.18589435325722
GCST90012773	K11_GULC	Gastric ulcer	Retinol	Weighted mode	7	0.00121192056649794	0.0920513373493139	0.989922447651483	-0.179208700638157	0.181632541771153	1.00121265523899	0.835931421769694	1.19917346675225
GCST90012774	K11_DULC	Duodenal ulcer	Pyridoxine	MR Egger	12	0.00253883797437604	0.07084692128531	0.972118742769534	-0.136321127744832	0.141398803693584	1.00254206355267	0.872562383502826	1.15188393196323
GCST90012774	K11_DULC	Duodenal ulcer	Pyridoxine	Weighted median	12	0.0275096938254904	0.054113215696983	0.611191835646961	-0.0785522089405962	0.133571596591577	1.02789157926055	0.924453793918395	1.14290309117171
GCST90012774	K11_DULC	Duodenal ulcer	Pyridoxine	Inverse variance weighted	12	0.0289226951831862	0.0383995850751498	0.451327741200612	-0.0463404915641074	0.10418588193048	1.02934501807129	0.954716833814096	1.1098067287609
GCST90012774	K11_DULC	Duodenal ulcer	Pyridoxine	Simple mode	12	-0.024496277467058	0.0835809933285197	0.774912802880976	-0.188315024390957	0.139322469456841	0.97580132136421	0.828353714500894	1.14949471718112
GCST90012774	K11_DULC	Duodenal ulcer	Pyridoxine	Weighted mode	12	0.0291102166889775	0.0659617867149369	0.667530826825683	-0.100174885272299	0.158395318650254	1.0295380604983	0.904679189134076	1.17162927007212
GCST90012774	K11_GASTRODUOULC	Gastroduodenal ulcer	Pyridoxine	MR Egger	12	-0.00884200681718295	0.0608309915614739	0.887319698926712	-0.128070750277672	0.110386736643306	0.991196968766376	0.879791131475805	1.11670985958179
GCST90012774	K11_GASTRODUOULC	Gastroduodenal ulcer	Pyridoxine	Weighted median	12	0.0185880907388715	0.0355901719916117	0.601474302543167	-0.0511686463646875	0.0883448278424304	1.01876192470759	0.950118423002163	1.09236473486584
GCST90012774	K11_GASTRODUOULC	Gastroduodenal ulcer	Pyridoxine	Inverse variance weighted	12	-0.0167046336830205	0.0314275711337045	0.59505295114737	-0.0783026731050813	0.0448934057390402	0.983434115053672	0.924684507052655	1.0459163652845
GCST90012774	K11_GASTRODUOULC	Gastroduodenal ulcer	Pyridoxine	Simple mode	12	0.022165015274492	0.0655290371781009	0.741544666093724	-0.106271897594586	0.15060192814357	1.02241248422777	0.899180129921057	1.16253379397581
GCST90012774	K11_GASTRODUOULC	Gastroduodenal ulcer	Pyridoxine	Weighted mode	12	0.0344592524711813	0.0396637278521087	0.403522319956064	-0.0432816541189518	0.112200159061314	1.03505985138569	0.957641628369957	1.11873676353665
GCST90012774	K11_GULC	Gastric ulcer	Pyridoxine	MR Egger	12	-0.0271315946569626	0.0768309291515481	0.731318834149012	-0.177720215793997	0.123457026480072	0.973233160813211	0.837176619520842	1.13140138319748
GCST90012774	K11_GULC	Gastric ulcer	Pyridoxine	Weighted median	12	0.00585960883798755	0.0444599797537078	0.895146338175472	-0.0812819514792798	0.0930011691552549	1.00587680992666	0.921933714221326	1.09746301837199
GCST90012774	K11_GULC	Gastric ulcer	Pyridoxine	Inverse variance weighted	12	-0.0551204438507852	0.0399428096462612	0.167591527877176	-0.133408350757457	0.0231674630558868	0.946371156502476	0.875107668257398	1.0234379132379
GCST90012774	K11_GULC	Gastric ulcer	Pyridoxine	Simple mode	12	0.0404316860747677	0.0643920778265464	0.542886001495718	-0.0857767864652633	0.166640158614799	1.04126017470307	0.917799073532893	1.1813290977176
GCST90012774	K11_GULC	Gastric ulcer	Pyridoxine	Weighted mode	12	0.024042196501064	0.0496637010283189	0.637809151805612	-0.073298657514441	0.121383050516569	1.02433354027002	0.92932323920683	1.12905731553388
ieu-a-1073	K11_DULC	Duodenal ulcer	Copper	MR Egger	6	0.0743668053250872	0.0687513512544422	0.340249875721501	-0.0603858431336195	0.209119453783794	1.07720185641553	0.941401230299025	1.232592227542
ieu-a-1073	K11_DULC	Duodenal ulcer	Copper	Weighted median	6	0.072526975659453	0.0448044098824853	0.105501846382237	-0.0152896677102182	0.160343619029124	1.07522181051634	0.984826625808301	1.17391418094649
ieu-a-1073	K11_DULC	Duodenal ulcer	Copper	Inverse variance weighted	6	0.0557407049570294	0.0452112061665756	0.217614652860532	-0.0328732591294588	0.144354669043518	1.05732348944991	0.967661194039591	1.15529378281216
ieu-a-1073	K11_DULC	Duodenal ulcer	Copper	Simple mode	6	0.0927042417474591	0.0691493889934154	0.237722398433354	-0.042828560679635	0.228237044174553	1.0971371998974	0.958075627822716	1.25638310843395
ieu-a-1073	K11_DULC	Duodenal ulcer	Copper	Weighted mode	6	0.0745683249789085	0.0389361578713697	0.113634156826581	-0.00174654444897608	0.150883194406793	1.07741895563487	0.998254979872219	1.16286082150067
ieu-a-1073	K11_GASTRODUOULC	Gastroduodenal ulcer	Copper	MR Egger	6	0.0936694591577751	0.0279779567848791	0.0286227019751098	0.0388326638594121	0.148506254456138	1.09819668705972	1.03959650702702	1.16010005354664
ieu-a-1073	K11_GASTRODUOULC	Gastroduodenal ulcer	Copper	Weighted median	6	0.0427250065523438	0.0305268082239697	0.161636218270371	-0.0171075375666368	0.102557550671324	1.04365085823817	0.983037965439904	1.10800106628014
ieu-a-1073	K11_GASTRODUOULC	Gastroduodenal ulcer	Copper	Inverse variance weighted	6	0.0390854063673291	0.0292214916199438	0.181040937573304	-0.0181887172077608	0.0963595299424191	1.0398592904623	0.981975699159035	1.10115489098844
ieu-a-1073	K11_GASTRODUOULC	Gastroduodenal ulcer	Copper	Simple mode	6	-0.0842521363092749	0.0766459690958798	0.321753038274734	-0.234478235737199	0.0659739631186495	0.919199463314497	0.790983448875694	1.06819890423579
ieu-a-1073	K11_GASTRODUOULC	Gastroduodenal ulcer	Copper	Weighted mode	6	0.0725355811191009	0.0283823060253058	0.0509143043995687	0.0169062613095016	0.1281649009287	1.07523106333406	1.01704998092334	1.13674043679633
ieu-a-1073	K11_GULC	Gastric ulcer	Copper	MR Egger	6	0.110879324228015	0.0341804334587237	0.0315560196968475	0.0438856746489165	0.177872973807113	1.11726007249725	1.04486289374269	1.19467355676232
ieu-a-1073	K11_GULC	Gastric ulcer	Copper	Weighted median	6	0.0387639663601405	0.0907106681376058	0.669134356152959	-0.139028943189567	0.216556875909848	1.03952509179979	0.870202841647953	1.24179371149253
ieu-a-1073	K11_GULC	Gastric ulcer	Copper	Inverse variance weighted	6	0.044468943445286	0.0384123576555425	0.24699756881495	-0.0308192775595773	0.119757164450149	1.04547250743214	0.969650794900303	1.12722308850252
ieu-a-1073	K11_GULC	Gastric ulcer	Copper	Simple mode	6	-0.0491369936396243	0.0926770856853316	0.618668333585631	-0.230784081582874	0.132510094303626	0.952050695874472	0.793910867508061	1.14169054060198
ieu-a-1073	K11_GULC	Gastric ulcer	Copper	Weighted mode	6	0.0906762309516659	0.0359676450645569	0.0531065660597991	0.0201796466251344	0.161172815278197	1.09491444845532	1.02038463221787	1.17488798986562
ieu-a-1077	K11_DULC	Duodenal ulcer	Selenium	MR Egger	5	-0.000157216652536277	0.113702052186589	0.998983565146607	-0.22301323893825	0.222698805633177	0.999842795705354	0.800104256693589	1.24944419150459
ieu-a-1077	K11_DULC	Duodenal ulcer	Selenium	Weighted median	5	-0.00654859940640453	0.0667383225414352	0.921834208058501	-0.137355711587618	0.124258512774808	0.993472795942024	0.871660111377593	1.13230854939204
ieu-a-1077	K11_DULC	Duodenal ulcer	Selenium	Inverse variance weighted	5	0.0107896883332029	0.0556848981339201	0.846361242840444	-0.0983527120092806	0.119932088675686	1.01084810693749	0.90632917418691	1.12742028437495
ieu-a-1077	K11_DULC	Duodenal ulcer	Selenium	Simple mode	5	-0.0132566966313498	0.0882187741588304	0.887824057647682	-0.186165493982657	0.159652100719958	0.986830786366233	0.830136201067251	1.17310267841374
ieu-a-1077	K11_DULC	Duodenal ulcer	Selenium	Weighted mode	5	-0.00440850835696874	0.0731904065466543	0.954859049379965	-0.147861705188411	0.139044688474474	0.995601194851869	0.862550392938169	1.14917545375407
ieu-a-1077	K11_GASTRODUOULC	Gastroduodenal ulcer	Selenium	MR Egger	5	0.00511084900400064	0.0854405595564309	0.956062700104843	-0.162352647726604	0.172574345734605	1.00512393167112	0.850141351257238	1.18836016684044
ieu-a-1077	K11_GASTRODUOULC	Gastroduodenal ulcer	Selenium	Weighted median	5	-0.0505650749791624	0.0421189778765073	0.229933767083984	-0.133118271617117	0.0319881216587919	0.95069206039329	0.875361555559437	1.03250524078273
ieu-a-1077	K11_GASTRODUOULC	Gastroduodenal ulcer	Selenium	Inverse variance weighted	5	-0.0170817231983632	0.0368186926191805	0.642689586515123	-0.0892463607319569	0.0550829143352305	0.983063342271513	0.914620219309679	1.05662822067005
ieu-a-1077	K11_GASTRODUOULC	Gastroduodenal ulcer	Selenium	Simple mode	5	-0.0618405404801426	0.0586430670995769	0.351125584330251	-0.176780951995313	0.0530998710350281	0.940032772014934	0.837963318613815	1.05453495735811
ieu-a-1077	K11_GASTRODUOULC	Gastroduodenal ulcer	Selenium	Weighted mode	5	-0.0369503505628306	0.0507418262032277	0.506829904564675	-0.136404329921157	0.0625036287954957	0.96372398251457	0.872489787433656	1.06449832175757
ieu-a-1077	K11_GULC	Gastric ulcer	Selenium	MR Egger	5	-0.0490152927705552	0.0870290859718831	0.612644500722092	-0.219592301275446	0.121561715734336	0.952166568322304	0.802846050558538	1.12925905682657
ieu-a-1077	K11_GULC	Gastric ulcer	Selenium	Weighted median	5	-0.038390146151275	0.0531394111939006	0.470022730306323	-0.14254339209132	0.0657630997887702	0.962337415402204	0.867149926027098	1.06797368400404
ieu-a-1077	K11_GULC	Gastric ulcer	Selenium	Inverse variance weighted	5	-0.0256378757055408	0.0426864417244667	0.548100213805618	-0.109303301485496	0.058027550074414	0.974687983907584	0.896458479072268	1.05974419133945
ieu-a-1077	K11_GULC	Gastric ulcer	Selenium	Simple mode	5	-0.0353861248910611	0.0667293884948447	0.623981401883448	-0.166175726340957	0.0954034765588344	0.965232643944372	0.846897398931565	1.10010263121747
ieu-a-1077	K11_GULC	Gastric ulcer	Selenium	Weighted mode	5	-0.037459811380775	0.0576333116719048	0.551153678108649	-0.150421102257708	0.0755014794961583	0.963233127952365	0.860345606655676	1.07842482324225
ieu-a-1079	K11_DULC	Duodenal ulcer	Zinc	MR Egger	7	-0.0925186692462525	0.217442655804496	0.688174917002683	-0.518706274623065	0.33366893613056	0.911632191319719	0.595290192036895	1.39608087512197
ieu-a-1079	K11_DULC	Duodenal ulcer	Zinc	Weighted median	7	-0.00470543927987668	0.0720744197315703	0.947946413625863	-0.145971301953755	0.136560423394001	0.995305613955959	0.864182503178226	1.1463241404784
ieu-a-1079	K11_DULC	Duodenal ulcer	Zinc	Inverse variance weighted	7	-0.0021840685447325	0.0569164988581422	0.969390123627591	-0.113740406306691	0.109372269217226	0.997818314797528	0.892489610487296	1.11557756823832
ieu-a-1079	K11_DULC	Duodenal ulcer	Zinc	Simple mode	7	0.0139797930229049	0.106093166416422	0.899474561260996	-0.193962813153282	0.221922399199091	1.0140779672812	0.823688534078321	1.24847449148465
ieu-a-1079	K11_DULC	Duodenal ulcer	Zinc	Weighted mode	7	-0.0257473212878853	0.0783064550392632	0.753478486003613	-0.179227973164841	0.127733330589071	0.974581314450938	0.835915311414306	1.13624995918535
ieu-a-1079	K11_GASTRODUOULC	Gastroduodenal ulcer	Zinc	MR Egger	7	0.0837796165343496	0.135603174296995	0.563738484975424	-0.18200260508776	0.349561838156459	1.08738922479438	0.833599168813915	1.41844590354057
ieu-a-1079	K11_GASTRODUOULC	Gastroduodenal ulcer	Zinc	Weighted median	7	0.0657531885504813	0.0421461869963767	0.118731081575364	-0.016853337962417	0.14835971506338	1.06796309911483	0.983287885065041	1.15993006564452
ieu-a-1079	K11_GASTRODUOULC	Gastroduodenal ulcer	Zinc	Inverse variance weighted	7	0.0618466821881958	0.0355171817448605	0.0816279794853539	-0.00776699403173081	0.131460358408122	1.0637992328538	0.992263091125613	1.14049269588025
ieu-a-1079	K11_GASTRODUOULC	Gastroduodenal ulcer	Zinc	Simple mode	7	0.0622978821698491	0.0636188109103235	0.365280352876241	-0.062394987214385	0.186990751554083	1.06427932734931	0.939511718376002	1.20561613492274
ieu-a-1079	K11_GASTRODUOULC	Gastroduodenal ulcer	Zinc	Weighted mode	7	0.0638099855335668	0.054782607756634	0.288317493124865	-0.0435639256694358	0.171183896736569	1.06588984502787	0.957371351530235	1.18670896086203
ieu-a-1079	K11_GULC	Gastric ulcer	Zinc	MR Egger	7	0.208284417584905	0.167751843795575	0.269442878610445	-0.120509196254423	0.537078031424232	1.23156339802826	0.886468935114028	1.71100006247576
ieu-a-1079	K11_GULC	Gastric ulcer	Zinc	Weighted median	7	0.0979248340554739	0.056399437572214	0.0825155329898676	-0.0126180635860656	0.208467731697013	1.10287988298474	0.987461210399894	1.23178918167311
ieu-a-1079	K11_GULC	Gastric ulcer	Zinc	Inverse variance weighted	7	0.115476790769863	0.0438871857493684	0.00850792273115542	0.029457906701101	0.201495674838625	1.12240846400963	1.02989608283582	1.22323094638013
ieu-a-1079	K11_GULC	Gastric ulcer	Zinc	Simple mode	7	0.0596891272111268	0.086740089771835	0.517072911343245	-0.11032144874167	0.229699703163923	1.06150650176044	0.895546216818988	1.25822211307207
ieu-a-1079	K11_GULC	Gastric ulcer	Zinc	Weighted mode	7	0.0566262730067932	0.0791044319616315	0.500985462569197	-0.0984184136380045	0.211670959651591	1.05826023606565	0.90626962884014	1.23574120945773
