# Supplementary material for: The causal relationship between trace element status and upper gastrointestinal ulcers: a Mendelian randomization study
Source: Front Nutr. 2024 Oct 30;11:1443090. doi: 10.3389/fnut.2024.1443090 (PMC11557352; doi:10.3389/fnut.2024.1443090)
Supplement: Supplementary file 2 [file Data_Sheet_1.ZIP › Tables/Table S5 The results of SNPs related to different mineral element states in the validation MR analysis.csv]

	SNP	effect_allele.exposure	other_allele.exposure	effect_allele.outcome	other_allele.outcome	beta.exposure	beta.outcome	eaf.exposure	eaf.outcome	remove	palindromic	ambiguous	id.outcome	chr	pos	se.outcome	samplesize.outcome	pval.outcome	outcome	originalname.outcome	outcome.deprecated	mr_keep.outcome	data_source.outcome	chr.exposure	pos.exposure	samplesize.exposure	se.exposure	pval.exposure	exposure	mr_keep.exposure	pval_origin.exposure	id.exposure	ncase.exposure	ncontrol.exposure	action	SNP_index	mr_keep	F
1	rs1025321	A	G	A	G	0.203714	0.0068	0.191804	0.197571	FALSE	FALSE	FALSE	ebi-a-GCST90018851	16	77419661	0.0145	474278	0.637101	Gastric ulcer	Gastric ulcer	Gastric ulcer || ||	TRUE	igd	16	77419661	1757	0.0422857	1.4532e-06	Pyridoxine	TRUE	reported	GCST90012774	NA	NA	2	1	TRUE	23.208907847552
2	rs11029725	T	C	T	C	-0.468284	-0.0822	0.0288517	0.0228217	FALSE	FALSE	FALSE	ebi-a-GCST90018851	11	26849546	0.0487	474278	0.0914597	Gastric ulcer	Gastric ulcer	Gastric ulcer || ||	TRUE	igd	11	26849546	1733	0.100962	3.51441e-06	Pyridoxine	TRUE	reported	GCST90012774	NA	NA	2	1	TRUE	21.5130877416534
3	rs117119913	T	A	T	A	-0.518499	0.0545	0.0236584	0.0321227	FALSE	TRUE	FALSE	ebi-a-GCST90018851	7	125236562	0.0521	474278	0.2959	Gastric ulcer	Gastric ulcer	Gastric ulcer || ||	TRUE	igd	7	125236562	1733	0.111792	3.51659e-06	Pyridoxine	TRUE	reported	GCST90012774	NA	NA	2	1	TRUE	21.5116832482012
4	rs12555011	C	G	C	G	-0.489085	0.037	0.0301479	0.0284829	FALSE	TRUE	FALSE	ebi-a-GCST90018851	9	21681890	0.0555	474278	0.5047	Gastric ulcer	Gastric ulcer	Gastric ulcer || ||	TRUE	igd	9	21681890	1758	0.0982158	6.36831e-07	Pyridoxine	TRUE	reported	GCST90012774	NA	NA	2	1	TRUE	24.7973898563313
5	rs144709408	T	A	T	A	-0.787817	-0.049	0.0103866	0.0125751	FALSE	TRUE	FALSE	ebi-a-GCST90018851	3	136875916	0.0843	474278	0.5615	Gastric ulcer	Gastric ulcer	Gastric ulcer || ||	TRUE	igd	3	136875916	1733	0.168518	2.93981e-06	Pyridoxine	TRUE	reported	GCST90012774	NA	NA	2	1	TRUE	21.8553670016159
6	rs150083605	C	T	C	T	-0.918746	0.1569	0.00881684	0.00864307	FALSE	FALSE	FALSE	ebi-a-GCST90018851	19	31804834	0.1011	474278	0.1208	Gastric ulcer	Gastric ulcer	Gastric ulcer || ||	TRUE	igd	19	31804834	1758	0.181112	3.92004e-07	Pyridoxine	TRUE	reported	GCST90012774	NA	NA	2	1	TRUE	25.7333584576614
7	rs188695391	A	G	A	G	-0.765526	0.0311	0.0110145	0.0175142	FALSE	FALSE	FALSE	ebi-a-GCST90018851	11	65718255	0.0701	474278	0.656999	Gastric ulcer	Gastric ulcer	Gastric ulcer || ||	TRUE	igd	11	65718255	1725	0.164133	3.10036e-06	Pyridoxine	TRUE	reported	GCST90012774	NA	NA	2	1	TRUE	21.7534465915071
8	rs28688194	A	C	A	C	0.205581	-0.0036	0.195826	0.187191	FALSE	FALSE	FALSE	ebi-a-GCST90018851	18	57596410	0.0144	474278	0.8039	Gastric ulcer	Gastric ulcer	Gastric ulcer || ||	TRUE	igd	18	57596410	1749	0.0425406	1.34769e-06	Pyridoxine	TRUE	reported	GCST90012774	NA	NA	2	1	TRUE	23.3538629118437
9	rs61854006	C	A	C	A	-0.426595	-0.0673	0.0343732	0.0371686	FALSE	FALSE	FALSE	ebi-a-GCST90018851	10	90538657	0.0476	474278	0.1574	Gastric ulcer	Gastric ulcer	Gastric ulcer || ||	TRUE	igd	10	90538657	1731	0.0934013	4.93971e-06	Pyridoxine	TRUE	reported	GCST90012774	NA	NA	2	1	TRUE	20.8605464070467
10	rs72783289	A	G	A	G	-0.200715	-0.0167	0.198744	0.15004	FALSE	FALSE	FALSE	ebi-a-GCST90018851	2	20398295	0.0207	474278	0.4189	Gastric ulcer	Gastric ulcer	Gastric ulcer || ||	TRUE	igd	2	20398295	1751	0.041407	1.25117e-06	Pyridoxine	TRUE	reported	GCST90012774	NA	NA	2	1	TRUE	23.4969843062521
11	rs76727921	G	T	G	T	-0.952699	-0.0924	0.00728863	0.0187234	FALSE	FALSE	FALSE	ebi-a-GCST90018851	19	21940268	0.0665	474278	0.1645	Gastric ulcer	Gastric ulcer	Gastric ulcer || ||	TRUE	igd	19	21940268	1715	0.201557	2.28202e-06	Pyridoxine	TRUE	reported	GCST90012774	NA	NA	2	1	TRUE	22.3416707570135
12	rs77606869	C	T	C	T	-0.37916	0.0056	0.0658871	0.105664	FALSE	FALSE	FALSE	ebi-a-GCST90018851	6	139327956	0.0146	474278	0.7008	Gastric ulcer	Gastric ulcer	Gastric ulcer || ||	TRUE	igd	6	139327956	1753	0.0678115	2.25272e-08	Pyridoxine	TRUE	reported	GCST90012774	NA	NA	2	1	TRUE	31.2635525886236
13	rs11226152	A	G	A	G	0.277818	-0.0061	0.00647835	0.00531803	FALSE	FALSE	FALSE	ebi-a-GCST90018851	11	97207254	0.1253	474278	0.9611	Gastric ulcer	Gastric ulcer	Gastric ulcer || ||	TRUE	igd	11	97207254	16285	0.0590392	2.5306e-06	Calcium.ionized	TRUE	reported	GCST90012623	NA	NA	2	1	TRUE	22.14317197404
14	rs117495199	C	A	C	A	0.141657	0.0079	0.0246327	0.0259278	FALSE	FALSE	FALSE	ebi-a-GCST90018851	22	25593112	0.0569	474278	0.8895	Gastric ulcer	Gastric ulcer	Gastric ulcer || ||	TRUE	igd	22	25593112	16198	0.0307736	4.16045e-06	Calcium.ionized	TRUE	reported	GCST90012623	NA	NA	2	1	TRUE	21.1894396136421
15	rs146803875	A	G	A	G	-0.116731	0.0321	0.04403	0.0482332	FALSE	FALSE	FALSE	ebi-a-GCST90018851	6	16734033	0.042	474278	0.4447	Gastric ulcer	Gastric ulcer	Gastric ulcer || ||	TRUE	igd	6	16734033	16273	0.0233736	5.9098e-07	Calcium.ionized	TRUE	reported	GCST90012623	NA	NA	2	1	TRUE	24.9414212188095
16	rs1956317	T	C	T	C	0.0458821	-0.004	0.450911	0.473059	FALSE	FALSE	FALSE	ebi-a-GCST90018851	14	48129755	0.0107	474278	0.7112	Gastric ulcer	Gastric ulcer	Gastric ulcer || ||	TRUE	igd	14	48129755	16297	0.0096542	2.00866e-06	Calcium.ionized	TRUE	reported	GCST90012623	NA	NA	2	1	TRUE	22.5867628015443
17	rs4909927	G	C	G	C	0.17786	0.0562	0.0159833	0.01655	FALSE	TRUE	FALSE	ebi-a-GCST90018851	11	10421336	0.0705	474278	0.4251	Gastric ulcer	Gastric ulcer	Gastric ulcer || ||	TRUE	igd	11	10421336	16267	0.0381421	3.1151e-06	Calcium.ionized	TRUE	reported	GCST90012623	NA	NA	2	1	TRUE	21.7443973233248
18	rs73186030	T	C	T	C	0.092674	0.036	0.133873	0.0976814	FALSE	FALSE	FALSE	ebi-a-GCST90018851	3	122013465	0.0242	474278	0.1361	Gastric ulcer	Gastric ulcer	Gastric ulcer || ||	TRUE	igd	3	122013465	16243	0.0140872	4.74922e-11	Calcium.ionized	TRUE	reported	GCST90012623	NA	NA	2	1	TRUE	43.2779275996717
19	rs75913570	A	G	A	G	0.271797	0.0797	0.00693198	0.011763	FALSE	FALSE	FALSE	ebi-a-GCST90018851	6	169239579	0.0834	474278	0.3389	Gastric ulcer	Gastric ulcer	Gastric ulcer || ||	TRUE	igd	6	169239579	16157	0.0581472	2.94968e-06	Calcium.ionized	TRUE	reported	GCST90012623	NA	NA	2	1	TRUE	21.8490070224441
20	rs1131603	C	T	C	T	0.132425	0.0302	0.0461479	0.0558774	FALSE	FALSE	FALSE	ebi-a-GCST90018851	22	31018975	0.039	474278	0.4392	Gastric ulcer	Gastric ulcer	Gastric ulcer || ||	TRUE	igd	22	31018975	19405	0.024152	4.18233e-08	Cobalamin (Vitamin B12)	TRUE	reported	GCST90012772	NA	NA	2	1	TRUE	30.0631001192102
21	rs114554135	G	A	G	A	0.211216	-0.0825	0.0124184	0.0188213	FALSE	FALSE	FALSE	ebi-a-GCST90018851	2	210780574	0.0664	474278	0.2146	Gastric ulcer	Gastric ulcer	Gastric ulcer || ||	TRUE	igd	2	210780574	19004	0.0458343	4.06065e-06	Cobalamin (Vitamin B12)	TRUE	reported	GCST90012772	NA	NA	2	1	TRUE	21.2359855617544
22	rs12025246	C	G	C	G	0.169933	-0.004	0.0187368	0.105384	FALSE	TRUE	FALSE	ebi-a-GCST90018851	1	53949361	0.0138	474278	0.7691	Gastric ulcer	Gastric ulcer	Gastric ulcer || ||	TRUE	igd	1	53949361	19347	0.0370714	4.56308e-06	Cobalamin (Vitamin B12)	TRUE	reported	GCST90012772	NA	NA	2	1	TRUE	21.0124877923143
23	rs12780845	G	A	G	A	0.0661161	0.0124	0.316732	0.260212	FALSE	FALSE	FALSE	ebi-a-GCST90018851	10	17223244	0.0133	474278	0.3506	Gastric ulcer	Gastric ulcer	Gastric ulcer || ||	TRUE	igd	10	17223244	19406	0.0107485	7.68966e-10	Cobalamin (Vitamin B12)	TRUE	reported	GCST90012772	NA	NA	2	1	TRUE	37.8371776575949
24	rs148225761	G	T	G	T	0.334902	0.3757	0.0054632	0.008564	FALSE	FALSE	FALSE	ebi-a-GCST90018851	20	22410784	0.1861	474278	0.0435101	Gastric ulcer	Gastric ulcer	Gastric ulcer || ||	TRUE	igd	20	22410784	19128	0.0689808	1.20388e-06	Cobalamin (Vitamin B12)	TRUE	reported	GCST90012772	NA	NA	2	1	TRUE	23.5710554049921
25	rs1801222	A	G	A	G	-0.0900052	-0.0115	0.355834	0.306317	FALSE	FALSE	FALSE	ebi-a-GCST90018851	10	17156151	0.0133	474278	0.3872	Gastric ulcer	Gastric ulcer	Gastric ulcer || ||	TRUE	igd	10	17156151	19377	0.0104162	5.57955e-18	Cobalamin (Vitamin B12)	TRUE	reported	GCST90012772	NA	NA	2	1	TRUE	74.6649162518413
26	rs2972578	G	A	G	A	-0.0625126	0.0139	0.216098	0.186257	FALSE	FALSE	FALSE	ebi-a-GCST90018851	19	8396513	0.0157	474278	0.3778	Gastric ulcer	Gastric ulcer	Gastric ulcer || ||	TRUE	igd	19	8396513	19313	0.0122151	3.09336e-07	Cobalamin (Vitamin B12)	TRUE	reported	GCST90012772	NA	NA	2	1	TRUE	26.190336063439
27	rs526934	G	A	G	A	-0.0840048	0.011	0.27799	0.239336	FALSE	FALSE	FALSE	ebi-a-GCST90018851	11	59633493	0.0136	474278	0.4179	Gastric ulcer	Gastric ulcer	Gastric ulcer || ||	TRUE	igd	11	59633493	19400	0.0112166	6.92228e-14	Cobalamin (Vitamin B12)	TRUE	reported	GCST90012772	NA	NA	2	1	TRUE	56.0900386392008
28	rs61960878	A	G	A	G	0.0865767	-0.0047	0.0891671	0.153749	FALSE	FALSE	FALSE	ebi-a-GCST90018851	13	67795576	0.013	474278	0.7154	Gastric ulcer	Gastric ulcer	Gastric ulcer || ||	TRUE	igd	13	67795576	19413	0.0176243	8.99947e-07	Cobalamin (Vitamin B12)	TRUE	reported	GCST90012772	NA	NA	2	1	TRUE	24.1311657404127
29	rs6458690	G	A	G	A	-0.0695189	-0.0101	0.373049	0.334842	FALSE	FALSE	FALSE	ebi-a-GCST90018851	6	49411619	0.0121	474278	0.4036	Gastric ulcer	Gastric ulcer	Gastric ulcer || ||	TRUE	igd	6	49411619	19409	0.0103917	2.23427e-11	Cobalamin (Vitamin B12)	TRUE	reported	GCST90012772	NA	NA	2	1	TRUE	44.7540746815349
30	rs67792343	C	T	C	T	-0.06275	0.0206	0.165679	0.129072	FALSE	FALSE	FALSE	ebi-a-GCST90018851	16	17529534	0.0185	474278	0.2644	Gastric ulcer	Gastric ulcer	Gastric ulcer || ||	TRUE	igd	16	17529534	19408	0.0136008	3.9559e-06	Cobalamin (Vitamin B12)	TRUE	reported	GCST90012772	NA	NA	2	1	TRUE	21.2862202542392
31	rs79324875	C	T	C	T	-0.12492	0.0226	0.0426383	0.0522039	FALSE	FALSE	FALSE	ebi-a-GCST90018851	4	178196634	0.0405	474278	0.5766	Gastric ulcer	Gastric ulcer	Gastric ulcer || ||	TRUE	igd	4	178196634	19384	0.0250451	6.10682e-07	Cobalamin (Vitamin B12)	TRUE	reported	GCST90012772	NA	NA	2	1	TRUE	24.8781688429041
32	rs11063179	A	G	A	G	0.0627331	0.0027	0.114497	0.116904	FALSE	FALSE	FALSE	ebi-a-GCST90018851	12	4580488	0.0281	474278	0.9233	Gastric ulcer	Gastric ulcer	Gastric ulcer || ||	TRUE	igd	12	4580488	17293	0.0137023	4.6879e-06	Phosphate	TRUE	reported	GCST90012717	NA	NA	2	1	TRUE	20.9607372745733
33	rs11741640	A	G	A	G	-0.0541961	-0.0451	0.275442	0.262625	FALSE	FALSE	FALSE	ebi-a-GCST90018851	5	176792743	0.0123	474278	0.0002357	Gastric ulcer	Gastric ulcer	Gastric ulcer || ||	TRUE	igd	5	176792743	17314	0.00979828	3.1808e-08	Phosphate	TRUE	reported	GCST90012717	NA	NA	2	1	TRUE	30.5940082247601
34	rs28414554	C	G	C	G	-0.0938434	0.0143	0.0498957	0.0462412	FALSE	TRUE	FALSE	ebi-a-GCST90018851	17	31609258	0.0435	474278	0.743	Gastric ulcer	Gastric ulcer	Gastric ulcer || ||	TRUE	igd	17	31609258	17266	0.020247	3.57066e-06	Phosphate	TRUE	reported	GCST90012717	NA	NA	2	1	TRUE	21.4825634181917
35	rs41371744	C	T	C	T	-0.0808763	-0.0329	0.0697485	0.0741904	FALSE	FALSE	FALSE	ebi-a-GCST90018851	2	225334712	0.0347	474278	0.3436	Gastric ulcer	Gastric ulcer	Gastric ulcer || ||	TRUE	igd	2	225334712	17176	0.0172994	2.93803e-06	Phosphate	TRUE	reported	GCST90012717	NA	NA	2	1	TRUE	21.85649248089
36	rs7551188	C	T	C	T	0.0405707	0.014	0.478965	0.500765	FALSE	FALSE	FALSE	ebi-a-GCST90018851	1	25273200	0.0107	474278	0.1913	Gastric ulcer	Gastric ulcer	Gastric ulcer || ||	TRUE	igd	1	25273200	17162	0.0088275	4.30796e-06	Phosphate	TRUE	reported	GCST90012717	NA	NA	2	1	TRUE	21.1227057702859
37	rs10023369	A	G	A	G	-0.144	0.0025	NA	0.427291	FALSE	FALSE	FALSE	ebi-a-GCST90018851	4	63796543	0.0119	474278	0.8346	Gastric ulcer	Gastric ulcer	Gastric ulcer || ||	TRUE	igd	4	63796543	2603	0.029	4.41997690392764e-07	Selenium	TRUE	reported	ieu-a-1077	NA	NA	2	1	TRUE	24.6563614744352
38	rs3785832	C	T	C	T	-0.146	-0.0039	NA	0.497198	FALSE	FALSE	FALSE	ebi-a-GCST90018851	17	59538794	0.0113	474278	0.7262	Gastric ulcer	Gastric ulcer	Gastric ulcer || ||	TRUE	igd	17	59538794	2603	0.031	1.81999418337348e-06	Selenium	TRUE	reported	ieu-a-1077	NA	NA	2	1	TRUE	22.1810613943809
39	rs4950779	C	T	C	T	0.673	-0.0051	NA	0.0415101	FALSE	FALSE	FALSE	ebi-a-GCST90018851	1	202542202	0.0455	474278	0.9105	Gastric ulcer	Gastric ulcer	Gastric ulcer || ||	TRUE	igd	1	202542202	2603	0.132	3.16002122743252e-07	Selenium	TRUE	reported	ieu-a-1077	NA	NA	2	1	TRUE	25.9945477502296
40	rs7163368	C	T	C	T	0.158	-0.0175	NA	0.288395	FALSE	FALSE	FALSE	ebi-a-GCST90018851	15	63571121	0.0114	474278	0.1243	Gastric ulcer	Gastric ulcer	Gastric ulcer || ||	TRUE	igd	15	63571121	2603	0.034	4.00000007987242e-06	Selenium	TRUE	reported	ieu-a-1077	NA	NA	2	1	TRUE	21.5951557093426
41	rs7700970	T	C	T	C	0.265	-0.0069	NA	0.239444	FALSE	FALSE	FALSE	ebi-a-GCST90018851	5	78411324	0.0154	474278	0.656	Gastric ulcer	Gastric ulcer	Gastric ulcer || ||	TRUE	igd	5	78411324	2603	0.037	7.16968375580419e-13	Selenium	TRUE	reported	ieu-a-1077	NA	NA	2	1	TRUE	51.2965668371074
42	rs11193562	A	G	A	G	0.112089	0.0046	0.20965	0.216142	FALSE	FALSE	FALSE	ebi-a-GCST90018851	10	109374864	0.0131	474278	0.724001	Gastric ulcer	Gastric ulcer	Gastric ulcer || ||	TRUE	igd	10	109374864	5948	0.0225675	6.80631e-07	Folate	TRUE	reported	GCST90012742	NA	NA	2	1	TRUE	24.669428409134
43	rs17769357	G	A	G	A	0.139228	-0.0149	0.100217	0.0969222	FALSE	FALSE	FALSE	ebi-a-GCST90018851	14	72749103	0.031	474278	0.6311	Gastric ulcer	Gastric ulcer	Gastric ulcer || ||	TRUE	igd	14	72749103	5992	0.03046	4.85745e-06	Folate	TRUE	reported	GCST90012742	NA	NA	2	1	TRUE	20.8926424114551
44	rs218896	C	T	C	T	-0.092129	-0.0222	0.407893	0.310704	FALSE	FALSE	FALSE	ebi-a-GCST90018851	8	90726598	0.0159	474278	0.1617	Gastric ulcer	Gastric ulcer	Gastric ulcer || ||	TRUE	igd	8	90726598	5993	0.0187687	9.17074e-07	Folate	TRUE	reported	GCST90012742	NA	NA	2	1	TRUE	24.0948556735398
45	rs3751334	G	A	G	A	-0.126318	-0.0185	0.137905	0.162248	FALSE	FALSE	FALSE	ebi-a-GCST90018851	13	96086010	0.0139	474278	0.1834	Gastric ulcer	Gastric ulcer	Gastric ulcer || ||	TRUE	igd	13	96086010	5928	0.0265671	1.98758e-06	Folate	TRUE	reported	GCST90012742	NA	NA	2	1	TRUE	22.6069607740732
46	rs73170787	A	G	A	G	0.257156	0.0115	0.0273477	0.0283943	FALSE	FALSE	FALSE	ebi-a-GCST90018851	12	102031475	0.0548	474278	0.8343	Gastric ulcer	Gastric ulcer	Gastric ulcer || ||	TRUE	igd	12	102031475	5942	0.0558717	4.17223e-06	Folate	TRUE	reported	GCST90012742	NA	NA	2	1	TRUE	21.1840772780897
47	rs79882704	C	A	C	A	0.189377	-0.0105	0.0612381	0.0519816	FALSE	FALSE	FALSE	ebi-a-GCST90018851	12	84428753	0.0301	474278	0.727999	Gastric ulcer	Gastric ulcer	Gastric ulcer || ||	TRUE	igd	12	84428753	5993	0.0387994	1.05591e-06	Folate	TRUE	reported	GCST90012742	NA	NA	2	1	TRUE	23.8234385559854
48	rs10484100	G	A	G	A	-0.209	-0.0119	NA	0.0822723	FALSE	FALSE	FALSE	ebi-a-GCST90018851	14	86817096	0.0211	474278	0.573	Gastric ulcer	Gastric ulcer	Gastric ulcer || ||	TRUE	igd	14	86817096	2603	0.045	3.29997006285229e-06	Zinc	TRUE	reported	ieu-a-1079	NA	NA	2	1	TRUE	21.5708641975309
49	rs11232535	C	T	C	T	0.325	-0.0061	NA	0.0611492	FALSE	FALSE	FALSE	ebi-a-GCST90018851	11	80928809	0.0209	474278	0.7706	Gastric ulcer	Gastric ulcer	Gastric ulcer || ||	TRUE	igd	11	80928809	2603	0.065	6.72992152322889e-07	Zinc	TRUE	reported	ieu-a-1079	NA	NA	2	1	TRUE	25
50	rs11763353	G	A	G	A	-0.192	-0.0319	NA	0.113027	FALSE	FALSE	FALSE	ebi-a-GCST90018851	7	15630871	0.0244	474278	0.1907	Gastric ulcer	Gastric ulcer	Gastric ulcer || ||	TRUE	igd	7	15630871	2603	0.039	6.90001444623353e-07	Zinc	TRUE	reported	ieu-a-1079	NA	NA	2	1	TRUE	24.2366863905325
51	rs1532423	G	A	G	A	-0.178	-0.0217	NA	0.540004	FALSE	FALSE	FALSE	ebi-a-GCST90018851	8	86268313	0.0109	474278	0.0476705	Gastric ulcer	Gastric ulcer	Gastric ulcer || ||	TRUE	igd	8	86268313	2603	0.026	6.40029512108372e-12	Zinc	TRUE	reported	ieu-a-1079	NA	NA	2	1	TRUE	46.8698224852071
52	rs2120019	C	T	C	T	-0.287	-0.0229	NA	0.27731	FALSE	FALSE	FALSE	ebi-a-GCST90018851	15	75334184	0.0115	474278	0.0458596	Gastric ulcer	Gastric ulcer	Gastric ulcer || ||	TRUE	igd	15	75334184	2603	0.033	1.54988687314019e-18	Zinc	TRUE	reported	ieu-a-1079	NA	NA	2	1	TRUE	75.6372819100092
53	rs4333127	A	G	A	G	0.218	0.0141	NA	0.877179	FALSE	FALSE	FALSE	ebi-a-GCST90018851	4	5930033	0.0148	474278	0.3402	Gastric ulcer	Gastric ulcer	Gastric ulcer || ||	TRUE	igd	4	5930033	2603	0.047	2.99999133271615e-06	Zinc	TRUE	reported	ieu-a-1079	NA	NA	2	1	TRUE	21.5138071525577
54	rs7148590	A	G	A	G	-0.14	-0.0106	NA	0.550343	FALSE	FALSE	FALSE	ebi-a-GCST90018851	14	65473196	0.0109	474278	0.3296	Gastric ulcer	Gastric ulcer	Gastric ulcer || ||	TRUE	igd	14	65473196	2603	0.026	1.3699982108827e-07	Zinc	TRUE	reported	ieu-a-1079	NA	NA	2	1	TRUE	28.9940828402367
55	rs137884374	A	G	A	G	-0.737235	-0.0261	0.0108531	0.0108313	FALSE	FALSE	FALSE	ebi-a-GCST90018851	13	106730039	0.0917	474278	0.7759	Gastric ulcer	Gastric ulcer	Gastric ulcer || ||	TRUE	igd	13	106730039	1981	0.160503	4.36336e-06	Retinol	TRUE	reported	GCST90012773	NA	NA	2	1	TRUE	21.0982085756255
56	rs1990351	A	G	A	G	0.151574	0.0069	0.465595	0.467587	FALSE	FALSE	FALSE	ebi-a-GCST90018851	7	67619952	0.0107	474278	0.521	Gastric ulcer	Gastric ulcer	Gastric ulcer || ||	TRUE	igd	7	67619952	1991	0.0328262	3.88463e-06	Retinol	TRUE	reported	GCST90012773	NA	NA	2	1	TRUE	21.3210309693299
57	rs34129891	C	T	C	T	-0.237781	-0.012	0.137166	0.14099	FALSE	FALSE	FALSE	ebi-a-GCST90018851	15	77481210	0.0259	474278	0.644899	Gastric ulcer	Gastric ulcer	Gastric ulcer || ||	TRUE	igd	15	77481210	1983	0.0487836	1.09253e-06	Retinol	TRUE	reported	GCST90012773	NA	NA	2	1	TRUE	23.7578210199433
58	rs4241758	A	T	A	T	-0.343611	0.0178	0.0540877	0.0704116	FALSE	TRUE	FALSE	ebi-a-GCST90018851	4	183798828	0.0186	474278	0.339	Gastric ulcer	Gastric ulcer	Gastric ulcer || ||	TRUE	igd	4	183798828	2006	0.0733151	2.77552e-06	Retinol	TRUE	reported	GCST90012773	NA	NA	2	1	TRUE	21.9658115974968
59	rs4687301	T	C	T	C	-0.200354	0.0014	0.163677	0.186989	FALSE	FALSE	FALSE	ebi-a-GCST90018851	3	191968466	0.0143	474278	0.9204	Gastric ulcer	Gastric ulcer	Gastric ulcer || ||	TRUE	igd	3	191968466	2007	0.0436829	4.50608e-06	Retinol	TRUE	reported	GCST90012773	NA	NA	2	1	TRUE	21.0364818521905
60	rs738409	G	C	G	C	-0.180401	0.0021	0.255982	0.282627	FALSE	TRUE	FALSE	ebi-a-GCST90018851	22	44324727	0.0114	474278	0.8526	Gastric ulcer	Gastric ulcer	Gastric ulcer || ||	TRUE	igd	22	44324727	2006	0.0366115	8.33158e-07	Retinol	TRUE	reported	GCST90012773	NA	NA	2	1	TRUE	24.2796731472706
61	rs75172784	T	C	T	C	-0.882392	0.0273	0.00723553	0.0110545	FALSE	FALSE	FALSE	ebi-a-GCST90018851	13	95611986	0.043	474278	0.5246	Gastric ulcer	Gastric ulcer	Gastric ulcer || ||	TRUE	igd	13	95611986	2004	0.188207	2.75334e-06	Retinol	TRUE	reported	GCST90012773	NA	NA	2	1	TRUE	21.9812092099349
62	rs11784948	C	T	C	T	-0.0756207	-7e-04	0.0920868	0.0844162	FALSE	FALSE	FALSE	ebi-a-GCST90018851	8	29911115	0.0353	474278	0.9842	Gastric ulcer	Gastric ulcer	Gastric ulcer || ||	TRUE	igd	8	29911115	20649	0.0154633	1.00671e-06	Magnesium	TRUE	reported	GCST90012696	NA	NA	2	1	TRUE	23.9153655295998
63	rs13398276	T	A	T	A	0.0481547	-0.0167	0.239897	0.16638	FALSE	TRUE	FALSE	ebi-a-GCST90018851	2	241432233	0.0199	474278	0.4015	Gastric ulcer	Gastric ulcer	Gastric ulcer || ||	TRUE	igd	2	241432233	20563	0.0105453	4.96e-06	Magnesium	TRUE	reported	GCST90012696	NA	NA	2	1	TRUE	20.8525650397055
64	rs139942296	T	C	T	C	-0.167883	0.2114	0.0161463	0.0143559	FALSE	FALSE	FALSE	ebi-a-GCST90018851	7	96056487	0.0778	474278	0.00659204	Gastric ulcer	Gastric ulcer	Gastric ulcer || ||	TRUE	igd	7	96056487	20531	0.0356005	2.4082e-06	Magnesium	TRUE	reported	GCST90012696	NA	NA	2	1	TRUE	22.2382827299072
65	rs146049131	T	C	T	C	0.238914	-0.0652	0.00850073	0.0265631	FALSE	FALSE	FALSE	ebi-a-GCST90018851	19	47358608	0.0559	474278	0.2437	Gastric ulcer	Gastric ulcer	Gastric ulcer || ||	TRUE	igd	19	47358608	20410	0.0490664	1.12053e-06	Magnesium	TRUE	reported	GCST90012696	NA	NA	2	1	TRUE	23.7090858393233
66	rs148611436	C	T	C	T	0.179057	-2e-04	0.0133459	0.014391	FALSE	FALSE	FALSE	ebi-a-GCST90018851	2	38596938	0.0761	474278	0.998	Gastric ulcer	Gastric ulcer	Gastric ulcer || ||	TRUE	igd	2	38596938	20643	0.038788	3.90628e-06	Magnesium	TRUE	reported	GCST90012696	NA	NA	2	1	TRUE	21.3102151215925
67	rs2066981	G	A	G	A	-0.0604798	-0.0154	0.461096	0.383291	FALSE	FALSE	FALSE	ebi-a-GCST90018851	1	155172379	0.0127	474278	0.2245	Gastric ulcer	Gastric ulcer	Gastric ulcer || ||	TRUE	igd	1	155172379	20435	0.00901249	1.93734e-11	Magnesium	TRUE	reported	GCST90012696	NA	NA	2	1	TRUE	45.0330229464826
68	rs347387	G	A	G	A	-0.0590274	0.0034	0.154276	0.1279	FALSE	FALSE	FALSE	ebi-a-GCST90018851	13	42796369	0.0173	474278	0.843	Gastric ulcer	Gastric ulcer	Gastric ulcer || ||	TRUE	igd	13	42796369	20674	0.012466	2.18962e-06	Magnesium	TRUE	reported	GCST90012696	NA	NA	2	1	TRUE	22.4209011080973
69	rs441673	T	C	T	C	0.0459577	-0.0033	0.488364	0.532203	FALSE	FALSE	FALSE	ebi-a-GCST90018851	4	177444526	0.0112	474278	0.770501	Gastric ulcer	Gastric ulcer	Gastric ulcer || ||	TRUE	igd	4	177444526	20625	0.00901727	3.4575e-07	Magnesium	TRUE	reported	GCST90012696	NA	NA	2	1	TRUE	25.9756500174399
70	rs4855434	A	G	A	G	-0.0431272	-0.0187	0.394149	0.318604	FALSE	FALSE	FALSE	ebi-a-GCST90018851	3	69730227	0.0143	474278	0.1927	Gastric ulcer	Gastric ulcer	Gastric ulcer || ||	TRUE	igd	3	69730227	20628	0.00913889	2.36905e-06	Magnesium	TRUE	reported	GCST90012696	NA	NA	2	1	TRUE	22.2697645636349
71	rs629681	T	C	T	C	0.0433287	0.0039	0.426796	0.425851	FALSE	FALSE	FALSE	ebi-a-GCST90018851	11	30761727	0.0108	474278	0.721099	Gastric ulcer	Gastric ulcer	Gastric ulcer || ||	TRUE	igd	11	30761727	20675	0.00902011	1.55863e-06	Magnesium	TRUE	reported	GCST90012696	NA	NA	2	1	TRUE	23.0742530132979
72	rs72723498	C	T	C	T	0.0464695	0.0124	0.28289	0.205328	FALSE	FALSE	FALSE	ebi-a-GCST90018851	15	33556257	0.0162	474278	0.4466	Gastric ulcer	Gastric ulcer	Gastric ulcer || ||	TRUE	igd	15	33556257	20690	0.00992154	2.81747e-06	Magnesium	TRUE	reported	GCST90012696	NA	NA	2	1	TRUE	21.9370297357937
73	rs7894336	C	T	C	T	0.0538858	-0.0067	0.467184	0.511633	FALSE	FALSE	FALSE	ebi-a-GCST90018851	10	8026609	0.0108	474278	0.533801	Gastric ulcer	Gastric ulcer	Gastric ulcer || ||	TRUE	igd	10	8026609	20676	0.00900319	2.16143e-09	Magnesium	TRUE	reported	GCST90012696	NA	NA	2	1	TRUE	35.8224956716696
74	rs111247023	T	G	T	G	0.44181	-0.0069	0.0146554	0.0126117	FALSE	FALSE	FALSE	ebi-a-GCST90018851	8	28230780	0.0882	474278	0.9378	Gastric ulcer	Gastric ulcer	Gastric ulcer || ||	TRUE	igd	8	28230780	3207	0.0964125	4.5946e-06	Vitamin D	TRUE	reported	GCST90012771	NA	NA	2	1	TRUE	20.9992795143026
75	rs12729300	T	C	T	C	-0.140572	-0.0042	0.172446	0.242187	FALSE	FALSE	FALSE	ebi-a-GCST90018851	1	197922790	0.0118	474278	0.723401	Gastric ulcer	Gastric ulcer	Gastric ulcer || ||	TRUE	igd	1	197922790	3230	0.0306975	4.66651e-06	Vitamin D	TRUE	reported	GCST90012771	NA	NA	2	1	TRUE	20.9696717180535
76	rs1352846	G	A	G	A	-0.12631	-0.0044	0.280826	0.259531	FALSE	FALSE	FALSE	ebi-a-GCST90018851	4	72617775	0.0126	474278	0.7263	Gastric ulcer	Gastric ulcer	Gastric ulcer || ||	TRUE	igd	4	72617775	3244	0.0260459	1.23766e-06	Vitamin D	TRUE	reported	GCST90012771	NA	NA	2	1	TRUE	23.5178021631011
77	rs140986610	C	T	C	T	-0.48764	0.0087	0.0131294	0.0142738	FALSE	FALSE	FALSE	ebi-a-GCST90018851	5	106496482	0.0755	474278	0.9085	Gastric ulcer	Gastric ulcer	Gastric ulcer || ||	TRUE	igd	5	106496482	3237	0.102306	1.87458e-06	Vitamin D	TRUE	reported	GCST90012771	NA	NA	2	1	TRUE	22.7193779124876
78	rs150240856	T	C	T	C	0.428975	0.0097	0.0172468	0.0190206	FALSE	FALSE	FALSE	ebi-a-GCST90018851	9	98619194	0.0671	474278	0.885	Gastric ulcer	Gastric ulcer	Gastric ulcer || ||	TRUE	igd	9	98619194	3189	0.0903167	2.03744e-06	Vitamin D	TRUE	reported	GCST90012771	NA	NA	2	1	TRUE	22.5594155429899
79	rs1993116	A	G	A	G	0.135786	0.0211	0.387793	0.401841	FALSE	FALSE	FALSE	ebi-a-GCST90018851	11	14910234	0.011	474278	0.0553197	Gastric ulcer	Gastric ulcer	Gastric ulcer || ||	TRUE	igd	11	14910234	3244	0.0235527	8.15538e-09	Vitamin D	TRUE	reported	GCST90012771	NA	NA	2	1	TRUE	33.237518291925
80	rs8004047	G	T	G	T	-0.120935	-0.0043	0.274394	0.276933	FALSE	FALSE	FALSE	ebi-a-GCST90018851	14	79022870	0.0122	474278	0.7228	Gastric ulcer	Gastric ulcer	Gastric ulcer || ||	TRUE	igd	14	79022870	3218	0.0261345	3.70278e-06	Vitamin D	TRUE	reported	GCST90012771	NA	NA	2	1	TRUE	21.4129067900493
81	rs11152176	T	C	T	C	-0.0519444	-0.0277	0.40038	0.490577	FALSE	FALSE	FALSE	ebi-a-GCST90018851	18	57442660	0.0114	474278	0.0154099	Gastric ulcer	Gastric ulcer	Gastric ulcer || ||	TRUE	igd	18	57442660	15258	0.0113679	4.89094e-06	Iron	TRUE	reported	GCST90012683	NA	NA	2	1	TRUE	20.8793502301877
82	rs12605411	C	A	C	A	-0.0806245	-0.0186	0.123522	0.149811	FALSE	FALSE	FALSE	ebi-a-GCST90018851	18	5693934	0.0137	474278	0.1758	Gastric ulcer	Gastric ulcer	Gastric ulcer || ||	TRUE	igd	18	5693934	15305	0.0169001	1.83625e-06	Iron	TRUE	reported	GCST90012683	NA	NA	2	1	TRUE	22.7591228394917
83	rs1800562	A	G	A	G	0.1948	0.0203	0.0691881	0.0681838	FALSE	FALSE	FALSE	ebi-a-GCST90018851	6	26093141	0.0359	474278	0.5712	Gastric ulcer	Gastric ulcer	Gastric ulcer || ||	TRUE	igd	6	26093141	15335	0.0215385	1.50624e-19	Iron	TRUE	reported	GCST90012683	NA	NA	2	1	TRUE	81.7988119427577
84	rs1852306	C	T	C	T	0.0845409	0.0105	0.133486	0.210067	FALSE	FALSE	FALSE	ebi-a-GCST90018851	2	174334631	0.0121	474278	0.3836	Gastric ulcer	Gastric ulcer	Gastric ulcer || ||	TRUE	igd	2	174334631	15305	0.0163594	2.36955e-07	Iron	TRUE	reported	GCST90012683	NA	NA	2	1	TRUE	26.7053940805166
85	rs2413450	T	C	T	C	-0.120034	3e-04	0.469798	0.479146	FALSE	FALSE	FALSE	ebi-a-GCST90018851	22	37470224	0.0107	474278	0.9754	Gastric ulcer	Gastric ulcer	Gastric ulcer || ||	TRUE	igd	22	37470224	15330	0.0109597	6.47708e-28	Iron	TRUE	reported	GCST90012683	NA	NA	2	1	TRUE	119.953030565138
86	rs7843737	A	G	A	G	0.0565694	-0.0117	0.328674	0.347687	FALSE	FALSE	FALSE	ebi-a-GCST90018851	8	128088066	0.0114	474278	0.3032	Gastric ulcer	Gastric ulcer	Gastric ulcer || ||	TRUE	igd	8	128088066	15275	0.0118403	1.77306e-06	Iron	TRUE	reported	GCST90012683	NA	NA	2	1	TRUE	22.8264162327993
87	rs79195962	T	C	T	C	0.170846	0.0215	0.0253031	0.0310613	FALSE	FALSE	FALSE	ebi-a-GCST90018851	12	24543293	0.0293	474278	0.462701	Gastric ulcer	Gastric ulcer	Gastric ulcer || ||	TRUE	igd	12	24543293	15176	0.035421	1.41214e-06	Iron	TRUE	reported	GCST90012683	NA	NA	2	1	TRUE	23.2641931231091
88	rs10014072	G	A	G	A	-0.164	0.0017	NA	0.63678	FALSE	FALSE	FALSE	ebi-a-GCST90018851	4	113948790	0.011	474278	0.877	Gastric ulcer	Gastric ulcer	Gastric ulcer || ||	TRUE	igd	4	113948790	2603	0.034	1.13000404994067e-06	Copper	TRUE	reported	ieu-a-1073	NA	NA	2	1	TRUE	23.2664359861592
89	rs1175550	G	A	G	A	0.198	0.007	NA	0.242725	FALSE	FALSE	FALSE	ebi-a-GCST90018851	1	3691528	0.0212	474278	0.740699	Gastric ulcer	Gastric ulcer	Gastric ulcer || ||	TRUE	igd	1	3691528	2603	0.032	5.03002333714247e-10	Copper	TRUE	reported	ieu-a-1073	NA	NA	2	1	TRUE	38.28515625
90	rs12153606	T	G	T	G	-0.159	0.0597	NA	0.136795	FALSE	FALSE	FALSE	ebi-a-GCST90018851	5	84583769	0.0229	474278	0.00915799	Gastric ulcer	Gastric ulcer	Gastric ulcer || ||	TRUE	igd	5	84583769	2603	0.034	2.49999995007974e-06	Copper	TRUE	reported	ieu-a-1073	NA	NA	2	1	TRUE	21.8693771626298
91	rs12582659	C	T	C	T	1.262	-3e-04	NA	0.0597748	FALSE	FALSE	FALSE	ebi-a-GCST90018851	12	76064528	0.018	474278	0.9869	Gastric ulcer	Gastric ulcer	Gastric ulcer || ||	TRUE	igd	12	76064528	2603	0.27	2.86002612352499e-06	Copper	TRUE	reported	ieu-a-1073	NA	NA	2	1	TRUE	21.8469684499314
92	rs2769264	G	T	G	T	0.313	-0.0015	NA	0.214645	FALSE	FALSE	FALSE	ebi-a-GCST90018851	1	151344741	0.0124	474278	0.9059	Gastric ulcer	Gastric ulcer	Gastric ulcer || ||	TRUE	igd	1	151344741	2603	0.034	2.63026799189539e-20	Copper	TRUE	reported	ieu-a-1073	NA	NA	2	1	TRUE	84.7482698961938
93	rs3857536	T	C	T	C	-0.129	-0.0176	NA	0.571359	FALSE	FALSE	FALSE	ebi-a-GCST90018851	6	66929048	0.011	474278	0.11	Gastric ulcer	Gastric ulcer	Gastric ulcer || ||	TRUE	igd	6	66929048	2603	0.028	4.07999846784472e-06	Copper	TRUE	reported	ieu-a-1073	NA	NA	2	1	TRUE	21.2257653061224
94	rs11193562	A	G	A	G	0.112089	-0.000385486	0.20965	0.210806	FALSE	FALSE	FALSE	ukb-d-K11_GASTRODUOULC	10	109374864	0.00028346	361194	0.173852	Gastroduodenal ulcer	Gastroduodenal ulcer	Gastroduodenal ulcer || ||	TRUE	igd	10	109374864	5948	0.0225675	6.80631e-07	Folate	TRUE	reported	GCST90012742	NA	NA	2	1	TRUE	24.669428409134
95	rs17769357	G	A	G	A	0.139228	-0.000168557	0.100217	0.104207	FALSE	FALSE	FALSE	ukb-d-K11_GASTRODUOULC	14	72749103	0.000381937	361194	0.65898	Gastroduodenal ulcer	Gastroduodenal ulcer	Gastroduodenal ulcer || ||	TRUE	igd	14	72749103	5992	0.03046	4.85745e-06	Folate	TRUE	reported	GCST90012742	NA	NA	2	1	TRUE	20.8926424114551
96	rs218896	C	T	C	T	-0.092129	-0.000132675	0.407893	0.410707	FALSE	FALSE	FALSE	ukb-d-K11_GASTRODUOULC	8	90726598	0.00023353	361194	0.569946	Gastroduodenal ulcer	Gastroduodenal ulcer	Gastroduodenal ulcer || ||	TRUE	igd	8	90726598	5993	0.0187687	9.17074e-07	Folate	TRUE	reported	GCST90012742	NA	NA	2	1	TRUE	24.0948556735398
97	rs3751334	G	A	G	A	-0.126318	-6.41251e-05	0.137905	0.141191	FALSE	FALSE	FALSE	ukb-d-K11_GASTRODUOULC	13	96086010	0.000330308	361194	0.846069	Gastroduodenal ulcer	Gastroduodenal ulcer	Gastroduodenal ulcer || ||	TRUE	igd	13	96086010	5928	0.0265671	1.98758e-06	Folate	TRUE	reported	GCST90012742	NA	NA	2	1	TRUE	22.6069607740732
98	rs73170787	A	G	A	G	0.257156	-0.000881595	0.0273477	0.0357356	FALSE	FALSE	FALSE	ukb-d-K11_GASTRODUOULC	12	102031475	0.000618616	361194	0.154127	Gastroduodenal ulcer	Gastroduodenal ulcer	Gastroduodenal ulcer || ||	TRUE	igd	12	102031475	5942	0.0558717	4.17223e-06	Folate	TRUE	reported	GCST90012742	NA	NA	2	1	TRUE	21.1840772780897
99	rs79882704	C	A	C	A	0.189377	0.000182239	0.0612381	0.0694212	FALSE	FALSE	FALSE	ukb-d-K11_GASTRODUOULC	12	84428753	0.000451308	361194	0.686358	Gastroduodenal ulcer	Gastroduodenal ulcer	Gastroduodenal ulcer || ||	TRUE	igd	12	84428753	5993	0.0387994	1.05591e-06	Folate	TRUE	reported	GCST90012742	NA	NA	2	1	TRUE	23.8234385559854
100	rs10484100	G	A	G	A	-0.209	0.000150997	NA	0.0968219	FALSE	FALSE	FALSE	ukb-d-K11_GASTRODUOULC	14	86817096	0.000389122	361194	0.697983	Gastroduodenal ulcer	Gastroduodenal ulcer	Gastroduodenal ulcer || ||	TRUE	igd	14	86817096	2603	0.045	3.29997006285229e-06	Zinc	TRUE	reported	ieu-a-1079	NA	NA	2	1	TRUE	21.5708641975309
101	rs11232535	C	T	C	T	0.325	-2.36485e-05	NA	0.0589586	FALSE	FALSE	FALSE	ukb-d-K11_GASTRODUOULC	11	80928809	0.000486127	361194	0.961201	Gastroduodenal ulcer	Gastroduodenal ulcer	Gastroduodenal ulcer || ||	TRUE	igd	11	80928809	2603	0.065	6.72992152322889e-07	Zinc	TRUE	reported	ieu-a-1079	NA	NA	2	1	TRUE	25
102	rs11763353	G	A	G	A	-0.192	0.000190288	NA	0.128816	FALSE	FALSE	FALSE	ukb-d-K11_GASTRODUOULC	7	15630871	0.000342468	361194	0.57846	Gastroduodenal ulcer	Gastroduodenal ulcer	Gastroduodenal ulcer || ||	TRUE	igd	7	15630871	2603	0.039	6.90001444623353e-07	Zinc	TRUE	reported	ieu-a-1079	NA	NA	2	1	TRUE	24.2366863905325
103	rs1532423	G	A	G	A	-0.178	9.46106e-05	NA	0.570592	FALSE	FALSE	FALSE	ukb-d-K11_GASTRODUOULC	8	86268313	0.000231418	361194	0.682664	Gastroduodenal ulcer	Gastroduodenal ulcer	Gastroduodenal ulcer || ||	TRUE	igd	8	86268313	2603	0.026	6.40029512108372e-12	Zinc	TRUE	reported	ieu-a-1079	NA	NA	2	1	TRUE	46.8698224852071
104	rs2120019	C	T	C	T	-0.287	5.55289e-05	NA	0.188831	FALSE	FALSE	FALSE	ukb-d-K11_GASTRODUOULC	15	75334184	0.000292772	361194	0.849571	Gastroduodenal ulcer	Gastroduodenal ulcer	Gastroduodenal ulcer || ||	TRUE	igd	15	75334184	2603	0.033	1.54988687314019e-18	Zinc	TRUE	reported	ieu-a-1079	NA	NA	2	1	TRUE	75.6372819100092
105	rs4333127	A	G	A	G	0.218	0.000498372	NA	0.893243	FALSE	FALSE	FALSE	ukb-d-K11_GASTRODUOULC	4	5930033	0.000374895	361194	0.183729	Gastroduodenal ulcer	Gastroduodenal ulcer	Gastroduodenal ulcer || ||	TRUE	igd	4	5930033	2603	0.047	2.99999133271615e-06	Zinc	TRUE	reported	ieu-a-1079	NA	NA	2	1	TRUE	21.5138071525577
106	rs7148590	A	G	A	G	-0.14	0.000153797	NA	0.513312	FALSE	FALSE	FALSE	ukb-d-K11_GASTRODUOULC	14	65473196	0.000229702	361194	0.503146	Gastroduodenal ulcer	Gastroduodenal ulcer	Gastroduodenal ulcer || ||	TRUE	igd	14	65473196	2603	0.026	1.3699982108827e-07	Zinc	TRUE	reported	ieu-a-1079	NA	NA	2	1	TRUE	28.9940828402367
107	rs111247023	T	G	T	G	0.44181	-0.000436391	0.0146554	0.0159721	FALSE	FALSE	FALSE	ukb-d-K11_GASTRODUOULC	8	28230780	0.000981917	361194	0.656733	Gastroduodenal ulcer	Gastroduodenal ulcer	Gastroduodenal ulcer || ||	TRUE	igd	8	28230780	3207	0.0964125	4.5946e-06	Vitamin D	TRUE	reported	GCST90012771	NA	NA	2	1	TRUE	20.9992795143026
108	rs12729300	T	C	T	C	-0.140572	-0.000213163	0.172446	0.18141	FALSE	FALSE	FALSE	ukb-d-K11_GASTRODUOULC	1	197922790	0.00029807	361194	0.474521	Gastroduodenal ulcer	Gastroduodenal ulcer	Gastroduodenal ulcer || ||	TRUE	igd	1	197922790	3230	0.0306975	4.66651e-06	Vitamin D	TRUE	reported	GCST90012771	NA	NA	2	1	TRUE	20.9696717180535
109	rs1352846	G	A	G	A	-0.12631	0.000178401	0.280826	0.291849	FALSE	FALSE	FALSE	ukb-d-K11_GASTRODUOULC	4	72617775	0.000252137	361194	0.479221	Gastroduodenal ulcer	Gastroduodenal ulcer	Gastroduodenal ulcer || ||	TRUE	igd	4	72617775	3244	0.0260459	1.23766e-06	Vitamin D	TRUE	reported	GCST90012771	NA	NA	2	1	TRUE	23.5178021631011
110	rs140986610	C	T	C	T	-0.48764	0.000492184	0.0131294	0.0117323	FALSE	FALSE	FALSE	ukb-d-K11_GASTRODUOULC	5	106496482	0.00107977	361194	0.648516	Gastroduodenal ulcer	Gastroduodenal ulcer	Gastroduodenal ulcer || ||	TRUE	igd	5	106496482	3237	0.102306	1.87458e-06	Vitamin D	TRUE	reported	GCST90012771	NA	NA	2	1	TRUE	22.7193779124876
111	rs150240856	T	C	T	C	0.428975	-0.000138823	0.0172468	0.0242833	FALSE	FALSE	FALSE	ukb-d-K11_GASTRODUOULC	9	98619194	0.000744405	361194	0.852062	Gastroduodenal ulcer	Gastroduodenal ulcer	Gastroduodenal ulcer || ||	TRUE	igd	9	98619194	3189	0.0903167	2.03744e-06	Vitamin D	TRUE	reported	GCST90012771	NA	NA	2	1	TRUE	22.5594155429899
112	rs1993116	A	G	A	G	0.135786	-4.74255e-05	0.387793	0.413355	FALSE	FALSE	FALSE	ukb-d-K11_GASTRODUOULC	11	14910234	0.000232387	361194	0.838291	Gastroduodenal ulcer	Gastroduodenal ulcer	Gastroduodenal ulcer || ||	TRUE	igd	11	14910234	3244	0.0235527	8.15538e-09	Vitamin D	TRUE	reported	GCST90012771	NA	NA	2	1	TRUE	33.237518291925
113	rs8004047	G	T	G	T	-0.120935	-4.17035e-05	0.274394	0.295494	FALSE	FALSE	FALSE	ukb-d-K11_GASTRODUOULC	14	79022870	0.00025231	361194	0.868718	Gastroduodenal ulcer	Gastroduodenal ulcer	Gastroduodenal ulcer || ||	TRUE	igd	14	79022870	3218	0.0261345	3.70278e-06	Vitamin D	TRUE	reported	GCST90012771	NA	NA	2	1	TRUE	21.4129067900493
114	rs11226152	A	G	A	G	0.277818	0.000366245	0.00647835	0.00617812	FALSE	FALSE	FALSE	ukb-d-K11_GASTRODUOULC	11	97207254	0.00146074	361194	0.802027	Gastroduodenal ulcer	Gastroduodenal ulcer	Gastroduodenal ulcer || ||	TRUE	igd	11	97207254	16285	0.0590392	2.5306e-06	Calcium.ionized	TRUE	reported	GCST90012623	NA	NA	2	1	TRUE	22.14317197404
115	rs117495199	C	A	C	A	0.141657	-0.000217995	0.0246327	0.0255138	FALSE	FALSE	FALSE	ukb-d-K11_GASTRODUOULC	22	25593112	0.000730373	361194	0.765345	Gastroduodenal ulcer	Gastroduodenal ulcer	Gastroduodenal ulcer || ||	TRUE	igd	22	25593112	16198	0.0307736	4.16045e-06	Calcium.ionized	TRUE	reported	GCST90012623	NA	NA	2	1	TRUE	21.1894396136421
116	rs146803875	A	G	A	G	-0.116731	0.000131004	0.04403	0.0449422	FALSE	FALSE	FALSE	ukb-d-K11_GASTRODUOULC	6	16734033	0.000554687	361194	0.813296	Gastroduodenal ulcer	Gastroduodenal ulcer	Gastroduodenal ulcer || ||	TRUE	igd	6	16734033	16273	0.0233736	5.9098e-07	Calcium.ionized	TRUE	reported	GCST90012623	NA	NA	2	1	TRUE	24.9414212188095
117	rs1956317	T	C	T	C	0.0458821	9.21022e-05	0.450911	0.452549	FALSE	FALSE	FALSE	ukb-d-K11_GASTRODUOULC	14	48129755	0.00023028	361194	0.689188	Gastroduodenal ulcer	Gastroduodenal ulcer	Gastroduodenal ulcer || ||	TRUE	igd	14	48129755	16297	0.0096542	2.00866e-06	Calcium.ionized	TRUE	reported	GCST90012623	NA	NA	2	1	TRUE	22.5867628015443
118	rs4909927	G	C	G	C	0.17786	9.2979e-05	0.0159833	0.016436	FALSE	TRUE	FALSE	ukb-d-K11_GASTRODUOULC	11	10421336	0.000901149	361194	0.917822	Gastroduodenal ulcer	Gastroduodenal ulcer	Gastroduodenal ulcer || ||	TRUE	igd	11	10421336	16267	0.0381421	3.1151e-06	Calcium.ionized	TRUE	reported	GCST90012623	NA	NA	2	1	TRUE	21.7443973233248
119	rs73186030	T	C	T	C	0.092674	0.000481977	0.133873	0.127655	FALSE	FALSE	FALSE	ukb-d-K11_GASTRODUOULC	3	122013465	0.000343722	361194	0.160848	Gastroduodenal ulcer	Gastroduodenal ulcer	Gastroduodenal ulcer || ||	TRUE	igd	3	122013465	16243	0.0140872	4.74922e-11	Calcium.ionized	TRUE	reported	GCST90012623	NA	NA	2	1	TRUE	43.2779275996717
120	rs75913570	A	G	A	G	0.271797	0.00102024	0.00693198	0.0111934	FALSE	FALSE	FALSE	ukb-d-K11_GASTRODUOULC	6	169239579	0.00109021	361194	0.349364	Gastroduodenal ulcer	Gastroduodenal ulcer	Gastroduodenal ulcer || ||	TRUE	igd	6	169239579	16157	0.0581472	2.94968e-06	Calcium.ionized	TRUE	reported	GCST90012623	NA	NA	2	1	TRUE	21.8490070224441
121	rs11063179	A	G	A	G	0.0627331	0.00013327	0.114497	0.125755	FALSE	FALSE	FALSE	ukb-d-K11_GASTRODUOULC	12	4580488	0.000346821	361194	0.700784	Gastroduodenal ulcer	Gastroduodenal ulcer	Gastroduodenal ulcer || ||	TRUE	igd	12	4580488	17293	0.0137023	4.6879e-06	Phosphate	TRUE	reported	GCST90012717	NA	NA	2	1	TRUE	20.9607372745733
122	rs11741640	A	G	A	G	-0.0541961	-0.000374328	0.275442	0.263333	FALSE	FALSE	FALSE	ukb-d-K11_GASTRODUOULC	5	176792743	0.000260174	361194	0.150219	Gastroduodenal ulcer	Gastroduodenal ulcer	Gastroduodenal ulcer || ||	TRUE	igd	5	176792743	17314	0.00979828	3.1808e-08	Phosphate	TRUE	reported	GCST90012717	NA	NA	2	1	TRUE	30.5940082247601
123	rs28414554	C	G	C	G	-0.0938434	0.000462615	0.0498957	0.048613	FALSE	TRUE	FALSE	ukb-d-K11_GASTRODUOULC	17	31609258	0.000540562	361194	0.392106	Gastroduodenal ulcer	Gastroduodenal ulcer	Gastroduodenal ulcer || ||	TRUE	igd	17	31609258	17266	0.020247	3.57066e-06	Phosphate	TRUE	reported	GCST90012717	NA	NA	2	1	TRUE	21.4825634181917
124	rs41371744	C	T	C	T	-0.0808763	-0.000686712	0.0697485	0.0759512	FALSE	FALSE	FALSE	ukb-d-K11_GASTRODUOULC	2	225334712	0.00043876	361194	0.117556	Gastroduodenal ulcer	Gastroduodenal ulcer	Gastroduodenal ulcer || ||	TRUE	igd	2	225334712	17176	0.0172994	2.93803e-06	Phosphate	TRUE	reported	GCST90012717	NA	NA	2	1	TRUE	21.85649248089
125	rs7551188	C	T	C	T	0.0405707	0.00015934	0.478965	0.487666	FALSE	FALSE	FALSE	ukb-d-K11_GASTRODUOULC	1	25273200	0.000232984	361194	0.494032	Gastroduodenal ulcer	Gastroduodenal ulcer	Gastroduodenal ulcer || ||	TRUE	igd	1	25273200	17162	0.0088275	4.30796e-06	Phosphate	TRUE	reported	GCST90012717	NA	NA	2	1	TRUE	21.1227057702859
126	rs11152176	T	C	T	C	-0.0519444	-4.42888e-05	0.40038	0.393864	FALSE	FALSE	FALSE	ukb-d-K11_GASTRODUOULC	18	57442660	0.000234763	361194	0.850365	Gastroduodenal ulcer	Gastroduodenal ulcer	Gastroduodenal ulcer || ||	TRUE	igd	18	57442660	15258	0.0113679	4.89094e-06	Iron	TRUE	reported	GCST90012683	NA	NA	2	1	TRUE	20.8793502301877
127	rs114719295	A	C	A	C	0.330624	-0.00232996	0.00764272	0.014187	FALSE	FALSE	FALSE	ukb-d-K11_GASTRODUOULC	5	1354281	0.00102725	361194	0.0233201	Gastroduodenal ulcer	Gastroduodenal ulcer	Gastroduodenal ulcer || ||	TRUE	igd	5	1354281	15047	0.0641307	2.52984e-07	Iron	TRUE	reported	GCST90012683	NA	NA	2	1	TRUE	26.5788870103273
128	rs12605411	C	A	C	A	-0.0806245	-0.000246611	0.123522	0.128618	FALSE	FALSE	FALSE	ukb-d-K11_GASTRODUOULC	18	5693934	0.000343188	361194	0.472394	Gastroduodenal ulcer	Gastroduodenal ulcer	Gastroduodenal ulcer || ||	TRUE	igd	18	5693934	15305	0.0169001	1.83625e-06	Iron	TRUE	reported	GCST90012683	NA	NA	2	1	TRUE	22.7591228394917
129	rs1800562	A	G	A	G	0.1948	0.000269169	0.0691881	0.0787931	FALSE	FALSE	FALSE	ukb-d-K11_GASTRODUOULC	6	26093141	0.000426197	361194	0.527676	Gastroduodenal ulcer	Gastroduodenal ulcer	Gastroduodenal ulcer || ||	TRUE	igd	6	26093141	15335	0.0215385	1.50624e-19	Iron	TRUE	reported	GCST90012683	NA	NA	2	1	TRUE	81.7988119427577
130	rs1852306	C	T	C	T	0.0845409	1.61045e-05	0.133486	0.124818	FALSE	FALSE	FALSE	ukb-d-K11_GASTRODUOULC	2	174334631	0.000347746	361194	0.963062	Gastroduodenal ulcer	Gastroduodenal ulcer	Gastroduodenal ulcer || ||	TRUE	igd	2	174334631	15305	0.0163594	2.36955e-07	Iron	TRUE	reported	GCST90012683	NA	NA	2	1	TRUE	26.7053940805166
131	rs2413450	T	C	T	C	-0.120034	6.16186e-07	0.469798	0.461803	FALSE	FALSE	FALSE	ukb-d-K11_GASTRODUOULC	22	37470224	0.000229654	361194	0.997859	Gastroduodenal ulcer	Gastroduodenal ulcer	Gastroduodenal ulcer || ||	TRUE	igd	22	37470224	15330	0.0109597	6.47708e-28	Iron	TRUE	reported	GCST90012683	NA	NA	2	1	TRUE	119.953030565138
132	rs7843737	A	G	A	G	0.0565694	-0.000124098	0.328674	0.327708	FALSE	FALSE	FALSE	ukb-d-K11_GASTRODUOULC	8	128088066	0.000244294	361194	0.611466	Gastroduodenal ulcer	Gastroduodenal ulcer	Gastroduodenal ulcer || ||	TRUE	igd	8	128088066	15275	0.0118403	1.77306e-06	Iron	TRUE	reported	GCST90012683	NA	NA	2	1	TRUE	22.8264162327993
133	rs79195962	T	C	T	C	0.170846	-0.000569456	0.0253031	0.0254545	FALSE	FALSE	FALSE	ukb-d-K11_GASTRODUOULC	12	24543293	0.000738673	361194	0.440756	Gastroduodenal ulcer	Gastroduodenal ulcer	Gastroduodenal ulcer || ||	TRUE	igd	12	24543293	15176	0.035421	1.41214e-06	Iron	TRUE	reported	GCST90012683	NA	NA	2	1	TRUE	23.2641931231091
134	rs10014072	G	A	G	A	-0.164	-7.48868e-05	NA	0.707049	FALSE	FALSE	FALSE	ukb-d-K11_GASTRODUOULC	4	113948790	0.000253876	361194	0.768014	Gastroduodenal ulcer	Gastroduodenal ulcer	Gastroduodenal ulcer || ||	TRUE	igd	4	113948790	2603	0.034	1.13000404994067e-06	Copper	TRUE	reported	ieu-a-1073	NA	NA	2	1	TRUE	23.2664359861592
135	rs1175550	G	A	G	A	0.198	-0.000109605	NA	0.230827	FALSE	FALSE	FALSE	ukb-d-K11_GASTRODUOULC	1	3691528	0.000276314	361194	0.691611	Gastroduodenal ulcer	Gastroduodenal ulcer	Gastroduodenal ulcer || ||	TRUE	igd	1	3691528	2603	0.032	5.03002333714247e-10	Copper	TRUE	reported	ieu-a-1073	NA	NA	2	1	TRUE	38.28515625
136	rs12153606	T	G	T	G	-0.159	8.4572e-05	NA	0.194256	FALSE	FALSE	FALSE	ukb-d-K11_GASTRODUOULC	5	84583769	0.000290271	361194	0.770779	Gastroduodenal ulcer	Gastroduodenal ulcer	Gastroduodenal ulcer || ||	TRUE	igd	5	84583769	2603	0.034	2.49999995007974e-06	Copper	TRUE	reported	ieu-a-1073	NA	NA	2	1	TRUE	21.8693771626298
137	rs12582659	C	T	C	T	1.262	-0.00410689	NA	0.00700488	FALSE	FALSE	FALSE	ukb-d-K11_GASTRODUOULC	12	76064528	0.00142324	361194	0.00390697	Gastroduodenal ulcer	Gastroduodenal ulcer	Gastroduodenal ulcer || ||	TRUE	igd	12	76064528	2603	0.27	2.86002612352499e-06	Copper	TRUE	reported	ieu-a-1073	NA	NA	2	1	TRUE	21.8469684499314
138	rs2769264	G	T	G	T	0.313	0.000265246	NA	0.184251	FALSE	FALSE	FALSE	ukb-d-K11_GASTRODUOULC	1	151344741	0.000295685	361194	0.36969	Gastroduodenal ulcer	Gastroduodenal ulcer	Gastroduodenal ulcer || ||	TRUE	igd	1	151344741	2603	0.034	2.63026799189539e-20	Copper	TRUE	reported	ieu-a-1073	NA	NA	2	1	TRUE	84.7482698961938
139	rs3857536	T	C	T	C	-0.129	-3.81454e-05	NA	0.559147	FALSE	FALSE	FALSE	ukb-d-K11_GASTRODUOULC	6	66929048	0.000230855	361194	0.868759	Gastroduodenal ulcer	Gastroduodenal ulcer	Gastroduodenal ulcer || ||	TRUE	igd	6	66929048	2603	0.028	4.07999846784472e-06	Copper	TRUE	reported	ieu-a-1073	NA	NA	2	1	TRUE	21.2257653061224
140	rs137884374	A	G	A	G	-0.737235	-0.00171183	0.0108531	0.011141	FALSE	FALSE	FALSE	ukb-d-K11_GASTRODUOULC	13	106730039	0.00115617	361194	0.138714	Gastroduodenal ulcer	Gastroduodenal ulcer	Gastroduodenal ulcer || ||	TRUE	igd	13	106730039	1981	0.160503	4.36336e-06	Retinol	TRUE	reported	GCST90012773	NA	NA	2	1	TRUE	21.0982085756255
141	rs1990351	A	G	A	G	0.151574	0.000238538	0.465595	0.457873	FALSE	FALSE	FALSE	ukb-d-K11_GASTRODUOULC	7	67619952	0.000232393	361194	0.304684	Gastroduodenal ulcer	Gastroduodenal ulcer	Gastroduodenal ulcer || ||	TRUE	igd	7	67619952	1991	0.0328262	3.88463e-06	Retinol	TRUE	reported	GCST90012773	NA	NA	2	1	TRUE	21.3210309693299
142	rs34129891	C	T	C	T	-0.237781	0.000182769	0.137166	0.147576	FALSE	FALSE	FALSE	ukb-d-K11_GASTRODUOULC	15	77481210	0.000323226	361194	0.571767	Gastroduodenal ulcer	Gastroduodenal ulcer	Gastroduodenal ulcer || ||	TRUE	igd	15	77481210	1983	0.0487836	1.09253e-06	Retinol	TRUE	reported	GCST90012773	NA	NA	2	1	TRUE	23.7578210199433
143	rs4241758	A	T	A	T	-0.343611	-0.000713195	0.0540877	0.0502052	FALSE	TRUE	FALSE	ukb-d-K11_GASTRODUOULC	4	183798828	0.000554236	361194	0.198162	Gastroduodenal ulcer	Gastroduodenal ulcer	Gastroduodenal ulcer || ||	TRUE	igd	4	183798828	2006	0.0733151	2.77552e-06	Retinol	TRUE	reported	GCST90012773	NA	NA	2	1	TRUE	21.9658115974968
144	rs4687301	T	C	T	C	-0.200354	-0.000402509	0.163677	0.159159	FALSE	FALSE	FALSE	ukb-d-K11_GASTRODUOULC	3	191968466	0.000315553	361194	0.20211	Gastroduodenal ulcer	Gastroduodenal ulcer	Gastroduodenal ulcer || ||	TRUE	igd	3	191968466	2007	0.0436829	4.50608e-06	Retinol	TRUE	reported	GCST90012773	NA	NA	2	1	TRUE	21.0364818521905
145	rs738409	G	C	G	C	-0.180401	-0.00035195	0.255982	0.215715	FALSE	TRUE	FALSE	ukb-d-K11_GASTRODUOULC	22	44324727	0.000278318	361194	0.20603	Gastroduodenal ulcer	Gastroduodenal ulcer	Gastroduodenal ulcer || ||	TRUE	igd	22	44324727	2006	0.0366115	8.33158e-07	Retinol	TRUE	reported	GCST90012773	NA	NA	2	1	TRUE	24.2796731472706
146	rs75172784	T	C	T	C	-0.882392	-0.00121743	0.00723553	0.0051482	FALSE	FALSE	FALSE	ukb-d-K11_GASTRODUOULC	13	95611986	0.0016037	361194	0.447769	Gastroduodenal ulcer	Gastroduodenal ulcer	Gastroduodenal ulcer || ||	TRUE	igd	13	95611986	2004	0.188207	2.75334e-06	Retinol	TRUE	reported	GCST90012773	NA	NA	2	1	TRUE	21.9812092099349
147	rs1025321	A	G	A	G	0.203714	8.91231e-05	0.191804	0.196945	FALSE	FALSE	FALSE	ukb-d-K11_GASTRODUOULC	16	77419661	0.000289557	361194	0.758241	Gastroduodenal ulcer	Gastroduodenal ulcer	Gastroduodenal ulcer || ||	TRUE	igd	16	77419661	1757	0.0422857	1.4532e-06	Pyridoxine	TRUE	reported	GCST90012774	NA	NA	2	1	TRUE	23.208907847552
148	rs11029725	T	C	T	C	-0.468284	0.000770322	0.0288517	0.0313599	FALSE	FALSE	FALSE	ukb-d-K11_GASTRODUOULC	11	26849546	0.000657008	361194	0.241009	Gastroduodenal ulcer	Gastroduodenal ulcer	Gastroduodenal ulcer || ||	TRUE	igd	11	26849546	1733	0.100962	3.51441e-06	Pyridoxine	TRUE	reported	GCST90012774	NA	NA	2	1	TRUE	21.5130877416534
149	rs117119913	T	A	T	A	-0.518499	-0.000191234	0.0236584	0.0310776	FALSE	TRUE	FALSE	ukb-d-K11_GASTRODUOULC	7	125236562	0.000680581	361194	0.778721	Gastroduodenal ulcer	Gastroduodenal ulcer	Gastroduodenal ulcer || ||	TRUE	igd	7	125236562	1733	0.111792	3.51659e-06	Pyridoxine	TRUE	reported	GCST90012774	NA	NA	2	1	TRUE	21.5116832482012
150	rs12555011	C	G	C	G	-0.489085	3.30917e-05	0.0301479	0.0328961	FALSE	TRUE	FALSE	ukb-d-K11_GASTRODUOULC	9	21681890	0.000656303	361194	0.959787	Gastroduodenal ulcer	Gastroduodenal ulcer	Gastroduodenal ulcer || ||	TRUE	igd	9	21681890	1758	0.0982158	6.36831e-07	Pyridoxine	TRUE	reported	GCST90012774	NA	NA	2	1	TRUE	24.7973898563313
151	rs144709408	T	A	T	A	-0.787817	-0.00184639	0.0103866	0.0144988	FALSE	TRUE	FALSE	ukb-d-K11_GASTRODUOULC	3	136875916	0.00100733	361194	0.0668098	Gastroduodenal ulcer	Gastroduodenal ulcer	Gastroduodenal ulcer || ||	TRUE	igd	3	136875916	1733	0.168518	2.93981e-06	Pyridoxine	TRUE	reported	GCST90012774	NA	NA	2	1	TRUE	21.8553670016159
152	rs150083605	C	T	C	T	-0.918746	0.00132576	0.00881684	0.00953676	FALSE	FALSE	FALSE	ukb-d-K11_GASTRODUOULC	19	31804834	0.00123171	361194	0.281766	Gastroduodenal ulcer	Gastroduodenal ulcer	Gastroduodenal ulcer || ||	TRUE	igd	19	31804834	1758	0.181112	3.92004e-07	Pyridoxine	TRUE	reported	GCST90012774	NA	NA	2	1	TRUE	25.7333584576614
153	rs188695391	A	G	A	G	-0.765526	0.00159889	0.0110145	0.0153972	FALSE	FALSE	FALSE	ukb-d-K11_GASTRODUOULC	11	65718255	0.000966444	361194	0.098046	Gastroduodenal ulcer	Gastroduodenal ulcer	Gastroduodenal ulcer || ||	TRUE	igd	11	65718255	1725	0.164133	3.10036e-06	Pyridoxine	TRUE	reported	GCST90012774	NA	NA	2	1	TRUE	21.7534465915071
154	rs28688194	A	C	A	C	0.205581	-1.03909e-05	0.195826	0.199955	FALSE	FALSE	FALSE	ukb-d-K11_GASTRODUOULC	18	57596410	0.000288042	361194	0.971223	Gastroduodenal ulcer	Gastroduodenal ulcer	Gastroduodenal ulcer || ||	TRUE	igd	18	57596410	1749	0.0425406	1.34769e-06	Pyridoxine	TRUE	reported	GCST90012774	NA	NA	2	1	TRUE	23.3538629118437
155	rs61854006	C	A	C	A	-0.426595	-0.000707802	0.0343732	0.040102	FALSE	FALSE	FALSE	ukb-d-K11_GASTRODUOULC	10	90538657	0.000585812	361194	0.226955	Gastroduodenal ulcer	Gastroduodenal ulcer	Gastroduodenal ulcer || ||	TRUE	igd	10	90538657	1731	0.0934013	4.93971e-06	Pyridoxine	TRUE	reported	GCST90012774	NA	NA	2	1	TRUE	20.8605464070467
156	rs72783289	A	G	A	G	-0.200715	0.000184664	0.198744	0.208705	FALSE	FALSE	FALSE	ukb-d-K11_GASTRODUOULC	2	20398295	0.000285541	361194	0.517817	Gastroduodenal ulcer	Gastroduodenal ulcer	Gastroduodenal ulcer || ||	TRUE	igd	2	20398295	1751	0.041407	1.25117e-06	Pyridoxine	TRUE	reported	GCST90012774	NA	NA	2	1	TRUE	23.4969843062521
157	rs76727921	G	T	G	T	-0.952699	-0.000954348	0.00728863	0.0161257	FALSE	FALSE	FALSE	ukb-d-K11_GASTRODUOULC	19	21940268	0.000909266	361194	0.293912	Gastroduodenal ulcer	Gastroduodenal ulcer	Gastroduodenal ulcer || ||	TRUE	igd	19	21940268	1715	0.201557	2.28202e-06	Pyridoxine	TRUE	reported	GCST90012774	NA	NA	2	1	TRUE	22.3416707570135
158	rs77606869	C	T	C	T	-0.37916	-0.000218555	0.0658871	0.0619903	FALSE	FALSE	FALSE	ukb-d-K11_GASTRODUOULC	6	139327956	0.000480219	361194	0.649026	Gastroduodenal ulcer	Gastroduodenal ulcer	Gastroduodenal ulcer || ||	TRUE	igd	6	139327956	1753	0.0678115	2.25272e-08	Pyridoxine	TRUE	reported	GCST90012774	NA	NA	2	1	TRUE	31.2635525886236
159	rs11784948	C	T	C	T	-0.0756207	-0.000306632	0.0920868	0.0857381	FALSE	FALSE	FALSE	ukb-d-K11_GASTRODUOULC	8	29911115	0.00045268	361194	0.498172	Gastroduodenal ulcer	Gastroduodenal ulcer	Gastroduodenal ulcer || ||	TRUE	igd	8	29911115	20649	0.0154633	1.00671e-06	Magnesium	TRUE	reported	GCST90012696	NA	NA	2	1	TRUE	23.9153655295998
160	rs13398276	T	A	T	A	0.0481547	-2.40815e-05	0.239897	0.238953	FALSE	TRUE	FALSE	ukb-d-K11_GASTRODUOULC	2	241432233	0.000269706	361194	0.928853	Gastroduodenal ulcer	Gastroduodenal ulcer	Gastroduodenal ulcer || ||	TRUE	igd	2	241432233	20563	0.0105453	4.96e-06	Magnesium	TRUE	reported	GCST90012696	NA	NA	2	1	TRUE	20.8525650397055
161	rs139942296	T	C	T	C	-0.167883	0.00210422	0.0161463	0.016027	FALSE	FALSE	FALSE	ukb-d-K11_GASTRODUOULC	7	96056487	0.000939223	361194	0.0250663	Gastroduodenal ulcer	Gastroduodenal ulcer	Gastroduodenal ulcer || ||	TRUE	igd	7	96056487	20531	0.0356005	2.4082e-06	Magnesium	TRUE	reported	GCST90012696	NA	NA	2	1	TRUE	22.2382827299072
162	rs146049131	T	C	T	C	0.238914	-0.00095788	0.00850073	0.0111301	FALSE	FALSE	FALSE	ukb-d-K11_GASTRODUOULC	19	47358608	0.00114139	361194	0.401344	Gastroduodenal ulcer	Gastroduodenal ulcer	Gastroduodenal ulcer || ||	TRUE	igd	19	47358608	20410	0.0490664	1.12053e-06	Magnesium	TRUE	reported	GCST90012696	NA	NA	2	1	TRUE	23.7090858393233
163	rs148611436	C	T	C	T	0.179057	-8.57912e-05	0.0133459	0.014227	FALSE	FALSE	FALSE	ukb-d-K11_GASTRODUOULC	2	38596938	0.00097245	361194	0.929701	Gastroduodenal ulcer	Gastroduodenal ulcer	Gastroduodenal ulcer || ||	TRUE	igd	2	38596938	20643	0.038788	3.90628e-06	Magnesium	TRUE	reported	GCST90012696	NA	NA	2	1	TRUE	21.3102151215925
164	rs2066981	G	A	G	A	-0.0604798	9.91372e-05	0.461096	0.467741	FALSE	FALSE	FALSE	ukb-d-K11_GASTRODUOULC	1	155172379	0.000229662	361194	0.665984	Gastroduodenal ulcer	Gastroduodenal ulcer	Gastroduodenal ulcer || ||	TRUE	igd	1	155172379	20435	0.00901249	1.93734e-11	Magnesium	TRUE	reported	GCST90012696	NA	NA	2	1	TRUE	45.0330229464826
165	rs347387	G	A	G	A	-0.0590274	0.000376677	0.154276	0.150259	FALSE	FALSE	FALSE	ukb-d-K11_GASTRODUOULC	13	42796369	0.000321572	361194	0.241453	Gastroduodenal ulcer	Gastroduodenal ulcer	Gastroduodenal ulcer || ||	TRUE	igd	13	42796369	20674	0.012466	2.18962e-06	Magnesium	TRUE	reported	GCST90012696	NA	NA	2	1	TRUE	22.4209011080973
166	rs441673	T	C	T	C	0.0459577	0.000606015	0.488364	0.48285	FALSE	FALSE	FALSE	ukb-d-K11_GASTRODUOULC	4	177444526	0.000230566	361194	0.00857966	Gastroduodenal ulcer	Gastroduodenal ulcer	Gastroduodenal ulcer || ||	TRUE	igd	4	177444526	20625	0.00901727	3.4575e-07	Magnesium	TRUE	reported	GCST90012696	NA	NA	2	1	TRUE	25.9756500174399
167	rs4855434	A	G	A	G	-0.0431272	-0.000440685	0.394149	0.38946	FALSE	FALSE	FALSE	ukb-d-K11_GASTRODUOULC	3	69730227	0.000236272	361194	0.0621599	Gastroduodenal ulcer	Gastroduodenal ulcer	Gastroduodenal ulcer || ||	TRUE	igd	3	69730227	20628	0.00913889	2.36905e-06	Magnesium	TRUE	reported	GCST90012696	NA	NA	2	1	TRUE	22.2697645636349
168	rs629681	T	C	T	C	0.0433287	0.000323863	0.426796	0.428484	FALSE	FALSE	FALSE	ukb-d-K11_GASTRODUOULC	11	30761727	0.000231416	361194	0.161668	Gastroduodenal ulcer	Gastroduodenal ulcer	Gastroduodenal ulcer || ||	TRUE	igd	11	30761727	20675	0.00902011	1.55863e-06	Magnesium	TRUE	reported	GCST90012696	NA	NA	2	1	TRUE	23.0742530132979
169	rs72723498	C	T	C	T	0.0464695	0.000162934	0.28289	0.286246	FALSE	FALSE	FALSE	ukb-d-K11_GASTRODUOULC	15	33556257	0.000254871	361194	0.52264	Gastroduodenal ulcer	Gastroduodenal ulcer	Gastroduodenal ulcer || ||	TRUE	igd	15	33556257	20690	0.00992154	2.81747e-06	Magnesium	TRUE	reported	GCST90012696	NA	NA	2	1	TRUE	21.9370297357937
170	rs7894336	C	T	C	T	0.0538858	-9.87492e-05	0.467184	0.476261	FALSE	FALSE	FALSE	ukb-d-K11_GASTRODUOULC	10	8026609	0.000229526	361194	0.667028	Gastroduodenal ulcer	Gastroduodenal ulcer	Gastroduodenal ulcer || ||	TRUE	igd	10	8026609	20676	0.00900319	2.16143e-09	Magnesium	TRUE	reported	GCST90012696	NA	NA	2	1	TRUE	35.8224956716696
171	rs1131603	C	T	C	T	0.132425	0.000841722	0.0461479	0.0451641	FALSE	FALSE	FALSE	ukb-d-K11_GASTRODUOULC	22	31018975	0.000552116	361194	0.127375	Gastroduodenal ulcer	Gastroduodenal ulcer	Gastroduodenal ulcer || ||	TRUE	igd	22	31018975	19405	0.024152	4.18233e-08	Cobalamin (Vitamin B12)	TRUE	reported	GCST90012772	NA	NA	2	1	TRUE	30.0631001192102
172	rs114554135	G	A	G	A	0.211216	-0.00067217	0.0124184	0.0177055	FALSE	FALSE	FALSE	ukb-d-K11_GASTRODUOULC	2	210780574	0.000874261	361194	0.441986	Gastroduodenal ulcer	Gastroduodenal ulcer	Gastroduodenal ulcer || ||	TRUE	igd	2	210780574	19004	0.0458343	4.06065e-06	Cobalamin (Vitamin B12)	TRUE	reported	GCST90012772	NA	NA	2	1	TRUE	21.2359855617544
173	rs12025246	C	G	C	G	0.169933	0.000374853	0.0187368	0.0178046	FALSE	TRUE	FALSE	ukb-d-K11_GASTRODUOULC	1	53949361	0.000871148	361194	0.66698	Gastroduodenal ulcer	Gastroduodenal ulcer	Gastroduodenal ulcer || ||	TRUE	igd	1	53949361	19347	0.0370714	4.56308e-06	Cobalamin (Vitamin B12)	TRUE	reported	GCST90012772	NA	NA	2	1	TRUE	21.0124877923143
174	rs12780845	G	A	G	A	0.0661161	0.000488359	0.316732	0.31173	FALSE	FALSE	FALSE	ukb-d-K11_GASTRODUOULC	10	17223244	0.000247795	361194	0.048745	Gastroduodenal ulcer	Gastroduodenal ulcer	Gastroduodenal ulcer || ||	TRUE	igd	10	17223244	19406	0.0107485	7.68966e-10	Cobalamin (Vitamin B12)	TRUE	reported	GCST90012772	NA	NA	2	1	TRUE	37.8371776575949
175	rs1801222	A	G	A	G	-0.0900052	-0.000203863	0.355834	0.375185	FALSE	FALSE	FALSE	ukb-d-K11_GASTRODUOULC	10	17156151	0.000236481	361194	0.38865	Gastroduodenal ulcer	Gastroduodenal ulcer	Gastroduodenal ulcer || ||	TRUE	igd	10	17156151	19377	0.0104162	5.57955e-18	Cobalamin (Vitamin B12)	TRUE	reported	GCST90012772	NA	NA	2	1	TRUE	74.6649162518413
176	rs2972578	G	A	G	A	-0.0625126	7.60556e-05	0.216098	0.231471	FALSE	FALSE	FALSE	ukb-d-K11_GASTRODUOULC	19	8396513	0.000271904	361194	0.779695	Gastroduodenal ulcer	Gastroduodenal ulcer	Gastroduodenal ulcer || ||	TRUE	igd	19	8396513	19313	0.0122151	3.09336e-07	Cobalamin (Vitamin B12)	TRUE	reported	GCST90012772	NA	NA	2	1	TRUE	26.190336063439
177	rs526934	G	A	G	A	-0.0840048	7.9512e-05	0.27799	0.277116	FALSE	FALSE	FALSE	ukb-d-K11_GASTRODUOULC	11	59633493	0.000257077	361194	0.7571	Gastroduodenal ulcer	Gastroduodenal ulcer	Gastroduodenal ulcer || ||	TRUE	igd	11	59633493	19400	0.0112166	6.92228e-14	Cobalamin (Vitamin B12)	TRUE	reported	GCST90012772	NA	NA	2	1	TRUE	56.0900386392008
178	rs61960878	A	G	A	G	0.0865767	-0.000722651	0.0891671	0.0848826	FALSE	FALSE	FALSE	ukb-d-K11_GASTRODUOULC	13	67795576	0.000411426	361194	0.0790114	Gastroduodenal ulcer	Gastroduodenal ulcer	Gastroduodenal ulcer || ||	TRUE	igd	13	67795576	19413	0.0176243	8.99947e-07	Cobalamin (Vitamin B12)	TRUE	reported	GCST90012772	NA	NA	2	1	TRUE	24.1311657404127
179	rs6458690	G	A	G	A	-0.0695189	-0.000207632	0.373049	0.37718	FALSE	FALSE	FALSE	ukb-d-K11_GASTRODUOULC	6	49411619	0.00023727	361194	0.381527	Gastroduodenal ulcer	Gastroduodenal ulcer	Gastroduodenal ulcer || ||	TRUE	igd	6	49411619	19409	0.0103917	2.23427e-11	Cobalamin (Vitamin B12)	TRUE	reported	GCST90012772	NA	NA	2	1	TRUE	44.7540746815349
180	rs67792343	C	T	C	T	-0.06275	-0.000112509	0.165679	0.168877	FALSE	FALSE	FALSE	ukb-d-K11_GASTRODUOULC	16	17529534	0.000306059	361194	0.713168	Gastroduodenal ulcer	Gastroduodenal ulcer	Gastroduodenal ulcer || ||	TRUE	igd	16	17529534	19408	0.0136008	3.9559e-06	Cobalamin (Vitamin B12)	TRUE	reported	GCST90012772	NA	NA	2	1	TRUE	21.2862202542392
181	rs79324875	C	T	C	T	-0.12492	-0.000233589	0.0426383	0.0455267	FALSE	FALSE	FALSE	ukb-d-K11_GASTRODUOULC	4	178196634	0.000555268	361194	0.673991	Gastroduodenal ulcer	Gastroduodenal ulcer	Gastroduodenal ulcer || ||	TRUE	igd	4	178196634	19384	0.0250451	6.10682e-07	Cobalamin (Vitamin B12)	TRUE	reported	GCST90012772	NA	NA	2	1	TRUE	24.8781688429041
182	rs10023369	A	G	A	G	-0.144	0.000217593	NA	0.501291	FALSE	FALSE	FALSE	ukb-d-K11_GASTRODUOULC	4	63796543	0.000229407	361194	0.342876	Gastroduodenal ulcer	Gastroduodenal ulcer	Gastroduodenal ulcer || ||	TRUE	igd	4	63796543	2603	0.029	4.41997690392764e-07	Selenium	TRUE	reported	ieu-a-1077	NA	NA	2	1	TRUE	24.6563614744352
183	rs3785832	C	T	C	T	-0.146	0.000238743	NA	0.421041	FALSE	FALSE	FALSE	ukb-d-K11_GASTRODUOULC	17	59538794	0.000234322	361194	0.308268	Gastroduodenal ulcer	Gastroduodenal ulcer	Gastroduodenal ulcer || ||	TRUE	igd	17	59538794	2603	0.031	1.81999418337348e-06	Selenium	TRUE	reported	ieu-a-1077	NA	NA	2	1	TRUE	22.1810613943809
184	rs4950779	C	T	C	T	0.673	0.000335549	NA	0.0425342	FALSE	FALSE	FALSE	ukb-d-K11_GASTRODUOULC	1	202542202	0.000572721	361194	0.557953	Gastroduodenal ulcer	Gastroduodenal ulcer	Gastroduodenal ulcer || ||	TRUE	igd	1	202542202	2603	0.132	3.16002122743252e-07	Selenium	TRUE	reported	ieu-a-1077	NA	NA	2	1	TRUE	25.9945477502296
185	rs7163368	C	T	C	T	0.158	0.000266532	NA	0.210426	FALSE	FALSE	FALSE	ukb-d-K11_GASTRODUOULC	15	63571121	0.000280926	361194	0.342742	Gastroduodenal ulcer	Gastroduodenal ulcer	Gastroduodenal ulcer || ||	TRUE	igd	15	63571121	2603	0.034	4.00000007987242e-06	Selenium	TRUE	reported	ieu-a-1077	NA	NA	2	1	TRUE	21.5951557093426
186	rs7700970	T	C	T	C	0.265	-0.000517468	NA	0.303045	FALSE	FALSE	FALSE	ukb-d-K11_GASTRODUOULC	5	78411324	0.000256099	361194	0.0433241	Gastroduodenal ulcer	Gastroduodenal ulcer	Gastroduodenal ulcer || ||	TRUE	igd	5	78411324	2603	0.037	7.16968375580419e-13	Selenium	TRUE	reported	ieu-a-1077	NA	NA	2	1	TRUE	51.2965668371074
187	rs10014072	G	A	G	A	-0.164	4.19635e-05	NA	0.707049	FALSE	FALSE	FALSE	ukb-d-K26	4	113948790	0.000160666	361194	0.79395	Duodenal ulcer	Diagnoses - main ICD10: K26 Duodenal ulcer	Diagnoses - main ICD10: K26 Duodenal ulcer || ||	TRUE	igd	4	113948790	2603	0.034	1.13000404994067e-06	Copper	TRUE	reported	ieu-a-1073	NA	NA	2	1	TRUE	23.2664359861592
188	rs1175550	G	A	G	A	0.198	-0.000101739	NA	0.230827	FALSE	FALSE	FALSE	ukb-d-K26	1	3691528	0.000174865	361194	0.560692	Duodenal ulcer	Diagnoses - main ICD10: K26 Duodenal ulcer	Diagnoses - main ICD10: K26 Duodenal ulcer || ||	TRUE	igd	1	3691528	2603	0.032	5.03002333714247e-10	Copper	TRUE	reported	ieu-a-1073	NA	NA	2	1	TRUE	38.28515625
189	rs12153606	T	G	T	G	-0.159	5.05038e-05	NA	0.194256	FALSE	FALSE	FALSE	ukb-d-K26	5	84583769	0.000183698	361194	0.78337	Duodenal ulcer	Diagnoses - main ICD10: K26 Duodenal ulcer	Diagnoses - main ICD10: K26 Duodenal ulcer || ||	TRUE	igd	5	84583769	2603	0.034	2.49999995007974e-06	Copper	TRUE	reported	ieu-a-1073	NA	NA	2	1	TRUE	21.8693771626298
190	rs2769264	G	T	G	T	0.313	0.000196384	NA	0.184251	FALSE	FALSE	FALSE	ukb-d-K26	1	151344741	0.000187124	361194	0.293955	Duodenal ulcer	Diagnoses - main ICD10: K26 Duodenal ulcer	Diagnoses - main ICD10: K26 Duodenal ulcer || ||	TRUE	igd	1	151344741	2603	0.034	2.63026799189539e-20	Copper	TRUE	reported	ieu-a-1073	NA	NA	2	1	TRUE	84.7482698961938
191	rs3857536	T	C	T	C	-0.129	6.44867e-05	NA	0.559147	FALSE	FALSE	FALSE	ukb-d-K26	6	66929048	0.000146097	361194	0.658927	Duodenal ulcer	Diagnoses - main ICD10: K26 Duodenal ulcer	Diagnoses - main ICD10: K26 Duodenal ulcer || ||	TRUE	igd	6	66929048	2603	0.028	4.07999846784472e-06	Copper	TRUE	reported	ieu-a-1073	NA	NA	2	1	TRUE	21.2257653061224
192	rs11152176	T	C	T	C	-0.0519444	8.79076e-06	0.40038	0.393864	FALSE	FALSE	FALSE	ukb-d-K26	18	57442660	0.00014857	361194	0.952817	Duodenal ulcer	Diagnoses - main ICD10: K26 Duodenal ulcer	Diagnoses - main ICD10: K26 Duodenal ulcer || ||	TRUE	igd	18	57442660	15258	0.0113679	4.89094e-06	Iron	TRUE	reported	GCST90012683	NA	NA	2	1	TRUE	20.8793502301877
193	rs114719295	A	C	A	C	0.330624	-0.000479502	0.00764272	0.014187	FALSE	FALSE	FALSE	ukb-d-K26	5	1354281	0.000650097	361194	0.460767	Duodenal ulcer	Diagnoses - main ICD10: K26 Duodenal ulcer	Diagnoses - main ICD10: K26 Duodenal ulcer || ||	TRUE	igd	5	1354281	15047	0.0641307	2.52984e-07	Iron	TRUE	reported	GCST90012683	NA	NA	2	1	TRUE	26.5788870103273
194	rs12605411	C	A	C	A	-0.0806245	-0.000225082	0.123522	0.128618	FALSE	FALSE	FALSE	ukb-d-K26	18	5693934	0.000217186	361194	0.300038	Duodenal ulcer	Diagnoses - main ICD10: K26 Duodenal ulcer	Diagnoses - main ICD10: K26 Duodenal ulcer || ||	TRUE	igd	18	5693934	15305	0.0169001	1.83625e-06	Iron	TRUE	reported	GCST90012683	NA	NA	2	1	TRUE	22.7591228394917
195	rs1800562	A	G	A	G	0.1948	0.000112647	0.0691881	0.0787931	FALSE	FALSE	FALSE	ukb-d-K26	6	26093141	0.000269719	361194	0.676208	Duodenal ulcer	Diagnoses - main ICD10: K26 Duodenal ulcer	Diagnoses - main ICD10: K26 Duodenal ulcer || ||	TRUE	igd	6	26093141	15335	0.0215385	1.50624e-19	Iron	TRUE	reported	GCST90012683	NA	NA	2	1	TRUE	81.7988119427577
196	rs1852306	C	T	C	T	0.0845409	-1.42455e-05	0.133486	0.124818	FALSE	FALSE	FALSE	ukb-d-K26	2	174334631	0.000220071	361194	0.948388	Duodenal ulcer	Diagnoses - main ICD10: K26 Duodenal ulcer	Diagnoses - main ICD10: K26 Duodenal ulcer || ||	TRUE	igd	2	174334631	15305	0.0163594	2.36955e-07	Iron	TRUE	reported	GCST90012683	NA	NA	2	1	TRUE	26.7053940805166
197	rs2413450	T	C	T	C	-0.120034	-1.47689e-05	0.469798	0.461803	FALSE	FALSE	FALSE	ukb-d-K26	22	37470224	0.000145337	361194	0.91906	Duodenal ulcer	Diagnoses - main ICD10: K26 Duodenal ulcer	Diagnoses - main ICD10: K26 Duodenal ulcer || ||	TRUE	igd	22	37470224	15330	0.0109597	6.47708e-28	Iron	TRUE	reported	GCST90012683	NA	NA	2	1	TRUE	119.953030565138
198	rs7843737	A	G	A	G	0.0565694	-7.09969e-05	0.328674	0.327708	FALSE	FALSE	FALSE	ukb-d-K26	8	128088066	0.000154602	361194	0.646074	Duodenal ulcer	Diagnoses - main ICD10: K26 Duodenal ulcer	Diagnoses - main ICD10: K26 Duodenal ulcer || ||	TRUE	igd	8	128088066	15275	0.0118403	1.77306e-06	Iron	TRUE	reported	GCST90012683	NA	NA	2	1	TRUE	22.8264162327993
199	rs79195962	T	C	T	C	0.170846	0.000291846	0.0253031	0.0254545	FALSE	FALSE	FALSE	ukb-d-K26	12	24543293	0.000467469	361194	0.532424	Duodenal ulcer	Diagnoses - main ICD10: K26 Duodenal ulcer	Diagnoses - main ICD10: K26 Duodenal ulcer || ||	TRUE	igd	12	24543293	15176	0.035421	1.41214e-06	Iron	TRUE	reported	GCST90012683	NA	NA	2	1	TRUE	23.2641931231091
200	rs1025321	A	G	A	G	0.203714	-4.3906e-05	0.191804	0.196945	FALSE	FALSE	FALSE	ukb-d-K26	16	77419661	0.000183246	361194	0.81064	Duodenal ulcer	Diagnoses - main ICD10: K26 Duodenal ulcer	Diagnoses - main ICD10: K26 Duodenal ulcer || ||	TRUE	igd	16	77419661	1757	0.0422857	1.4532e-06	Pyridoxine	TRUE	reported	GCST90012774	NA	NA	2	1	TRUE	23.208907847552
201	rs11029725	T	C	T	C	-0.468284	0.000740423	0.0288517	0.0313599	FALSE	FALSE	FALSE	ukb-d-K26	11	26849546	0.000415787	361194	0.0749497	Duodenal ulcer	Diagnoses - main ICD10: K26 Duodenal ulcer	Diagnoses - main ICD10: K26 Duodenal ulcer || ||	TRUE	igd	11	26849546	1733	0.100962	3.51441e-06	Pyridoxine	TRUE	reported	GCST90012774	NA	NA	2	1	TRUE	21.5130877416534
202	rs117119913	T	A	T	A	-0.518499	-0.00010723	0.0236584	0.0310776	FALSE	TRUE	FALSE	ukb-d-K26	7	125236562	0.000430706	361194	0.80339	Duodenal ulcer	Diagnoses - main ICD10: K26 Duodenal ulcer	Diagnoses - main ICD10: K26 Duodenal ulcer || ||	TRUE	igd	7	125236562	1733	0.111792	3.51659e-06	Pyridoxine	TRUE	reported	GCST90012774	NA	NA	2	1	TRUE	21.5116832482012
203	rs12555011	C	G	C	G	-0.489085	-8.58406e-05	0.0301479	0.0328961	FALSE	TRUE	FALSE	ukb-d-K26	9	21681890	0.000415341	361194	0.836264	Duodenal ulcer	Diagnoses - main ICD10: K26 Duodenal ulcer	Diagnoses - main ICD10: K26 Duodenal ulcer || ||	TRUE	igd	9	21681890	1758	0.0982158	6.36831e-07	Pyridoxine	TRUE	reported	GCST90012774	NA	NA	2	1	TRUE	24.7973898563313
204	rs144709408	T	A	T	A	-0.787817	-0.000512475	0.0103866	0.0144988	FALSE	TRUE	FALSE	ukb-d-K26	3	136875916	0.000637489	361194	0.421457	Duodenal ulcer	Diagnoses - main ICD10: K26 Duodenal ulcer	Diagnoses - main ICD10: K26 Duodenal ulcer || ||	TRUE	igd	3	136875916	1733	0.168518	2.93981e-06	Pyridoxine	TRUE	reported	GCST90012774	NA	NA	2	1	TRUE	21.8553670016159
205	rs150083605	C	T	C	T	-0.918746	0.000235323	0.00881684	0.00953676	FALSE	FALSE	FALSE	ukb-d-K26	19	31804834	0.000779487	361194	0.762732	Duodenal ulcer	Diagnoses - main ICD10: K26 Duodenal ulcer	Diagnoses - main ICD10: K26 Duodenal ulcer || ||	TRUE	igd	19	31804834	1758	0.181112	3.92004e-07	Pyridoxine	TRUE	reported	GCST90012774	NA	NA	2	1	TRUE	25.7333584576614
206	rs188695391	A	G	A	G	-0.765526	0.000577347	0.0110145	0.0153972	FALSE	FALSE	FALSE	ukb-d-K26	11	65718255	0.000611616	361194	0.345186	Duodenal ulcer	Diagnoses - main ICD10: K26 Duodenal ulcer	Diagnoses - main ICD10: K26 Duodenal ulcer || ||	TRUE	igd	11	65718255	1725	0.164133	3.10036e-06	Pyridoxine	TRUE	reported	GCST90012774	NA	NA	2	1	TRUE	21.7534465915071
207	rs28688194	A	C	A	C	0.205581	0.00017229	0.195826	0.199955	FALSE	FALSE	FALSE	ukb-d-K26	18	57596410	0.000182287	361194	0.344578	Duodenal ulcer	Diagnoses - main ICD10: K26 Duodenal ulcer	Diagnoses - main ICD10: K26 Duodenal ulcer || ||	TRUE	igd	18	57596410	1749	0.0425406	1.34769e-06	Pyridoxine	TRUE	reported	GCST90012774	NA	NA	2	1	TRUE	23.3538629118437
208	rs61854006	C	A	C	A	-0.426595	-9.89055e-05	0.0343732	0.040102	FALSE	FALSE	FALSE	ukb-d-K26	10	90538657	0.000370732	361194	0.789634	Duodenal ulcer	Diagnoses - main ICD10: K26 Duodenal ulcer	Diagnoses - main ICD10: K26 Duodenal ulcer || ||	TRUE	igd	10	90538657	1731	0.0934013	4.93971e-06	Pyridoxine	TRUE	reported	GCST90012774	NA	NA	2	1	TRUE	20.8605464070467
209	rs72783289	A	G	A	G	-0.200715	3.77364e-05	0.198744	0.208705	FALSE	FALSE	FALSE	ukb-d-K26	2	20398295	0.000180705	361194	0.834582	Duodenal ulcer	Diagnoses - main ICD10: K26 Duodenal ulcer	Diagnoses - main ICD10: K26 Duodenal ulcer || ||	TRUE	igd	2	20398295	1751	0.041407	1.25117e-06	Pyridoxine	TRUE	reported	GCST90012774	NA	NA	2	1	TRUE	23.4969843062521
210	rs76727921	G	T	G	T	-0.952699	-0.000386357	0.00728863	0.0161257	FALSE	FALSE	FALSE	ukb-d-K26	19	21940268	0.00057543	361194	0.501952	Duodenal ulcer	Diagnoses - main ICD10: K26 Duodenal ulcer	Diagnoses - main ICD10: K26 Duodenal ulcer || ||	TRUE	igd	19	21940268	1715	0.201557	2.28202e-06	Pyridoxine	TRUE	reported	GCST90012774	NA	NA	2	1	TRUE	22.3416707570135
211	rs77606869	C	T	C	T	-0.37916	9.99465e-05	0.0658871	0.0619903	FALSE	FALSE	FALSE	ukb-d-K26	6	139327956	0.000303907	361194	0.742253	Duodenal ulcer	Diagnoses - main ICD10: K26 Duodenal ulcer	Diagnoses - main ICD10: K26 Duodenal ulcer || ||	TRUE	igd	6	139327956	1753	0.0678115	2.25272e-08	Pyridoxine	TRUE	reported	GCST90012774	NA	NA	2	1	TRUE	31.2635525886236
212	rs1131603	C	T	C	T	0.132425	0.000468115	0.0461479	0.0451641	FALSE	FALSE	FALSE	ukb-d-K26	22	31018975	0.000349407	361194	0.18033	Duodenal ulcer	Diagnoses - main ICD10: K26 Duodenal ulcer	Diagnoses - main ICD10: K26 Duodenal ulcer || ||	TRUE	igd	22	31018975	19405	0.024152	4.18233e-08	Cobalamin (Vitamin B12)	TRUE	reported	GCST90012772	NA	NA	2	1	TRUE	30.0631001192102
213	rs114554135	G	A	G	A	0.211216	-5.32239e-05	0.0124184	0.0177055	FALSE	FALSE	FALSE	ukb-d-K26	2	210780574	0.000553277	361194	0.923364	Duodenal ulcer	Diagnoses - main ICD10: K26 Duodenal ulcer	Diagnoses - main ICD10: K26 Duodenal ulcer || ||	TRUE	igd	2	210780574	19004	0.0458343	4.06065e-06	Cobalamin (Vitamin B12)	TRUE	reported	GCST90012772	NA	NA	2	1	TRUE	21.2359855617544
214	rs12025246	C	G	C	G	0.169933	-0.000214061	0.0187368	0.0178046	FALSE	TRUE	FALSE	ukb-d-K26	1	53949361	0.000551307	361194	0.69781	Duodenal ulcer	Diagnoses - main ICD10: K26 Duodenal ulcer	Diagnoses - main ICD10: K26 Duodenal ulcer || ||	TRUE	igd	1	53949361	19347	0.0370714	4.56308e-06	Cobalamin (Vitamin B12)	TRUE	reported	GCST90012772	NA	NA	2	1	TRUE	21.0124877923143
215	rs12780845	G	A	G	A	0.0661161	0.000172525	0.316732	0.31173	FALSE	FALSE	FALSE	ukb-d-K26	10	17223244	0.000156818	361194	0.271261	Duodenal ulcer	Diagnoses - main ICD10: K26 Duodenal ulcer	Diagnoses - main ICD10: K26 Duodenal ulcer || ||	TRUE	igd	10	17223244	19406	0.0107485	7.68966e-10	Cobalamin (Vitamin B12)	TRUE	reported	GCST90012772	NA	NA	2	1	TRUE	37.8371776575949
216	rs1801222	A	G	A	G	-0.0900052	-0.000179778	0.355834	0.375185	FALSE	FALSE	FALSE	ukb-d-K26	10	17156151	0.000149657	361194	0.229649	Duodenal ulcer	Diagnoses - main ICD10: K26 Duodenal ulcer	Diagnoses - main ICD10: K26 Duodenal ulcer || ||	TRUE	igd	10	17156151	19377	0.0104162	5.57955e-18	Cobalamin (Vitamin B12)	TRUE	reported	GCST90012772	NA	NA	2	1	TRUE	74.6649162518413
217	rs2972578	G	A	G	A	-0.0625126	0.000163978	0.216098	0.231471	FALSE	FALSE	FALSE	ukb-d-K26	19	8396513	0.000172074	361194	0.340615	Duodenal ulcer	Diagnoses - main ICD10: K26 Duodenal ulcer	Diagnoses - main ICD10: K26 Duodenal ulcer || ||	TRUE	igd	19	8396513	19313	0.0122151	3.09336e-07	Cobalamin (Vitamin B12)	TRUE	reported	GCST90012772	NA	NA	2	1	TRUE	26.190336063439
218	rs526934	G	A	G	A	-0.0840048	-2.34314e-05	0.27799	0.277116	FALSE	FALSE	FALSE	ukb-d-K26	11	59633493	0.000162691	361194	0.885482	Duodenal ulcer	Diagnoses - main ICD10: K26 Duodenal ulcer	Diagnoses - main ICD10: K26 Duodenal ulcer || ||	TRUE	igd	11	59633493	19400	0.0112166	6.92228e-14	Cobalamin (Vitamin B12)	TRUE	reported	GCST90012772	NA	NA	2	1	TRUE	56.0900386392008
219	rs61960878	A	G	A	G	0.0865767	-0.00019954	0.0891671	0.0848826	FALSE	FALSE	FALSE	ukb-d-K26	13	67795576	0.000260372	361194	0.44346	Duodenal ulcer	Diagnoses - main ICD10: K26 Duodenal ulcer	Diagnoses - main ICD10: K26 Duodenal ulcer || ||	TRUE	igd	13	67795576	19413	0.0176243	8.99947e-07	Cobalamin (Vitamin B12)	TRUE	reported	GCST90012772	NA	NA	2	1	TRUE	24.1311657404127
220	rs6458690	G	A	G	A	-0.0695189	5.2931e-05	0.373049	0.37718	FALSE	FALSE	FALSE	ukb-d-K26	6	49411619	0.000150156	361194	0.724459	Duodenal ulcer	Diagnoses - main ICD10: K26 Duodenal ulcer	Diagnoses - main ICD10: K26 Duodenal ulcer || ||	TRUE	igd	6	49411619	19409	0.0103917	2.23427e-11	Cobalamin (Vitamin B12)	TRUE	reported	GCST90012772	NA	NA	2	1	TRUE	44.7540746815349
221	rs67792343	C	T	C	T	-0.06275	0.000152382	0.165679	0.168877	FALSE	FALSE	FALSE	ukb-d-K26	16	17529534	0.000193689	361194	0.431437	Duodenal ulcer	Diagnoses - main ICD10: K26 Duodenal ulcer	Diagnoses - main ICD10: K26 Duodenal ulcer || ||	TRUE	igd	16	17529534	19408	0.0136008	3.9559e-06	Cobalamin (Vitamin B12)	TRUE	reported	GCST90012772	NA	NA	2	1	TRUE	21.2862202542392
222	rs79324875	C	T	C	T	-0.12492	-0.000460602	0.0426383	0.0455267	FALSE	FALSE	FALSE	ukb-d-K26	4	178196634	0.000351401	361194	0.18994	Duodenal ulcer	Diagnoses - main ICD10: K26 Duodenal ulcer	Diagnoses - main ICD10: K26 Duodenal ulcer || ||	TRUE	igd	4	178196634	19384	0.0250451	6.10682e-07	Cobalamin (Vitamin B12)	TRUE	reported	GCST90012772	NA	NA	2	1	TRUE	24.8781688429041
223	rs10023369	A	G	A	G	-0.144	0.000129344	NA	0.501291	FALSE	FALSE	FALSE	ukb-d-K26	4	63796543	0.000145181	361194	0.372976	Duodenal ulcer	Diagnoses - main ICD10: K26 Duodenal ulcer	Diagnoses - main ICD10: K26 Duodenal ulcer || ||	TRUE	igd	4	63796543	2603	0.029	4.41997690392764e-07	Selenium	TRUE	reported	ieu-a-1077	NA	NA	2	1	TRUE	24.6563614744352
224	rs3785832	C	T	C	T	-0.146	0.000104615	NA	0.421041	FALSE	FALSE	FALSE	ukb-d-K26	17	59538794	0.000148291	361194	0.480517	Duodenal ulcer	Diagnoses - main ICD10: K26 Duodenal ulcer	Diagnoses - main ICD10: K26 Duodenal ulcer || ||	TRUE	igd	17	59538794	2603	0.031	1.81999418337348e-06	Selenium	TRUE	reported	ieu-a-1077	NA	NA	2	1	TRUE	22.1810613943809
225	rs4950779	C	T	C	T	0.673	0.000528876	NA	0.0425342	FALSE	FALSE	FALSE	ukb-d-K26	1	202542202	0.000362446	361194	0.144515	Duodenal ulcer	Diagnoses - main ICD10: K26 Duodenal ulcer	Diagnoses - main ICD10: K26 Duodenal ulcer || ||	TRUE	igd	1	202542202	2603	0.132	3.16002122743252e-07	Selenium	TRUE	reported	ieu-a-1077	NA	NA	2	1	TRUE	25.9945477502296
226	rs7163368	C	T	C	T	0.158	0.000159993	NA	0.210426	FALSE	FALSE	FALSE	ukb-d-K26	15	63571121	0.000177784	361194	0.368159	Duodenal ulcer	Diagnoses - main ICD10: K26 Duodenal ulcer	Diagnoses - main ICD10: K26 Duodenal ulcer || ||	TRUE	igd	15	63571121	2603	0.034	4.00000007987242e-06	Selenium	TRUE	reported	ieu-a-1077	NA	NA	2	1	TRUE	21.5951557093426
227	rs7700970	T	C	T	C	0.265	-0.000265808	NA	0.303045	FALSE	FALSE	FALSE	ukb-d-K26	5	78411324	0.000162072	361194	0.100994	Duodenal ulcer	Diagnoses - main ICD10: K26 Duodenal ulcer	Diagnoses - main ICD10: K26 Duodenal ulcer || ||	TRUE	igd	5	78411324	2603	0.037	7.16968375580419e-13	Selenium	TRUE	reported	ieu-a-1077	NA	NA	2	1	TRUE	51.2965668371074
228	rs11784948	C	T	C	T	-0.0756207	-0.000225439	0.0920868	0.0857381	FALSE	FALSE	FALSE	ukb-d-K26	8	29911115	0.000286479	361194	0.431323	Duodenal ulcer	Diagnoses - main ICD10: K26 Duodenal ulcer	Diagnoses - main ICD10: K26 Duodenal ulcer || ||	TRUE	igd	8	29911115	20649	0.0154633	1.00671e-06	Magnesium	TRUE	reported	GCST90012696	NA	NA	2	1	TRUE	23.9153655295998
229	rs13398276	T	A	T	A	0.0481547	-7.42028e-05	0.239897	0.238953	FALSE	TRUE	FALSE	ukb-d-K26	2	241432233	0.000170684	361194	0.663752	Duodenal ulcer	Diagnoses - main ICD10: K26 Duodenal ulcer	Diagnoses - main ICD10: K26 Duodenal ulcer || ||	TRUE	igd	2	241432233	20563	0.0105453	4.96e-06	Magnesium	TRUE	reported	GCST90012696	NA	NA	2	1	TRUE	20.8525650397055
230	rs139942296	T	C	T	C	-0.167883	0.000336535	0.0161463	0.016027	FALSE	FALSE	FALSE	ukb-d-K26	7	96056487	0.000594392	361194	0.571269	Duodenal ulcer	Diagnoses - main ICD10: K26 Duodenal ulcer	Diagnoses - main ICD10: K26 Duodenal ulcer || ||	TRUE	igd	7	96056487	20531	0.0356005	2.4082e-06	Magnesium	TRUE	reported	GCST90012696	NA	NA	2	1	TRUE	22.2382827299072
231	rs146049131	T	C	T	C	0.238914	-0.00093294	0.00850073	0.0111301	FALSE	FALSE	FALSE	ukb-d-K26	19	47358608	0.000722326	361194	0.196505	Duodenal ulcer	Diagnoses - main ICD10: K26 Duodenal ulcer	Diagnoses - main ICD10: K26 Duodenal ulcer || ||	TRUE	igd	19	47358608	20410	0.0490664	1.12053e-06	Magnesium	TRUE	reported	GCST90012696	NA	NA	2	1	TRUE	23.7090858393233
232	rs148611436	C	T	C	T	0.179057	0.000641875	0.0133459	0.014227	FALSE	FALSE	FALSE	ukb-d-K26	2	38596938	0.000615415	361194	0.296951	Duodenal ulcer	Diagnoses - main ICD10: K26 Duodenal ulcer	Diagnoses - main ICD10: K26 Duodenal ulcer || ||	TRUE	igd	2	38596938	20643	0.038788	3.90628e-06	Magnesium	TRUE	reported	GCST90012696	NA	NA	2	1	TRUE	21.3102151215925
233	rs2066981	G	A	G	A	-0.0604798	9.19556e-05	0.461096	0.467741	FALSE	FALSE	FALSE	ukb-d-K26	1	155172379	0.000145342	361194	0.52694	Duodenal ulcer	Diagnoses - main ICD10: K26 Duodenal ulcer	Diagnoses - main ICD10: K26 Duodenal ulcer || ||	TRUE	igd	1	155172379	20435	0.00901249	1.93734e-11	Magnesium	TRUE	reported	GCST90012696	NA	NA	2	1	TRUE	45.0330229464826
234	rs347387	G	A	G	A	-0.0590274	0.00026246	0.154276	0.150259	FALSE	FALSE	FALSE	ukb-d-K26	13	42796369	0.000203507	361194	0.19716	Duodenal ulcer	Diagnoses - main ICD10: K26 Duodenal ulcer	Diagnoses - main ICD10: K26 Duodenal ulcer || ||	TRUE	igd	13	42796369	20674	0.012466	2.18962e-06	Magnesium	TRUE	reported	GCST90012696	NA	NA	2	1	TRUE	22.4209011080973
235	rs441673	T	C	T	C	0.0459577	0.000239585	0.488364	0.48285	FALSE	FALSE	FALSE	ukb-d-K26	4	177444526	0.000145915	361194	0.1006	Duodenal ulcer	Diagnoses - main ICD10: K26 Duodenal ulcer	Diagnoses - main ICD10: K26 Duodenal ulcer || ||	TRUE	igd	4	177444526	20625	0.00901727	3.4575e-07	Magnesium	TRUE	reported	GCST90012696	NA	NA	2	1	TRUE	25.9756500174399
236	rs4855434	A	G	A	G	-0.0431272	-1.34744e-05	0.394149	0.38946	FALSE	FALSE	FALSE	ukb-d-K26	3	69730227	0.000149525	361194	0.928196	Duodenal ulcer	Diagnoses - main ICD10: K26 Duodenal ulcer	Diagnoses - main ICD10: K26 Duodenal ulcer || ||	TRUE	igd	3	69730227	20628	0.00913889	2.36905e-06	Magnesium	TRUE	reported	GCST90012696	NA	NA	2	1	TRUE	22.2697645636349
237	rs629681	T	C	T	C	0.0433287	0.000256245	0.426796	0.428484	FALSE	FALSE	FALSE	ukb-d-K26	11	30761727	0.000146451	361194	0.0801715	Duodenal ulcer	Diagnoses - main ICD10: K26 Duodenal ulcer	Diagnoses - main ICD10: K26 Duodenal ulcer || ||	TRUE	igd	11	30761727	20675	0.00902011	1.55863e-06	Magnesium	TRUE	reported	GCST90012696	NA	NA	2	1	TRUE	23.0742530132979
238	rs72723498	C	T	C	T	0.0464695	-3.7437e-05	0.28289	0.286246	FALSE	FALSE	FALSE	ukb-d-K26	15	33556257	0.000161295	361194	0.816459	Duodenal ulcer	Diagnoses - main ICD10: K26 Duodenal ulcer	Diagnoses - main ICD10: K26 Duodenal ulcer || ||	TRUE	igd	15	33556257	20690	0.00992154	2.81747e-06	Magnesium	TRUE	reported	GCST90012696	NA	NA	2	1	TRUE	21.9370297357937
239	rs7894336	C	T	C	T	0.0538858	-0.000166146	0.467184	0.476261	FALSE	FALSE	FALSE	ukb-d-K26	10	8026609	0.000145255	361194	0.252698	Duodenal ulcer	Diagnoses - main ICD10: K26 Duodenal ulcer	Diagnoses - main ICD10: K26 Duodenal ulcer || ||	TRUE	igd	10	8026609	20676	0.00900319	2.16143e-09	Magnesium	TRUE	reported	GCST90012696	NA	NA	2	1	TRUE	35.8224956716696
240	rs10484100	G	A	G	A	-0.209	0.000287801	NA	0.0968219	FALSE	FALSE	FALSE	ukb-d-K26	14	86817096	0.000246255	361194	0.242522	Duodenal ulcer	Diagnoses - main ICD10: K26 Duodenal ulcer	Diagnoses - main ICD10: K26 Duodenal ulcer || ||	TRUE	igd	14	86817096	2603	0.045	3.29997006285229e-06	Zinc	TRUE	reported	ieu-a-1079	NA	NA	2	1	TRUE	21.5708641975309
241	rs11232535	C	T	C	T	0.325	5.17112e-05	NA	0.0589586	FALSE	FALSE	FALSE	ukb-d-K26	11	80928809	0.000307646	361194	0.866515	Duodenal ulcer	Diagnoses - main ICD10: K26 Duodenal ulcer	Diagnoses - main ICD10: K26 Duodenal ulcer || ||	TRUE	igd	11	80928809	2603	0.065	6.72992152322889e-07	Zinc	TRUE	reported	ieu-a-1079	NA	NA	2	1	TRUE	25
242	rs11763353	G	A	G	A	-0.192	0.000237546	NA	0.128816	FALSE	FALSE	FALSE	ukb-d-K26	7	15630871	0.000216731	361194	0.273062	Duodenal ulcer	Diagnoses - main ICD10: K26 Duodenal ulcer	Diagnoses - main ICD10: K26 Duodenal ulcer || ||	TRUE	igd	7	15630871	2603	0.039	6.90001444623353e-07	Zinc	TRUE	reported	ieu-a-1079	NA	NA	2	1	TRUE	24.2366863905325
243	rs1532423	G	A	G	A	-0.178	6.26548e-05	NA	0.570592	FALSE	FALSE	FALSE	ukb-d-K26	8	86268313	0.000146453	361194	0.668786	Duodenal ulcer	Diagnoses - main ICD10: K26 Duodenal ulcer	Diagnoses - main ICD10: K26 Duodenal ulcer || ||	TRUE	igd	8	86268313	2603	0.026	6.40029512108372e-12	Zinc	TRUE	reported	ieu-a-1079	NA	NA	2	1	TRUE	46.8698224852071
244	rs2120019	C	T	C	T	-0.287	0.000125016	NA	0.188831	FALSE	FALSE	FALSE	ukb-d-K26	15	75334184	0.000185281	361194	0.499843	Duodenal ulcer	Diagnoses - main ICD10: K26 Duodenal ulcer	Diagnoses - main ICD10: K26 Duodenal ulcer || ||	TRUE	igd	15	75334184	2603	0.033	1.54988687314019e-18	Zinc	TRUE	reported	ieu-a-1079	NA	NA	2	1	TRUE	75.6372819100092
245	rs4333127	A	G	A	G	0.218	8.01791e-05	NA	0.893243	FALSE	FALSE	FALSE	ukb-d-K26	4	5930033	0.000237253	361194	0.735402	Duodenal ulcer	Diagnoses - main ICD10: K26 Duodenal ulcer	Diagnoses - main ICD10: K26 Duodenal ulcer || ||	TRUE	igd	4	5930033	2603	0.047	2.99999133271615e-06	Zinc	TRUE	reported	ieu-a-1079	NA	NA	2	1	TRUE	21.5138071525577
246	rs7148590	A	G	A	G	-0.14	0.000193497	NA	0.513312	FALSE	FALSE	FALSE	ukb-d-K26	14	65473196	0.000145367	361194	0.183159	Duodenal ulcer	Diagnoses - main ICD10: K26 Duodenal ulcer	Diagnoses - main ICD10: K26 Duodenal ulcer || ||	TRUE	igd	14	65473196	2603	0.026	1.3699982108827e-07	Zinc	TRUE	reported	ieu-a-1079	NA	NA	2	1	TRUE	28.9940828402367
247	rs117495199	C	A	C	A	0.141657	-0.00022733	0.0246327	0.0255138	FALSE	FALSE	FALSE	ukb-d-K26	22	25593112	0.000462217	361194	0.622844	Duodenal ulcer	Diagnoses - main ICD10: K26 Duodenal ulcer	Diagnoses - main ICD10: K26 Duodenal ulcer || ||	TRUE	igd	22	25593112	16198	0.0307736	4.16045e-06	Calcium.ionized	TRUE	reported	GCST90012623	NA	NA	2	1	TRUE	21.1894396136421
248	rs146803875	A	G	A	G	-0.116731	0.000189676	0.04403	0.0449422	FALSE	FALSE	FALSE	ukb-d-K26	6	16734033	0.000351034	361194	0.588966	Duodenal ulcer	Diagnoses - main ICD10: K26 Duodenal ulcer	Diagnoses - main ICD10: K26 Duodenal ulcer || ||	TRUE	igd	6	16734033	16273	0.0233736	5.9098e-07	Calcium.ionized	TRUE	reported	GCST90012623	NA	NA	2	1	TRUE	24.9414212188095
249	rs1956317	T	C	T	C	0.0458821	0.000103583	0.450911	0.452549	FALSE	FALSE	FALSE	ukb-d-K26	14	48129755	0.000145733	361194	0.477225	Duodenal ulcer	Diagnoses - main ICD10: K26 Duodenal ulcer	Diagnoses - main ICD10: K26 Duodenal ulcer || ||	TRUE	igd	14	48129755	16297	0.0096542	2.00866e-06	Calcium.ionized	TRUE	reported	GCST90012623	NA	NA	2	1	TRUE	22.5867628015443
250	rs4909927	G	C	G	C	0.17786	-0.000136073	0.0159833	0.016436	FALSE	TRUE	FALSE	ukb-d-K26	11	10421336	0.000570293	361194	0.811414	Duodenal ulcer	Diagnoses - main ICD10: K26 Duodenal ulcer	Diagnoses - main ICD10: K26 Duodenal ulcer || ||	TRUE	igd	11	10421336	16267	0.0381421	3.1151e-06	Calcium.ionized	TRUE	reported	GCST90012623	NA	NA	2	1	TRUE	21.7443973233248
251	rs73186030	T	C	T	C	0.092674	0.000100541	0.133873	0.127655	FALSE	FALSE	FALSE	ukb-d-K26	3	122013465	0.000217525	361194	0.643936	Duodenal ulcer	Diagnoses - main ICD10: K26 Duodenal ulcer	Diagnoses - main ICD10: K26 Duodenal ulcer || ||	TRUE	igd	3	122013465	16243	0.0140872	4.74922e-11	Calcium.ionized	TRUE	reported	GCST90012623	NA	NA	2	1	TRUE	43.2779275996717
252	rs75913570	A	G	A	G	0.271797	-1.82655e-05	0.00693198	0.0111934	FALSE	FALSE	FALSE	ukb-d-K26	6	169239579	0.00068994	361194	0.978879	Duodenal ulcer	Diagnoses - main ICD10: K26 Duodenal ulcer	Diagnoses - main ICD10: K26 Duodenal ulcer || ||	TRUE	igd	6	169239579	16157	0.0581472	2.94968e-06	Calcium.ionized	TRUE	reported	GCST90012623	NA	NA	2	1	TRUE	21.8490070224441
253	rs137884374	A	G	A	G	-0.737235	-0.000429353	0.0108531	0.011141	FALSE	FALSE	FALSE	ukb-d-K26	13	106730039	0.000731687	361194	0.557338	Duodenal ulcer	Diagnoses - main ICD10: K26 Duodenal ulcer	Diagnoses - main ICD10: K26 Duodenal ulcer || ||	TRUE	igd	13	106730039	1981	0.160503	4.36336e-06	Retinol	TRUE	reported	GCST90012773	NA	NA	2	1	TRUE	21.0982085756255
254	rs1990351	A	G	A	G	0.151574	3.81843e-05	0.465595	0.457873	FALSE	FALSE	FALSE	ukb-d-K26	7	67619952	0.00014707	361194	0.795147	Duodenal ulcer	Diagnoses - main ICD10: K26 Duodenal ulcer	Diagnoses - main ICD10: K26 Duodenal ulcer || ||	TRUE	igd	7	67619952	1991	0.0328262	3.88463e-06	Retinol	TRUE	reported	GCST90012773	NA	NA	2	1	TRUE	21.3210309693299
255	rs34129891	C	T	C	T	-0.237781	0.000108436	0.137166	0.147576	FALSE	FALSE	FALSE	ukb-d-K26	15	77481210	0.000204554	361194	0.596037	Duodenal ulcer	Diagnoses - main ICD10: K26 Duodenal ulcer	Diagnoses - main ICD10: K26 Duodenal ulcer || ||	TRUE	igd	15	77481210	1983	0.0487836	1.09253e-06	Retinol	TRUE	reported	GCST90012773	NA	NA	2	1	TRUE	23.7578210199433
256	rs4241758	A	T	A	T	-0.343611	-0.000370644	0.0540877	0.0502052	FALSE	TRUE	FALSE	ukb-d-K26	4	183798828	0.000350749	361194	0.290639	Duodenal ulcer	Diagnoses - main ICD10: K26 Duodenal ulcer	Diagnoses - main ICD10: K26 Duodenal ulcer || ||	TRUE	igd	4	183798828	2006	0.0733151	2.77552e-06	Retinol	TRUE	reported	GCST90012773	NA	NA	2	1	TRUE	21.9658115974968
257	rs4687301	T	C	T	C	-0.200354	-0.000111509	0.163677	0.159159	FALSE	FALSE	FALSE	ukb-d-K26	3	191968466	0.000199699	361194	0.576581	Duodenal ulcer	Diagnoses - main ICD10: K26 Duodenal ulcer	Diagnoses - main ICD10: K26 Duodenal ulcer || ||	TRUE	igd	3	191968466	2007	0.0436829	4.50608e-06	Retinol	TRUE	reported	GCST90012773	NA	NA	2	1	TRUE	21.0364818521905
258	rs738409	G	C	G	C	-0.180401	-0.000113411	0.255982	0.215715	FALSE	TRUE	FALSE	ukb-d-K26	22	44324727	0.000176134	361194	0.519648	Duodenal ulcer	Diagnoses - main ICD10: K26 Duodenal ulcer	Diagnoses - main ICD10: K26 Duodenal ulcer || ||	TRUE	igd	22	44324727	2006	0.0366115	8.33158e-07	Retinol	TRUE	reported	GCST90012773	NA	NA	2	1	TRUE	24.2796731472706
259	rs11193562	A	G	A	G	0.112089	-0.000285261	0.20965	0.210806	FALSE	FALSE	FALSE	ukb-d-K26	10	109374864	0.000179388	361194	0.111792	Duodenal ulcer	Diagnoses - main ICD10: K26 Duodenal ulcer	Diagnoses - main ICD10: K26 Duodenal ulcer || ||	TRUE	igd	10	109374864	5948	0.0225675	6.80631e-07	Folate	TRUE	reported	GCST90012742	NA	NA	2	1	TRUE	24.669428409134
260	rs17769357	G	A	G	A	0.139228	-0.000120709	0.100217	0.104207	FALSE	FALSE	FALSE	ukb-d-K26	14	72749103	0.000241709	361194	0.617499	Duodenal ulcer	Diagnoses - main ICD10: K26 Duodenal ulcer	Diagnoses - main ICD10: K26 Duodenal ulcer || ||	TRUE	igd	14	72749103	5992	0.03046	4.85745e-06	Folate	TRUE	reported	GCST90012742	NA	NA	2	1	TRUE	20.8926424114551
261	rs218896	C	T	C	T	-0.092129	9.81513e-05	0.407893	0.410707	FALSE	FALSE	FALSE	ukb-d-K26	8	90726598	0.000147789	361194	0.506608	Duodenal ulcer	Diagnoses - main ICD10: K26 Duodenal ulcer	Diagnoses - main ICD10: K26 Duodenal ulcer || ||	TRUE	igd	8	90726598	5993	0.0187687	9.17074e-07	Folate	TRUE	reported	GCST90012742	NA	NA	2	1	TRUE	24.0948556735398
262	rs3751334	G	A	G	A	-0.126318	0.000142053	0.137905	0.141191	FALSE	FALSE	FALSE	ukb-d-K26	13	96086010	0.000209036	361194	0.496782	Duodenal ulcer	Diagnoses - main ICD10: K26 Duodenal ulcer	Diagnoses - main ICD10: K26 Duodenal ulcer || ||	TRUE	igd	13	96086010	5928	0.0265671	1.98758e-06	Folate	TRUE	reported	GCST90012742	NA	NA	2	1	TRUE	22.6069607740732
263	rs73170787	A	G	A	G	0.257156	-0.000655455	0.0273477	0.0357356	FALSE	FALSE	FALSE	ukb-d-K26	12	102031475	0.000391491	361194	0.0940827	Duodenal ulcer	Diagnoses - main ICD10: K26 Duodenal ulcer	Diagnoses - main ICD10: K26 Duodenal ulcer || ||	TRUE	igd	12	102031475	5942	0.0558717	4.17223e-06	Folate	TRUE	reported	GCST90012742	NA	NA	2	1	TRUE	21.1840772780897
264	rs79882704	C	A	C	A	0.189377	-9.72658e-05	0.0612381	0.0694212	FALSE	FALSE	FALSE	ukb-d-K26	12	84428753	0.00028561	361194	0.733439	Duodenal ulcer	Diagnoses - main ICD10: K26 Duodenal ulcer	Diagnoses - main ICD10: K26 Duodenal ulcer || ||	TRUE	igd	12	84428753	5993	0.0387994	1.05591e-06	Folate	TRUE	reported	GCST90012742	NA	NA	2	1	TRUE	23.8234385559854
265	rs111247023	T	G	T	G	0.44181	0.000624831	0.0146554	0.0159721	FALSE	FALSE	FALSE	ukb-d-K26	8	28230780	0.000621406	361194	0.314651	Duodenal ulcer	Diagnoses - main ICD10: K26 Duodenal ulcer	Diagnoses - main ICD10: K26 Duodenal ulcer || ||	TRUE	igd	8	28230780	3207	0.0964125	4.5946e-06	Vitamin D	TRUE	reported	GCST90012771	NA	NA	2	1	TRUE	20.9992795143026
266	rs12729300	T	C	T	C	-0.140572	-7.00416e-05	0.172446	0.18141	FALSE	FALSE	FALSE	ukb-d-K26	1	197922790	0.000188634	361194	0.710407	Duodenal ulcer	Diagnoses - main ICD10: K26 Duodenal ulcer	Diagnoses - main ICD10: K26 Duodenal ulcer || ||	TRUE	igd	1	197922790	3230	0.0306975	4.66651e-06	Vitamin D	TRUE	reported	GCST90012771	NA	NA	2	1	TRUE	20.9696717180535
267	rs1352846	G	A	G	A	-0.12631	0.00015801	0.280826	0.291849	FALSE	FALSE	FALSE	ukb-d-K26	4	72617775	0.000159565	361194	0.322049	Duodenal ulcer	Diagnoses - main ICD10: K26 Duodenal ulcer	Diagnoses - main ICD10: K26 Duodenal ulcer || ||	TRUE	igd	4	72617775	3244	0.0260459	1.23766e-06	Vitamin D	TRUE	reported	GCST90012771	NA	NA	2	1	TRUE	23.5178021631011
268	rs140986610	C	T	C	T	-0.48764	0.000619208	0.0131294	0.0117323	FALSE	FALSE	FALSE	ukb-d-K26	5	106496482	0.00068333	361194	0.36485	Duodenal ulcer	Diagnoses - main ICD10: K26 Duodenal ulcer	Diagnoses - main ICD10: K26 Duodenal ulcer || ||	TRUE	igd	5	106496482	3237	0.102306	1.87458e-06	Vitamin D	TRUE	reported	GCST90012771	NA	NA	2	1	TRUE	22.7193779124876
269	rs150240856	T	C	T	C	0.428975	-0.000539564	0.0172468	0.0242833	FALSE	FALSE	FALSE	ukb-d-K26	9	98619194	0.000471097	361194	0.252071	Duodenal ulcer	Diagnoses - main ICD10: K26 Duodenal ulcer	Diagnoses - main ICD10: K26 Duodenal ulcer || ||	TRUE	igd	9	98619194	3189	0.0903167	2.03744e-06	Vitamin D	TRUE	reported	GCST90012771	NA	NA	2	1	TRUE	22.5594155429899
270	rs1993116	A	G	A	G	0.135786	-2.99021e-05	0.387793	0.413355	FALSE	FALSE	FALSE	ukb-d-K26	11	14910234	0.000147066	361194	0.838882	Duodenal ulcer	Diagnoses - main ICD10: K26 Duodenal ulcer	Diagnoses - main ICD10: K26 Duodenal ulcer || ||	TRUE	igd	11	14910234	3244	0.0235527	8.15538e-09	Vitamin D	TRUE	reported	GCST90012771	NA	NA	2	1	TRUE	33.237518291925
271	rs8004047	G	T	G	T	-0.120935	-2.29994e-05	0.274394	0.295494	FALSE	FALSE	FALSE	ukb-d-K26	14	79022870	0.000159674	361194	0.885469	Duodenal ulcer	Diagnoses - main ICD10: K26 Duodenal ulcer	Diagnoses - main ICD10: K26 Duodenal ulcer || ||	TRUE	igd	14	79022870	3218	0.0261345	3.70278e-06	Vitamin D	TRUE	reported	GCST90012771	NA	NA	2	1	TRUE	21.4129067900493
272	rs11063179	A	G	A	G	0.0627331	0.0002793	0.114497	0.125755	FALSE	FALSE	FALSE	ukb-d-K26	12	4580488	0.000219485	361194	0.203187	Duodenal ulcer	Diagnoses - main ICD10: K26 Duodenal ulcer	Diagnoses - main ICD10: K26 Duodenal ulcer || ||	TRUE	igd	12	4580488	17293	0.0137023	4.6879e-06	Phosphate	TRUE	reported	GCST90012717	NA	NA	2	1	TRUE	20.9607372745733
273	rs11741640	A	G	A	G	-0.0541961	-0.000127158	0.275442	0.263333	FALSE	FALSE	FALSE	ukb-d-K26	5	176792743	0.000164652	361194	0.439945	Duodenal ulcer	Diagnoses - main ICD10: K26 Duodenal ulcer	Diagnoses - main ICD10: K26 Duodenal ulcer || ||	TRUE	igd	5	176792743	17314	0.00979828	3.1808e-08	Phosphate	TRUE	reported	GCST90012717	NA	NA	2	1	TRUE	30.5940082247601
274	rs28414554	C	G	C	G	-0.0938434	0.000329998	0.0498957	0.048613	FALSE	TRUE	FALSE	ukb-d-K26	17	31609258	0.000342095	361194	0.334726	Duodenal ulcer	Diagnoses - main ICD10: K26 Duodenal ulcer	Diagnoses - main ICD10: K26 Duodenal ulcer || ||	TRUE	igd	17	31609258	17266	0.020247	3.57066e-06	Phosphate	TRUE	reported	GCST90012717	NA	NA	2	1	TRUE	21.4825634181917
275	rs41371744	C	T	C	T	-0.0808763	-0.000519935	0.0697485	0.0759512	FALSE	FALSE	FALSE	ukb-d-K26	2	225334712	0.000277669	361194	0.0611392	Duodenal ulcer	Diagnoses - main ICD10: K26 Duodenal ulcer	Diagnoses - main ICD10: K26 Duodenal ulcer || ||	TRUE	igd	2	225334712	17176	0.0172994	2.93803e-06	Phosphate	TRUE	reported	GCST90012717	NA	NA	2	1	TRUE	21.85649248089
276	rs7551188	C	T	C	T	0.0405707	6.85146e-05	0.478965	0.487666	FALSE	FALSE	FALSE	ukb-d-K26	1	25273200	0.000147444	361194	0.64216	Duodenal ulcer	Diagnoses - main ICD10: K26 Duodenal ulcer	Diagnoses - main ICD10: K26 Duodenal ulcer || ||	TRUE	igd	1	25273200	17162	0.0088275	4.30796e-06	Phosphate	TRUE	reported	GCST90012717	NA	NA	2	1	TRUE	21.1227057702859
