# Supplementary material for: The causal relationship between trace element status and upper gastrointestinal ulcers: a Mendelian randomization study
Source: Front Nutr. 2024 Oct 30;11:1443090. doi: 10.3389/fnut.2024.1443090 (PMC11557352; doi:10.3389/fnut.2024.1443090)
Supplement: Supplementary file 2 [file Data_Sheet_1.ZIP › Tables/Table S1 The results of SNPs related to different mineral element states in the initial MR analysis.csv]

	SNP	effect_allele.exposure	other_allele.exposure	effect_allele.outcome	other_allele.outcome	beta.exposure	beta.outcome	eaf.exposure	eaf.outcome	remove	palindromic	ambiguous	id.outcome	chr.outcome	pos.outcome	pval.outcome	se.outcome	ncase.outcome	ncontrol.outcome	outcome	mr_keep.outcome	pval_origin.outcome	samplesize.outcome	chr.exposure	pos.exposure	samplesize.exposure	se.exposure	pval.exposure	exposure	mr_keep.exposure	pval_origin.exposure	id.exposure	ncase.exposure	ncontrol.exposure	action	SNP_index	mr_keep	F
1	rs10014072	G	A	G	A	-0.164	-0.0301138	NA	0.655681	FALSE	FALSE	FALSE	K11_DULC	4	113027634	0.22325	0.0247254	3795	350064	Duodenal ulcer	TRUE	reported	353859	4	113948790	2603	0.034	1.13000404994067e-06	Copper	TRUE	reported	ieu-a-1073	NA	NA	2	1	TRUE	23.2664359861592
2	rs1175550	G	A	G	A	0.198	-0.0626502	NA	0.277492	FALSE	FALSE	FALSE	K11_DULC	1	3774964	0.0166173	0.026158	3795	350064	Duodenal ulcer	TRUE	reported	353859	1	3691528	2603	0.032	5.03002333714247e-10	Copper	TRUE	reported	ieu-a-1073	NA	NA	2	1	TRUE	38.28515625
3	rs12153606	T	G	T	G	-0.159	-0.0281071	NA	0.161488	FALSE	FALSE	FALSE	K11_DULC	5	85287951	0.374863	0.0316735	3795	350064	Duodenal ulcer	TRUE	reported	353859	5	84583769	2603	0.034	2.49999995007974e-06	Copper	TRUE	reported	ieu-a-1073	NA	NA	2	1	TRUE	21.8693771626298
4	rs12582659	C	T	C	T	1.262	0.0883419	NA	0.0613905	FALSE	FALSE	FALSE	K11_DULC	12	75670748	0.0745212	0.0495357	3795	350064	Duodenal ulcer	TRUE	reported	353859	12	76064528	2603	0.27	2.86002612352499e-06	Copper	TRUE	reported	ieu-a-1073	NA	NA	2	1	TRUE	21.8469684499314
5	rs2769264	G	T	G	T	0.313	0.0280764	NA	0.169752	FALSE	FALSE	FALSE	K11_DULC	1	151372265	0.367104	0.03113	3795	350064	Duodenal ulcer	TRUE	reported	353859	1	151344741	2603	0.034	2.63026799189539e-20	Copper	TRUE	reported	ieu-a-1073	NA	NA	2	1	TRUE	84.7482698961938
6	rs3857536	T	C	T	C	-0.129	-0.0070117	NA	0.499704	FALSE	FALSE	FALSE	K11_DULC	6	66219155	0.763496	0.0233029	3795	350064	Duodenal ulcer	TRUE	reported	353859	6	66929048	2603	0.028	4.07999846784472e-06	Copper	TRUE	reported	ieu-a-1073	NA	NA	2	1	TRUE	21.2257653061224
7	rs10023369	A	G	A	G	-0.144	0.00378087	NA	0.485726	FALSE	FALSE	FALSE	K11_DULC	4	62930825	0.871381	0.0233524	3795	350064	Duodenal ulcer	TRUE	reported	353859	4	63796543	2603	0.029	4.41997690392764e-07	Selenium	TRUE	reported	ieu-a-1077	NA	NA	2	1	TRUE	24.6563614744352
8	rs3785832	C	T	C	T	-0.146	0.0105718	NA	0.451626	FALSE	FALSE	FALSE	K11_DULC	17	61461433	0.652453	0.0234743	3795	350064	Duodenal ulcer	TRUE	reported	353859	17	59538794	2603	0.031	1.81999418337348e-06	Selenium	TRUE	reported	ieu-a-1077	NA	NA	2	1	TRUE	22.1810613943809
9	rs4950779	C	T	C	T	0.673	0.00643337	NA	0.03859	FALSE	FALSE	FALSE	K11_DULC	1	202573074	0.917086	0.061797	3795	350064	Duodenal ulcer	TRUE	reported	353859	1	202542202	2603	0.132	3.16002122743252e-07	Selenium	TRUE	reported	ieu-a-1077	NA	NA	2	1	TRUE	25.9945477502296
10	rs7163368	C	T	C	T	0.158	0.0378681	NA	0.220559	FALSE	FALSE	FALSE	K11_DULC	15	63278922	0.178831	0.0281681	3795	350064	Duodenal ulcer	TRUE	reported	353859	15	63571121	2603	0.034	4.00000007987242e-06	Selenium	TRUE	reported	ieu-a-1077	NA	NA	2	1	TRUE	21.5951557093426
11	rs7700970	T	C	T	C	0.265	-0.00386327	NA	0.25316	FALSE	FALSE	FALSE	K11_DULC	5	79115501	0.886581	0.0270855	3795	350064	Duodenal ulcer	TRUE	reported	353859	5	78411324	2603	0.037	7.16968375580419e-13	Selenium	TRUE	reported	ieu-a-1077	NA	NA	2	1	TRUE	51.2965668371074
12	rs1025321	A	G	A	G	0.203714	0.0420391	0.191804	0.286691	FALSE	FALSE	FALSE	K11_DULC	16	77385764	0.106085	0.0260136	3795	350064	Duodenal ulcer	TRUE	reported	353859	16	77419661	1757	0.0422857	1.4532e-06	Pyridoxine	TRUE	reported	GCST90012774	NA	NA	2	1	TRUE	23.208907847552
13	rs11029725	T	C	T	C	-0.468284	0.0223325	0.0288517	0.0246232	FALSE	FALSE	FALSE	K11_DULC	11	26827999	0.767901	0.0756719	3795	350064	Duodenal ulcer	TRUE	reported	353859	11	26849546	1733	0.100962	3.51441e-06	Pyridoxine	TRUE	reported	GCST90012774	NA	NA	2	1	TRUE	21.5130877416534
14	rs117119913	T	A	T	A	-0.518499	0.00597105	0.0236584	0.0338915	FALSE	TRUE	FALSE	K11_DULC	7	125596508	0.92712	0.0652797	3795	350064	Duodenal ulcer	TRUE	reported	353859	7	125236562	1733	0.111792	3.51659e-06	Pyridoxine	TRUE	reported	GCST90012774	NA	NA	2	1	TRUE	21.5116832482012
15	rs12555011	C	G	C	G	-0.489085	-0.112603	0.0301479	0.0148853	FALSE	TRUE	FALSE	K11_DULC	9	21681891	0.239931	0.0958193	3795	350064	Duodenal ulcer	TRUE	reported	353859	9	21681890	1758	0.0982158	6.36831e-07	Pyridoxine	TRUE	reported	GCST90012774	NA	NA	2	1	TRUE	24.7973898563313
16	rs144709408	T	A	T	A	-0.787817	0.00282911	0.0103866	0.00680101	FALSE	TRUE	FALSE	K11_DULC	3	137157074	0.983965	0.140762	3795	350064	Duodenal ulcer	TRUE	reported	353859	3	136875916	1733	0.168518	2.93981e-06	Pyridoxine	TRUE	reported	GCST90012774	NA	NA	2	1	TRUE	21.8553670016159
17	rs150083605	C	T	C	T	-0.918746	0.109406	0.00881684	0.00563912	FALSE	FALSE	FALSE	K11_DULC	19	31313928	0.49207	0.159247	3795	350064	Duodenal ulcer	TRUE	reported	353859	19	31804834	1758	0.181112	3.92004e-07	Pyridoxine	TRUE	reported	GCST90012774	NA	NA	2	1	TRUE	25.7333584576614
18	rs188695391	A	G	A	G	-0.765526	-0.081806	0.0110145	0.0233524	FALSE	FALSE	FALSE	K11_DULC	11	65950784	0.295328	0.0781706	3795	350064	Duodenal ulcer	TRUE	reported	353859	11	65718255	1725	0.164133	3.10036e-06	Pyridoxine	TRUE	reported	GCST90012774	NA	NA	2	1	TRUE	21.7534465915071
19	rs28688194	A	C	A	C	0.205581	0.0146472	0.195826	0.19696	FALSE	FALSE	FALSE	K11_DULC	18	59929178	0.621013	0.0296254	3795	350064	Duodenal ulcer	TRUE	reported	353859	18	57596410	1749	0.0425406	1.34769e-06	Pyridoxine	TRUE	reported	GCST90012774	NA	NA	2	1	TRUE	23.3538629118437
20	rs61854006	C	A	C	A	-0.426595	0.0907037	0.0343732	0.0273318	FALSE	FALSE	FALSE	K11_DULC	10	88778900	0.216644	0.0734144	3795	350064	Duodenal ulcer	TRUE	reported	353859	10	90538657	1731	0.0934013	4.93971e-06	Pyridoxine	TRUE	reported	GCST90012774	NA	NA	2	1	TRUE	20.8605464070467
21	rs72783289	A	G	A	G	-0.200715	0.017615	0.198744	0.161109	FALSE	FALSE	FALSE	K11_DULC	2	20198534	0.579446	0.0317849	3795	350064	Duodenal ulcer	TRUE	reported	353859	2	20398295	1751	0.041407	1.25117e-06	Pyridoxine	TRUE	reported	GCST90012774	NA	NA	2	1	TRUE	23.4969843062521
22	rs76727921	G	T	G	T	-0.952699	-0.0381478	0.00728863	0.0269896	FALSE	FALSE	FALSE	K11_DULC	19	21757466	0.604122	0.0735761	3795	350064	Duodenal ulcer	TRUE	reported	353859	19	21940268	1715	0.201557	2.28202e-06	Pyridoxine	TRUE	reported	GCST90012774	NA	NA	2	1	TRUE	22.3416707570135
23	rs77606869	C	T	C	T	-0.37916	0.0204126	0.0658871	0.0384229	FALSE	FALSE	FALSE	K11_DULC	6	139006819	0.735257	0.0603671	3795	350064	Duodenal ulcer	TRUE	reported	353859	6	139327956	1753	0.0678115	2.25272e-08	Pyridoxine	TRUE	reported	GCST90012774	NA	NA	2	1	TRUE	31.2635525886236
24	rs10484100	G	A	G	A	-0.209	-0.0113236	NA	0.0715201	FALSE	FALSE	FALSE	K11_DULC	14	86350752	0.802673	0.0453146	3795	350064	Duodenal ulcer	TRUE	reported	353859	14	86817096	2603	0.045	3.29997006285229e-06	Zinc	TRUE	reported	ieu-a-1079	NA	NA	2	1	TRUE	21.5708641975309
25	rs11232535	C	T	C	T	0.325	0.00202261	NA	0.0405583	FALSE	FALSE	FALSE	K11_DULC	11	81217766	0.972687	0.0590747	3795	350064	Duodenal ulcer	TRUE	reported	353859	11	80928809	2603	0.065	6.72992152322889e-07	Zinc	TRUE	reported	ieu-a-1079	NA	NA	2	1	TRUE	25
26	rs11763353	G	A	G	A	-0.192	-0.00217392	NA	0.226113	FALSE	FALSE	FALSE	K11_DULC	7	15591246	0.937876	0.0278923	3795	350064	Duodenal ulcer	TRUE	reported	353859	7	15630871	2603	0.039	6.90001444623353e-07	Zinc	TRUE	reported	ieu-a-1079	NA	NA	2	1	TRUE	24.2366863905325
27	rs1532423	G	A	G	A	-0.178	0.0239013	NA	0.658766	FALSE	FALSE	FALSE	K11_DULC	8	85356084	0.333649	0.0247223	3795	350064	Duodenal ulcer	TRUE	reported	353859	8	86268313	2603	0.026	6.40029512108372e-12	Zinc	TRUE	reported	ieu-a-1079	NA	NA	2	1	TRUE	46.8698224852071
28	rs2120019	C	T	C	T	-0.287	0.0139905	NA	0.208922	FALSE	FALSE	FALSE	K11_DULC	15	75041843	0.625818	0.0286913	3795	350064	Duodenal ulcer	TRUE	reported	353859	15	75334184	2603	0.033	1.54988687314019e-18	Zinc	TRUE	reported	ieu-a-1079	NA	NA	2	1	TRUE	75.6372819100092
29	rs4333127	A	G	A	G	0.218	0.0472036	NA	0.92895	FALSE	FALSE	FALSE	K11_DULC	4	5928306	0.299285	0.0454769	3795	350064	Duodenal ulcer	TRUE	reported	353859	4	5930033	2603	0.047	2.99999133271615e-06	Zinc	TRUE	reported	ieu-a-1079	NA	NA	2	1	TRUE	21.5138071525577
30	rs7148590	A	G	A	G	-0.14	-0.0173005	NA	0.583519	FALSE	FALSE	FALSE	K11_DULC	14	65006478	0.465445	0.0237022	3795	350064	Duodenal ulcer	TRUE	reported	353859	14	65473196	2603	0.026	1.3699982108827e-07	Zinc	TRUE	reported	ieu-a-1079	NA	NA	2	1	TRUE	28.9940828402367
31	rs11063179	A	G	A	G	0.0627331	-0.0442564	0.114497	0.0900864	FALSE	FALSE	FALSE	K11_DULC	12	4471322	0.273458	0.0404118	3795	350064	Duodenal ulcer	TRUE	reported	353859	12	4580488	17293	0.0137023	4.6879e-06	Phosphate	TRUE	reported	GCST90012717	NA	NA	2	1	TRUE	20.9607372745733
32	rs11741640	A	G	A	G	-0.0541961	-0.0432042	0.275442	0.279096	FALSE	FALSE	FALSE	K11_DULC	5	177365742	0.0973106	0.0260575	3795	350064	Duodenal ulcer	TRUE	reported	353859	5	176792743	17314	0.00979828	3.1808e-08	Phosphate	TRUE	reported	GCST90012717	NA	NA	2	1	TRUE	30.5940082247601
33	rs28414554	C	G	C	G	-0.0938434	-0.00279119	0.0498957	0.0403094	FALSE	TRUE	FALSE	K11_DULC	17	33282240	0.962339	0.0591114	3795	350064	Duodenal ulcer	TRUE	reported	353859	17	31609258	17266	0.020247	3.57066e-06	Phosphate	TRUE	reported	GCST90012717	NA	NA	2	1	TRUE	21.4825634181917
34	rs41371744	C	T	C	T	-0.0808763	-0.0562607	0.0697485	0.0687534	FALSE	FALSE	FALSE	K11_DULC	2	224469995	0.221212	0.0459905	3795	350064	Duodenal ulcer	TRUE	reported	353859	2	225334712	17176	0.0172994	2.93803e-06	Phosphate	TRUE	reported	GCST90012717	NA	NA	2	1	TRUE	21.85649248089
35	rs7551188	C	T	C	T	0.0405707	-0.0335951	0.478965	0.531128	FALSE	FALSE	FALSE	K11_DULC	1	24946709	0.152754	0.0234952	3795	350064	Duodenal ulcer	TRUE	reported	353859	1	25273200	17162	0.0088275	4.30796e-06	Phosphate	TRUE	reported	GCST90012717	NA	NA	2	1	TRUE	21.1227057702859
36	rs111247023	T	G	T	G	0.44181	-0.014414	0.0146554	0.00236604	FALSE	FALSE	FALSE	K11_DULC	8	28373263	0.953223	0.245721	3795	350064	Duodenal ulcer	TRUE	reported	353859	8	28230780	3207	0.0964125	4.5946e-06	Vitamin D	TRUE	reported	GCST90012771	NA	NA	2	1	TRUE	20.9992795143026
37	rs12729300	T	C	T	C	-0.140572	-0.000594444	0.172446	0.259084	FALSE	FALSE	FALSE	K11_DULC	1	197953660	0.982268	0.0267454	3795	350064	Duodenal ulcer	TRUE	reported	353859	1	197922790	3230	0.0306975	4.66651e-06	Vitamin D	TRUE	reported	GCST90012771	NA	NA	2	1	TRUE	20.9696717180535
38	rs1352846	G	A	G	A	-0.12631	-0.0578887	0.280826	0.209188	FALSE	FALSE	FALSE	K11_DULC	4	71752058	0.0443629	0.0287911	3795	350064	Duodenal ulcer	TRUE	reported	353859	4	72617775	3244	0.0260459	1.23766e-06	Vitamin D	TRUE	reported	GCST90012771	NA	NA	2	1	TRUE	23.5178021631011
39	rs140986610	C	T	C	T	-0.48764	-0.0648097	0.0131294	0.0217471	FALSE	FALSE	FALSE	K11_DULC	5	107160781	0.415647	0.0796193	3795	350064	Duodenal ulcer	TRUE	reported	353859	5	106496482	3237	0.102306	1.87458e-06	Vitamin D	TRUE	reported	GCST90012771	NA	NA	2	1	TRUE	22.7193779124876
40	rs150240856	T	C	T	C	0.428975	-0.237108	0.0172468	0.00350835	FALSE	FALSE	FALSE	K11_DULC	9	95856912	0.218727	0.192783	3795	350064	Duodenal ulcer	TRUE	reported	353859	9	98619194	3189	0.0903167	2.03744e-06	Vitamin D	TRUE	reported	GCST90012771	NA	NA	2	1	TRUE	22.5594155429899
41	rs1993116	A	G	A	G	0.135786	0.0226429	0.387793	0.427286	FALSE	FALSE	FALSE	K11_DULC	11	14888688	0.336062	0.023538	3795	350064	Duodenal ulcer	TRUE	reported	353859	11	14910234	3244	0.0235527	8.15538e-09	Vitamin D	TRUE	reported	GCST90012771	NA	NA	2	1	TRUE	33.237518291925
42	rs8004047	G	T	G	T	-0.120935	-0.00432135	0.274394	0.250999	FALSE	FALSE	FALSE	K11_DULC	14	78556527	0.873077	0.0270504	3795	350064	Duodenal ulcer	TRUE	reported	353859	14	79022870	3218	0.0261345	3.70278e-06	Vitamin D	TRUE	reported	GCST90012771	NA	NA	2	1	TRUE	21.4129067900493
43	rs11152176	T	C	T	C	-0.0519444	0.0185446	0.40038	0.456553	FALSE	FALSE	FALSE	K11_DULC	18	59775428	0.429576	0.0234766	3795	350064	Duodenal ulcer	TRUE	reported	353859	18	57442660	15258	0.0113679	4.89094e-06	Iron	TRUE	reported	GCST90012683	NA	NA	2	1	TRUE	20.8793502301877
44	rs114719295	A	C	A	C	0.330624	-0.0837825	0.00764272	0.00296525	FALSE	FALSE	FALSE	K11_DULC	5	1354166	0.702622	0.21945	3795	350064	Duodenal ulcer	TRUE	reported	353859	5	1354281	15047	0.0641307	2.52984e-07	Iron	TRUE	reported	GCST90012683	NA	NA	2	1	TRUE	26.5788870103273
45	rs12605411	C	A	C	A	-0.0806245	0.0670962	0.123522	0.0827757	FALSE	FALSE	FALSE	K11_DULC	18	5693935	0.113345	0.0423765	3795	350064	Duodenal ulcer	TRUE	reported	353859	18	5693934	15305	0.0169001	1.83625e-06	Iron	TRUE	reported	GCST90012683	NA	NA	2	1	TRUE	22.7591228394917
46	rs1800562	A	G	A	G	0.1948	-0.00647536	0.0691881	0.0371569	FALSE	FALSE	FALSE	K11_DULC	6	26092913	0.916096	0.0614638	3795	350064	Duodenal ulcer	TRUE	reported	353859	6	26093141	15335	0.0215385	1.50624e-19	Iron	TRUE	reported	GCST90012683	NA	NA	2	1	TRUE	81.7988119427577
47	rs1852306	C	T	C	T	0.0845409	-0.0383273	0.133486	0.156908	FALSE	FALSE	FALSE	K11_DULC	2	173469903	0.233827	0.0321928	3795	350064	Duodenal ulcer	TRUE	reported	353859	2	174334631	15305	0.0163594	2.36955e-07	Iron	TRUE	reported	GCST90012683	NA	NA	2	1	TRUE	26.7053940805166
48	rs2413450	T	C	T	C	-0.120034	0.00810928	0.469798	0.424451	FALSE	FALSE	FALSE	K11_DULC	22	37074184	0.730937	0.0235818	3795	350064	Duodenal ulcer	TRUE	reported	353859	22	37470224	15330	0.0109597	6.47708e-28	Iron	TRUE	reported	GCST90012683	NA	NA	2	1	TRUE	119.953030565138
49	rs7843737	A	G	A	G	0.0565694	-0.00145138	0.328674	0.321687	FALSE	FALSE	FALSE	K11_DULC	8	127075821	0.95377	0.0250356	3795	350064	Duodenal ulcer	TRUE	reported	353859	8	128088066	15275	0.0118403	1.77306e-06	Iron	TRUE	reported	GCST90012683	NA	NA	2	1	TRUE	22.8264162327993
50	rs79195962	T	C	T	C	0.170846	-0.0279309	0.0253031	0.0238273	FALSE	FALSE	FALSE	K11_DULC	12	24390359	0.715845	0.0767298	3795	350064	Duodenal ulcer	TRUE	reported	353859	12	24543293	15176	0.035421	1.41214e-06	Iron	TRUE	reported	GCST90012683	NA	NA	2	1	TRUE	23.2641931231091
51	rs11193562	A	G	A	G	0.112089	-0.0173772	0.20965	0.242738	FALSE	FALSE	FALSE	K11_DULC	10	107615106	0.525089	0.0273433	3795	350064	Duodenal ulcer	TRUE	reported	353859	10	109374864	5948	0.0225675	6.80631e-07	Folate	TRUE	reported	GCST90012742	NA	NA	2	1	TRUE	24.669428409134
52	rs17769357	G	A	G	A	0.139228	-0.0224822	0.100217	0.0742827	FALSE	FALSE	FALSE	K11_DULC	14	72282395	0.615098	0.0447131	3795	350064	Duodenal ulcer	TRUE	reported	353859	14	72749103	5992	0.03046	4.85745e-06	Folate	TRUE	reported	GCST90012742	NA	NA	2	1	TRUE	20.8926424114551
53	rs218896	C	T	C	T	-0.092129	-0.0118074	0.407893	0.399242	FALSE	FALSE	FALSE	K11_DULC	8	89714370	0.622138	0.0239588	3795	350064	Duodenal ulcer	TRUE	reported	353859	8	90726598	5993	0.0187687	9.17074e-07	Folate	TRUE	reported	GCST90012742	NA	NA	2	1	TRUE	24.0948556735398
54	rs3751334	G	A	G	A	-0.126318	-0.0521274	0.137905	0.16743	FALSE	FALSE	FALSE	K11_DULC	13	95433756	0.0966385	0.031376	3795	350064	Duodenal ulcer	TRUE	reported	353859	13	96086010	5928	0.0265671	1.98758e-06	Folate	TRUE	reported	GCST90012742	NA	NA	2	1	TRUE	22.6069607740732
55	rs73170787	A	G	A	G	0.257156	-0.0339688	0.0273477	0.00647547	FALSE	FALSE	FALSE	K11_DULC	12	101637697	0.810192	0.141432	3795	350064	Duodenal ulcer	TRUE	reported	353859	12	102031475	5942	0.0558717	4.17223e-06	Folate	TRUE	reported	GCST90012742	NA	NA	2	1	TRUE	21.1840772780897
56	rs79882704	C	A	C	A	0.189377	0.0145435	0.0612381	0.0524031	FALSE	FALSE	FALSE	K11_DULC	12	84034974	0.779807	0.0520205	3795	350064	Duodenal ulcer	TRUE	reported	353859	12	84428753	5993	0.0387994	1.05591e-06	Folate	TRUE	reported	GCST90012742	NA	NA	2	1	TRUE	23.8234385559854
57	rs11226152	A	G	A	G	0.277818	-0.32691	0.00647835	0.00286436	FALSE	FALSE	FALSE	K11_DULC	11	97336254	0.134178	0.218256	3795	350064	Duodenal ulcer	TRUE	reported	353859	11	97207254	16285	0.0590392	2.5306e-06	Calcium.ionized	TRUE	reported	GCST90012623	NA	NA	2	1	TRUE	22.14317197404
58	rs117495199	C	A	C	A	0.141657	-8.42201e-05	0.0246327	0.0274578	FALSE	FALSE	FALSE	K11_DULC	22	25197145	0.999072	0.0724143	3795	350064	Duodenal ulcer	TRUE	reported	353859	22	25593112	16198	0.0307736	4.16045e-06	Calcium.ionized	TRUE	reported	GCST90012623	NA	NA	2	1	TRUE	21.1894396136421
59	rs146803875	A	G	A	G	-0.116731	0.00769345	0.04403	0.0571568	FALSE	FALSE	FALSE	K11_DULC	6	16733802	0.877644	0.0499715	3795	350064	Duodenal ulcer	TRUE	reported	353859	6	16734033	16273	0.0233736	5.9098e-07	Calcium.ionized	TRUE	reported	GCST90012623	NA	NA	2	1	TRUE	24.9414212188095
60	rs1956317	T	C	T	C	0.0458821	0.0303822	0.450911	0.490834	FALSE	FALSE	FALSE	K11_DULC	14	47660552	0.193826	0.0233827	3795	350064	Duodenal ulcer	TRUE	reported	353859	14	48129755	16297	0.0096542	2.00866e-06	Calcium.ionized	TRUE	reported	GCST90012623	NA	NA	2	1	TRUE	22.5867628015443
61	rs4909927	G	C	G	C	0.17786	-0.00987804	0.0159833	0.016796	FALSE	TRUE	FALSE	K11_DULC	11	10399789	0.913633	0.0910773	3795	350064	Duodenal ulcer	TRUE	reported	353859	11	10421336	16267	0.0381421	3.1151e-06	Calcium.ionized	TRUE	reported	GCST90012623	NA	NA	2	1	TRUE	21.7443973233248
62	rs73186030	T	C	T	C	0.092674	-0.0354307	0.133873	0.127576	FALSE	FALSE	FALSE	K11_DULC	3	122294618	0.311723	0.035024	3795	350064	Duodenal ulcer	TRUE	reported	353859	3	122013465	16243	0.0140872	4.74922e-11	Calcium.ionized	TRUE	reported	GCST90012623	NA	NA	2	1	TRUE	43.2779275996717
63	rs75913570	A	G	A	G	0.271797	0.15841	0.00693198	0.0139363	FALSE	FALSE	FALSE	K11_DULC	6	168839484	0.115444	0.10063	3795	350064	Duodenal ulcer	TRUE	reported	353859	6	169239579	16157	0.0581472	2.94968e-06	Calcium.ionized	TRUE	reported	GCST90012623	NA	NA	2	1	TRUE	21.8490070224441
64	rs1131603	C	T	C	T	0.132425	0.0558201	0.0461479	0.0882132	FALSE	FALSE	FALSE	K11_DULC	22	30622988	0.177453	0.0413899	3795	350064	Duodenal ulcer	TRUE	reported	353859	22	31018975	19405	0.024152	4.18233e-08	Cobalamin (Vitamin B12)	TRUE	reported	GCST90012772	NA	NA	2	1	TRUE	30.0631001192102
65	rs114554135	G	A	G	A	0.211216	-0.101898	0.0124184	0.0220398	FALSE	FALSE	FALSE	K11_DULC	2	209915850	0.199481	0.0794197	3795	350064	Duodenal ulcer	TRUE	reported	353859	2	210780574	19004	0.0458343	4.06065e-06	Cobalamin (Vitamin B12)	TRUE	reported	GCST90012772	NA	NA	2	1	TRUE	21.2359855617544
66	rs12025246	C	G	C	G	0.169933	0.107862	0.0187368	0.0299981	FALSE	TRUE	FALSE	K11_DULC	1	53483688	0.115931	0.0686107	3795	350064	Duodenal ulcer	TRUE	reported	353859	1	53949361	19347	0.0370714	4.56308e-06	Cobalamin (Vitamin B12)	TRUE	reported	GCST90012772	NA	NA	2	1	TRUE	21.0124877923143
67	rs12780845	G	A	G	A	0.0661161	0.0186746	0.316732	0.248056	FALSE	FALSE	FALSE	K11_DULC	10	17181245	0.489091	0.026996	3795	350064	Duodenal ulcer	TRUE	reported	353859	10	17223244	19406	0.0107485	7.68966e-10	Cobalamin (Vitamin B12)	TRUE	reported	GCST90012772	NA	NA	2	1	TRUE	37.8371776575949
68	rs148225761	G	T	G	T	0.334902	-0.0707489	0.0054632	0.00819107	FALSE	FALSE	FALSE	K11_DULC	20	22430146	0.599507	0.134731	3795	350064	Duodenal ulcer	TRUE	reported	353859	20	22410784	19128	0.0689808	1.20388e-06	Cobalamin (Vitamin B12)	TRUE	reported	GCST90012772	NA	NA	2	1	TRUE	23.5710554049921
69	rs1801222	A	G	A	G	-0.0900052	-0.016368	0.355834	0.320365	FALSE	FALSE	FALSE	K11_DULC	10	17114152	0.513112	0.0250275	3795	350064	Duodenal ulcer	TRUE	reported	353859	10	17156151	19377	0.0104162	5.57955e-18	Cobalamin (Vitamin B12)	TRUE	reported	GCST90012772	NA	NA	2	1	TRUE	74.6649162518413
70	rs2972578	G	A	G	A	-0.0625126	0.0344308	0.216098	0.186527	FALSE	FALSE	FALSE	K11_DULC	19	8331629	0.250463	0.02996	3795	350064	Duodenal ulcer	TRUE	reported	353859	19	8396513	19313	0.0122151	3.09336e-07	Cobalamin (Vitamin B12)	TRUE	reported	GCST90012772	NA	NA	2	1	TRUE	26.190336063439
71	rs526934	G	A	G	A	-0.0840048	-0.0187566	0.27799	0.245634	FALSE	FALSE	FALSE	K11_DULC	11	59866020	0.49014	0.0271801	3795	350064	Duodenal ulcer	TRUE	reported	353859	11	59633493	19400	0.0112166	6.92228e-14	Cobalamin (Vitamin B12)	TRUE	reported	GCST90012772	NA	NA	2	1	TRUE	56.0900386392008
72	rs61960878	A	G	A	G	0.0865767	0.0588147	0.0891671	0.119544	FALSE	FALSE	FALSE	K11_DULC	13	67221444	0.102565	0.0360265	3795	350064	Duodenal ulcer	TRUE	reported	353859	13	67795576	19413	0.0176243	8.99947e-07	Cobalamin (Vitamin B12)	TRUE	reported	GCST90012772	NA	NA	2	1	TRUE	24.1311657404127
73	rs6458690	G	A	G	A	-0.0695189	-0.0100594	0.373049	0.372995	FALSE	FALSE	FALSE	K11_DULC	6	49443906	0.676706	0.0241255	3795	350064	Duodenal ulcer	TRUE	reported	353859	6	49411619	19409	0.0103917	2.23427e-11	Cobalamin (Vitamin B12)	TRUE	reported	GCST90012772	NA	NA	2	1	TRUE	44.7540746815349
74	rs67792343	C	T	C	T	-0.06275	-0.0145882	0.165679	0.10297	FALSE	FALSE	FALSE	K11_DULC	16	17435677	0.7039	0.0383839	3795	350064	Duodenal ulcer	TRUE	reported	353859	16	17529534	19408	0.0136008	3.9559e-06	Cobalamin (Vitamin B12)	TRUE	reported	GCST90012772	NA	NA	2	1	TRUE	21.2862202542392
75	rs79324875	C	T	C	T	-0.12492	-0.0471327	0.0426383	0.0714059	FALSE	FALSE	FALSE	K11_DULC	4	177275480	0.302823	0.0457422	3795	350064	Duodenal ulcer	TRUE	reported	353859	4	178196634	19384	0.0250451	6.10682e-07	Cobalamin (Vitamin B12)	TRUE	reported	GCST90012772	NA	NA	2	1	TRUE	24.8781688429041
76	rs11784948	C	T	C	T	-0.0756207	-0.0023995	0.0920868	0.0785413	FALSE	FALSE	FALSE	K11_DULC	8	30053599	0.956977	0.044478	3795	350064	Duodenal ulcer	TRUE	reported	353859	8	29911115	20649	0.0154633	1.00671e-06	Magnesium	TRUE	reported	GCST90012696	NA	NA	2	1	TRUE	23.9153655295998
77	rs13398276	T	A	T	A	0.0481547	-0.0176775	0.239897	0.164473	FALSE	TRUE	FALSE	K11_DULC	2	240492816	0.572331	0.0313085	3795	350064	Duodenal ulcer	TRUE	reported	353859	2	241432233	20563	0.0105453	4.96e-06	Magnesium	TRUE	reported	GCST90012696	NA	NA	2	1	TRUE	20.8525650397055
78	rs139942296	T	C	T	C	-0.167883	0.0187343	0.0161463	0.00918484	FALSE	FALSE	FALSE	K11_DULC	7	96427175	0.878624	0.122676	3795	350064	Duodenal ulcer	TRUE	reported	353859	7	96056487	20531	0.0356005	2.4082e-06	Magnesium	TRUE	reported	GCST90012696	NA	NA	2	1	TRUE	22.2382827299072
79	rs146049131	T	C	T	C	0.238914	-0.0833421	0.00850073	0.0728131	FALSE	FALSE	FALSE	K11_DULC	19	46855351	0.0640885	0.0450118	3795	350064	Duodenal ulcer	TRUE	reported	353859	19	47358608	20410	0.0490664	1.12053e-06	Magnesium	TRUE	reported	GCST90012696	NA	NA	2	1	TRUE	23.7090858393233
80	rs148611436	C	T	C	T	0.179057	0.12317	0.0133459	0.0153455	FALSE	FALSE	FALSE	K11_DULC	2	38369796	0.209274	0.0980993	3795	350064	Duodenal ulcer	TRUE	reported	353859	2	38596938	20643	0.038788	3.90628e-06	Magnesium	TRUE	reported	GCST90012696	NA	NA	2	1	TRUE	21.3102151215925
81	rs2066981	G	A	G	A	-0.0604798	-0.00621523	0.461096	0.443308	FALSE	FALSE	FALSE	K11_DULC	1	155202588	0.791932	0.0235601	3795	350064	Duodenal ulcer	TRUE	reported	353859	1	155172379	20435	0.00901249	1.93734e-11	Magnesium	TRUE	reported	GCST90012696	NA	NA	2	1	TRUE	45.0330229464826
82	rs347387	G	A	G	A	-0.0590274	0.0287642	0.154276	0.115478	FALSE	FALSE	FALSE	K11_DULC	13	42222233	0.429358	0.036397	3795	350064	Duodenal ulcer	TRUE	reported	353859	13	42796369	20674	0.012466	2.18962e-06	Magnesium	TRUE	reported	GCST90012696	NA	NA	2	1	TRUE	22.4209011080973
83	rs441673	T	C	T	C	0.0459577	0.00400642	0.488364	0.484203	FALSE	FALSE	FALSE	K11_DULC	4	176523375	0.863901	0.0233733	3795	350064	Duodenal ulcer	TRUE	reported	353859	4	177444526	20625	0.00901727	3.4575e-07	Magnesium	TRUE	reported	GCST90012696	NA	NA	2	1	TRUE	25.9756500174399
84	rs4855434	A	G	A	G	-0.0431272	-0.0205429	0.394149	0.432794	FALSE	FALSE	FALSE	K11_DULC	3	69681076	0.385817	0.023688	3795	350064	Duodenal ulcer	TRUE	reported	353859	3	69730227	20628	0.00913889	2.36905e-06	Magnesium	TRUE	reported	GCST90012696	NA	NA	2	1	TRUE	22.2697645636349
85	rs629681	T	C	T	C	0.0433287	-0.0139813	0.426796	0.395681	FALSE	FALSE	FALSE	K11_DULC	11	30740180	0.561963	0.0241088	3795	350064	Duodenal ulcer	TRUE	reported	353859	11	30761727	20675	0.00902011	1.55863e-06	Magnesium	TRUE	reported	GCST90012696	NA	NA	2	1	TRUE	23.0742530132979
86	rs72723498	C	T	C	T	0.0464695	0.0150251	0.28289	0.157685	FALSE	FALSE	FALSE	K11_DULC	15	33264056	0.639507	0.0320782	3795	350064	Duodenal ulcer	TRUE	reported	353859	15	33556257	20690	0.00992154	2.81747e-06	Magnesium	TRUE	reported	GCST90012696	NA	NA	2	1	TRUE	21.9370297357937
87	rs7894336	C	T	C	T	0.0538858	0.0294756	0.467184	0.509302	FALSE	FALSE	FALSE	K11_DULC	10	7984646	0.207477	0.0233835	3795	350064	Duodenal ulcer	TRUE	reported	353859	10	8026609	20676	0.00900319	2.16143e-09	Magnesium	TRUE	reported	GCST90012696	NA	NA	2	1	TRUE	35.8224956716696
88	rs137884374	A	G	A	G	-0.737235	0.0985662	0.0108531	0.00934401	FALSE	FALSE	FALSE	K11_DULC	13	106077690	0.429409	0.124735	3795	350064	Duodenal ulcer	TRUE	reported	353859	13	106730039	1981	0.160503	4.36336e-06	Retinol	TRUE	reported	GCST90012773	NA	NA	2	1	TRUE	21.0982085756255
89	rs1990351	A	G	A	G	0.151574	-0.0228256	0.465595	0.449732	FALSE	FALSE	FALSE	K11_DULC	7	68154965	0.330257	0.0234446	3795	350064	Duodenal ulcer	TRUE	reported	353859	7	67619952	1991	0.0328262	3.88463e-06	Retinol	TRUE	reported	GCST90012773	NA	NA	2	1	TRUE	21.3210309693299
90	rs34129891	C	T	C	T	-0.237781	-0.0266133	0.137166	0.121374	FALSE	FALSE	FALSE	K11_DULC	15	77188868	0.454473	0.0355803	3795	350064	Duodenal ulcer	TRUE	reported	353859	15	77481210	1983	0.0487836	1.09253e-06	Retinol	TRUE	reported	GCST90012773	NA	NA	2	1	TRUE	23.7578210199433
91	rs4241758	A	T	A	T	-0.343611	-0.0110163	0.0540877	0.0389885	FALSE	TRUE	FALSE	K11_DULC	4	182877675	0.855933	0.0606776	3795	350064	Duodenal ulcer	TRUE	reported	353859	4	183798828	2006	0.0733151	2.77552e-06	Retinol	TRUE	reported	GCST90012773	NA	NA	2	1	TRUE	21.9658115974968
92	rs4687301	T	C	T	C	-0.200354	0.0619468	0.163677	0.178288	FALSE	FALSE	FALSE	K11_DULC	3	192250677	0.0427533	0.0305742	3795	350064	Duodenal ulcer	TRUE	reported	353859	3	191968466	2007	0.0436829	4.50608e-06	Retinol	TRUE	reported	GCST90012773	NA	NA	2	1	TRUE	21.0364818521905
93	rs738409	G	C	G	C	-0.180401	-0.0219165	0.255982	0.227138	FALSE	TRUE	FALSE	K11_DULC	22	43928847	0.431956	0.0278889	3795	350064	Duodenal ulcer	TRUE	reported	353859	22	44324727	2006	0.0366115	8.33158e-07	Retinol	TRUE	reported	GCST90012773	NA	NA	2	1	TRUE	24.2796731472706
94	rs75172784	T	C	T	C	-0.882392	0.00954088	0.00723553	0.00979813	FALSE	FALSE	FALSE	K11_DULC	13	94959732	0.93883	0.124327	3795	350064	Duodenal ulcer	TRUE	reported	353859	13	95611986	2004	0.188207	2.75334e-06	Retinol	TRUE	reported	GCST90012773	NA	NA	2	1	TRUE	21.9812092099349
95	rs10014072	G	A	G	A	-0.164	-0.00136512	NA	0.655763	FALSE	FALSE	FALSE	K11_GASTRODUOULC	4	113027634	0.929576	0.0154464	10021	350064	Gastroduodenal ulcer	TRUE	reported	360085	4	113948790	2603	0.034	1.13000404994067e-06	Copper	TRUE	reported	ieu-a-1073	NA	NA	2	1	TRUE	23.2664359861592
96	rs1175550	G	A	G	A	0.198	-0.0238087	NA	0.27746	FALSE	FALSE	FALSE	K11_GASTRODUOULC	1	3774964	0.144795	0.0163279	10021	350064	Gastroduodenal ulcer	TRUE	reported	360085	1	3691528	2603	0.032	5.03002333714247e-10	Copper	TRUE	reported	ieu-a-1073	NA	NA	2	1	TRUE	38.28515625
97	rs12153606	T	G	T	G	-0.159	0.0186137	NA	0.161604	FALSE	FALSE	FALSE	K11_GASTRODUOULC	5	85287951	0.347043	0.0197947	10021	350064	Gastroduodenal ulcer	TRUE	reported	360085	5	84583769	2603	0.034	2.49999995007974e-06	Copper	TRUE	reported	ieu-a-1073	NA	NA	2	1	TRUE	21.8693771626298
98	rs12582659	C	T	C	T	1.262	0.0961917	NA	0.0614661	FALSE	FALSE	FALSE	K11_GASTRODUOULC	12	75670748	0.00135731	0.0300263	10021	350064	Gastroduodenal ulcer	TRUE	reported	360085	12	76064528	2603	0.27	2.86002612352499e-06	Copper	TRUE	reported	ieu-a-1073	NA	NA	2	1	TRUE	21.8469684499314
99	rs2769264	G	T	G	T	0.313	-0.0115811	NA	0.169666	FALSE	FALSE	FALSE	K11_GASTRODUOULC	1	151372265	0.551781	0.019461	10021	350064	Gastroduodenal ulcer	TRUE	reported	360085	1	151344741	2603	0.034	2.63026799189539e-20	Copper	TRUE	reported	ieu-a-1073	NA	NA	2	1	TRUE	84.7482698961938
100	rs3857536	T	C	T	C	-0.129	0.00965821	NA	0.499783	FALSE	FALSE	FALSE	K11_GASTRODUOULC	6	66219155	0.507069	0.0145585	10021	350064	Gastroduodenal ulcer	TRUE	reported	360085	6	66929048	2603	0.028	4.07999846784472e-06	Copper	TRUE	reported	ieu-a-1073	NA	NA	2	1	TRUE	21.2257653061224
101	rs10023369	A	G	A	G	-0.144	0.00835932	NA	0.485797	FALSE	FALSE	FALSE	K11_GASTRODUOULC	4	62930825	0.566138	0.0145696	10021	350064	Gastroduodenal ulcer	TRUE	reported	360085	4	63796543	2603	0.029	4.41997690392764e-07	Selenium	TRUE	reported	ieu-a-1077	NA	NA	2	1	TRUE	24.6563614744352
102	rs3785832	C	T	C	T	-0.146	0.0160267	NA	0.451662	FALSE	FALSE	FALSE	K11_GASTRODUOULC	17	61461433	0.274047	0.0146525	10021	350064	Gastroduodenal ulcer	TRUE	reported	360085	17	59538794	2603	0.031	1.81999418337348e-06	Selenium	TRUE	reported	ieu-a-1077	NA	NA	2	1	TRUE	22.1810613943809
103	rs4950779	C	T	C	T	0.673	0.00785917	NA	0.0385831	FALSE	FALSE	FALSE	K11_GASTRODUOULC	1	202573074	0.837909	0.0384182	10021	350064	Gastroduodenal ulcer	TRUE	reported	360085	1	202542202	2603	0.132	3.16002122743252e-07	Selenium	TRUE	reported	ieu-a-1077	NA	NA	2	1	TRUE	25.9945477502296
104	rs7163368	C	T	C	T	0.158	0.0265822	NA	0.22063	FALSE	FALSE	FALSE	K11_GASTRODUOULC	15	63278922	0.130244	0.0175676	10021	350064	Gastroduodenal ulcer	TRUE	reported	360085	15	63571121	2603	0.034	4.00000007987242e-06	Selenium	TRUE	reported	ieu-a-1077	NA	NA	2	1	TRUE	21.5951557093426
105	rs7700970	T	C	T	C	0.265	-0.0159447	NA	0.25308	FALSE	FALSE	FALSE	K11_GASTRODUOULC	5	79115501	0.345049	0.0168863	10021	350064	Gastroduodenal ulcer	TRUE	reported	360085	5	78411324	2603	0.037	7.16968375580419e-13	Selenium	TRUE	reported	ieu-a-1077	NA	NA	2	1	TRUE	51.2965668371074
106	rs1025321	A	G	A	G	0.203714	0.0157504	0.191804	0.286668	FALSE	FALSE	FALSE	K11_GASTRODUOULC	16	77385764	0.331556	0.016221	10021	350064	Gastroduodenal ulcer	TRUE	reported	360085	16	77419661	1757	0.0422857	1.4532e-06	Pyridoxine	TRUE	reported	GCST90012774	NA	NA	2	1	TRUE	23.208907847552
107	rs11029725	T	C	T	C	-0.468284	0.0601039	0.0288517	0.0246555	FALSE	FALSE	FALSE	K11_GASTRODUOULC	11	26827999	0.20291	0.0472031	10021	350064	Gastroduodenal ulcer	TRUE	reported	360085	11	26849546	1733	0.100962	3.51441e-06	Pyridoxine	TRUE	reported	GCST90012774	NA	NA	2	1	TRUE	21.5130877416534
108	rs117119913	T	A	T	A	-0.518499	0.107605	0.0236584	0.0339827	FALSE	TRUE	FALSE	K11_GASTRODUOULC	7	125596508	0.00636077	0.0394361	10021	350064	Gastroduodenal ulcer	TRUE	reported	360085	7	125236562	1733	0.111792	3.51659e-06	Pyridoxine	TRUE	reported	GCST90012774	NA	NA	2	1	TRUE	21.5116832482012
109	rs12555011	C	G	C	G	-0.489085	-0.0893591	0.0301479	0.0148757	FALSE	TRUE	FALSE	K11_GASTRODUOULC	9	21681891	0.135204	0.0598163	10021	350064	Gastroduodenal ulcer	TRUE	reported	360085	9	21681890	1758	0.0982158	6.36831e-07	Pyridoxine	TRUE	reported	GCST90012774	NA	NA	2	1	TRUE	24.7973898563313
110	rs144709408	T	A	T	A	-0.787817	0.00423454	0.0103866	0.00679794	FALSE	TRUE	FALSE	K11_GASTRODUOULC	3	137157074	0.962264	0.0895003	10021	350064	Gastroduodenal ulcer	TRUE	reported	360085	3	136875916	1733	0.168518	2.93981e-06	Pyridoxine	TRUE	reported	GCST90012774	NA	NA	2	1	TRUE	21.8553670016159
111	rs150083605	C	T	C	T	-0.918746	0.0740841	0.00881684	0.00564337	FALSE	FALSE	FALSE	K11_GASTRODUOULC	19	31313928	0.453463	0.0988245	10021	350064	Gastroduodenal ulcer	TRUE	reported	360085	19	31804834	1758	0.181112	3.92004e-07	Pyridoxine	TRUE	reported	GCST90012774	NA	NA	2	1	TRUE	25.7333584576614
112	rs188695391	A	G	A	G	-0.765526	-0.0490282	0.0110145	0.0233397	FALSE	FALSE	FALSE	K11_GASTRODUOULC	11	65950784	0.316124	0.0489082	10021	350064	Gastroduodenal ulcer	TRUE	reported	360085	11	65718255	1725	0.164133	3.10036e-06	Pyridoxine	TRUE	reported	GCST90012774	NA	NA	2	1	TRUE	21.7534465915071
113	rs28688194	A	C	A	C	0.205581	-0.00403197	0.195826	0.196914	FALSE	FALSE	FALSE	K11_GASTRODUOULC	18	59929178	0.826632	0.0184089	10021	350064	Gastroduodenal ulcer	TRUE	reported	360085	18	57596410	1749	0.0425406	1.34769e-06	Pyridoxine	TRUE	reported	GCST90012774	NA	NA	2	1	TRUE	23.3538629118437
114	rs61854006	C	A	C	A	-0.426595	0.0867011	0.0343732	0.0273765	FALSE	FALSE	FALSE	K11_GASTRODUOULC	10	88778900	0.0541302	0.045021	10021	350064	Gastroduodenal ulcer	TRUE	reported	360085	10	90538657	1731	0.0934013	4.93971e-06	Pyridoxine	TRUE	reported	GCST90012774	NA	NA	2	1	TRUE	20.8605464070467
115	rs72783289	A	G	A	G	-0.200715	0.0222448	0.198744	0.161194	FALSE	FALSE	FALSE	K11_GASTRODUOULC	2	20198534	0.262017	0.0198325	10021	350064	Gastroduodenal ulcer	TRUE	reported	360085	2	20398295	1751	0.041407	1.25117e-06	Pyridoxine	TRUE	reported	GCST90012774	NA	NA	2	1	TRUE	23.4969843062521
116	rs76727921	G	T	G	T	-0.952699	-0.0258648	0.00728863	0.0269753	FALSE	FALSE	FALSE	K11_GASTRODUOULC	19	21757466	0.571263	0.045682	10021	350064	Gastroduodenal ulcer	TRUE	reported	360085	19	21940268	1715	0.201557	2.28202e-06	Pyridoxine	TRUE	reported	GCST90012774	NA	NA	2	1	TRUE	22.3416707570135
117	rs77606869	C	T	C	T	-0.37916	-0.0250457	0.0658871	0.0384056	FALSE	FALSE	FALSE	K11_GASTRODUOULC	6	139006819	0.506828	0.0377316	10021	350064	Gastroduodenal ulcer	TRUE	reported	360085	6	139327956	1753	0.0678115	2.25272e-08	Pyridoxine	TRUE	reported	GCST90012774	NA	NA	2	1	TRUE	31.2635525886236
118	rs10484100	G	A	G	A	-0.209	0.00538955	NA	0.0715384	FALSE	FALSE	FALSE	K11_GASTRODUOULC	14	86350752	0.848992	0.0283057	10021	350064	Gastroduodenal ulcer	TRUE	reported	360085	14	86817096	2603	0.045	3.29997006285229e-06	Zinc	TRUE	reported	ieu-a-1079	NA	NA	2	1	TRUE	21.5708641975309
119	rs11232535	C	T	C	T	0.325	0.00639736	NA	0.0405653	FALSE	FALSE	FALSE	K11_GASTRODUOULC	11	81217766	0.862398	0.0369101	10021	350064	Gastroduodenal ulcer	TRUE	reported	360085	11	80928809	2603	0.065	6.72992152322889e-07	Zinc	TRUE	reported	ieu-a-1079	NA	NA	2	1	TRUE	25
120	rs11763353	G	A	G	A	-0.192	-0.00887234	NA	0.226091	FALSE	FALSE	FALSE	K11_GASTRODUOULC	7	15591246	0.610368	0.0174122	10021	350064	Gastroduodenal ulcer	TRUE	reported	360085	7	15630871	2603	0.039	6.90001444623353e-07	Zinc	TRUE	reported	ieu-a-1079	NA	NA	2	1	TRUE	24.2366863905325
121	rs1532423	G	A	G	A	-0.178	-0.0127952	NA	0.658641	FALSE	FALSE	FALSE	K11_GASTRODUOULC	8	85356084	0.407492	0.0154472	10021	350064	Gastroduodenal ulcer	TRUE	reported	360085	8	86268313	2603	0.026	6.40029512108372e-12	Zinc	TRUE	reported	ieu-a-1079	NA	NA	2	1	TRUE	46.8698224852071
122	rs2120019	C	T	C	T	-0.287	-0.0274284	NA	0.208798	FALSE	FALSE	FALSE	K11_GASTRODUOULC	15	75041843	0.124819	0.0178703	10021	350064	Gastroduodenal ulcer	TRUE	reported	360085	15	75334184	2603	0.033	1.54988687314019e-18	Zinc	TRUE	reported	ieu-a-1079	NA	NA	2	1	TRUE	75.6372819100092
123	rs4333127	A	G	A	G	0.218	0.0139738	NA	0.928949	FALSE	FALSE	FALSE	K11_GASTRODUOULC	4	5928306	0.623374	0.0284556	10021	350064	Gastroduodenal ulcer	TRUE	reported	360085	4	5930033	2603	0.047	2.99999133271615e-06	Zinc	TRUE	reported	ieu-a-1079	NA	NA	2	1	TRUE	21.5138071525577
124	rs7148590	A	G	A	G	-0.14	-0.0083227	NA	0.583497	FALSE	FALSE	FALSE	K11_GASTRODUOULC	14	65006478	0.573449	0.0147833	10021	350064	Gastroduodenal ulcer	TRUE	reported	360085	14	65473196	2603	0.026	1.3699982108827e-07	Zinc	TRUE	reported	ieu-a-1079	NA	NA	2	1	TRUE	28.9940828402367
125	rs11063179	A	G	A	G	0.0627331	-0.0320532	0.114497	0.0900642	FALSE	FALSE	FALSE	K11_GASTRODUOULC	12	4471322	0.206112	0.025352	10021	350064	Gastroduodenal ulcer	TRUE	reported	360085	12	4580488	17293	0.0137023	4.6879e-06	Phosphate	TRUE	reported	GCST90012717	NA	NA	2	1	TRUE	20.9607372745733
126	rs11741640	A	G	A	G	-0.0541961	-0.0300087	0.275442	0.27901	FALSE	FALSE	FALSE	K11_GASTRODUOULC	5	177365742	0.0651583	0.0162722	10021	350064	Gastroduodenal ulcer	TRUE	reported	360085	5	176792743	17314	0.00979828	3.1808e-08	Phosphate	TRUE	reported	GCST90012717	NA	NA	2	1	TRUE	30.5940082247601
127	rs28414554	C	G	C	G	-0.0938434	0.0290344	0.0498957	0.0403481	FALSE	TRUE	FALSE	K11_GASTRODUOULC	17	33282240	0.431964	0.0369472	10021	350064	Gastroduodenal ulcer	TRUE	reported	360085	17	31609258	17266	0.020247	3.57066e-06	Phosphate	TRUE	reported	GCST90012717	NA	NA	2	1	TRUE	21.4825634181917
128	rs41371744	C	T	C	T	-0.0808763	-0.031139	0.0697485	0.0687372	FALSE	FALSE	FALSE	K11_GASTRODUOULC	2	224469995	0.278502	0.0287342	10021	350064	Gastroduodenal ulcer	TRUE	reported	360085	2	225334712	17176	0.0172994	2.93803e-06	Phosphate	TRUE	reported	GCST90012717	NA	NA	2	1	TRUE	21.85649248089
129	rs7551188	C	T	C	T	0.0405707	-0.0212422	0.478965	0.531057	FALSE	FALSE	FALSE	K11_GASTRODUOULC	1	24946709	0.146957	0.0146461	10021	350064	Gastroduodenal ulcer	TRUE	reported	360085	1	25273200	17162	0.0088275	4.30796e-06	Phosphate	TRUE	reported	GCST90012717	NA	NA	2	1	TRUE	21.1227057702859
130	rs111247023	T	G	T	G	0.44181	0.10179	0.0146554	0.00237152	FALSE	FALSE	FALSE	K11_GASTRODUOULC	8	28373263	0.51414	0.156023	10021	350064	Gastroduodenal ulcer	TRUE	reported	360085	8	28230780	3207	0.0964125	4.5946e-06	Vitamin D	TRUE	reported	GCST90012771	NA	NA	2	1	TRUE	20.9992795143026
131	rs12729300	T	C	T	C	-0.140572	-0.0253421	0.172446	0.258939	FALSE	FALSE	FALSE	K11_GASTRODUOULC	1	197953660	0.128277	0.0166622	10021	350064	Gastroduodenal ulcer	TRUE	reported	360085	1	197922790	3230	0.0306975	4.66651e-06	Vitamin D	TRUE	reported	GCST90012771	NA	NA	2	1	TRUE	20.9696717180535
132	rs1352846	G	A	G	A	-0.12631	-0.024972	0.280826	0.209168	FALSE	FALSE	FALSE	K11_GASTRODUOULC	4	71752058	0.164588	0.017968	10021	350064	Gastroduodenal ulcer	TRUE	reported	360085	4	72617775	3244	0.0260459	1.23766e-06	Vitamin D	TRUE	reported	GCST90012771	NA	NA	2	1	TRUE	23.5178021631011
133	rs140986610	C	T	C	T	-0.48764	0.0373957	0.0131294	0.0217868	FALSE	FALSE	FALSE	K11_GASTRODUOULC	5	107160781	0.452563	0.0497847	10021	350064	Gastroduodenal ulcer	TRUE	reported	360085	5	106496482	3237	0.102306	1.87458e-06	Vitamin D	TRUE	reported	GCST90012771	NA	NA	2	1	TRUE	22.7193779124876
134	rs150240856	T	C	T	C	0.428975	-0.183998	0.0172468	0.00349903	FALSE	FALSE	FALSE	K11_GASTRODUOULC	9	95856912	0.133424	0.122605	10021	350064	Gastroduodenal ulcer	TRUE	reported	360085	9	98619194	3189	0.0903167	2.03744e-06	Vitamin D	TRUE	reported	GCST90012771	NA	NA	2	1	TRUE	22.5594155429899
135	rs1993116	A	G	A	G	0.135786	0.00681838	0.387793	0.427259	FALSE	FALSE	FALSE	K11_GASTRODUOULC	11	14888688	0.642788	0.014701	10021	350064	Gastroduodenal ulcer	TRUE	reported	360085	11	14910234	3244	0.0235527	8.15538e-09	Vitamin D	TRUE	reported	GCST90012771	NA	NA	2	1	TRUE	33.237518291925
136	rs8004047	G	T	G	T	-0.120935	0.0234216	0.274394	0.251126	FALSE	FALSE	FALSE	K11_GASTRODUOULC	14	78556527	0.164756	0.0168592	10021	350064	Gastroduodenal ulcer	TRUE	reported	360085	14	79022870	3218	0.0261345	3.70278e-06	Vitamin D	TRUE	reported	GCST90012771	NA	NA	2	1	TRUE	21.4129067900493
137	rs11152176	T	C	T	C	-0.0519444	0.00415209	0.40038	0.456535	FALSE	FALSE	FALSE	K11_GASTRODUOULC	18	59775428	0.776551	0.0146295	10021	350064	Gastroduodenal ulcer	TRUE	reported	360085	18	57442660	15258	0.0113679	4.89094e-06	Iron	TRUE	reported	GCST90012683	NA	NA	2	1	TRUE	20.8793502301877
138	rs114719295	A	C	A	C	0.330624	-0.0177577	0.00764272	0.00296818	FALSE	FALSE	FALSE	K11_GASTRODUOULC	5	1354166	0.895511	0.13521	10021	350064	Gastroduodenal ulcer	TRUE	reported	360085	5	1354281	15047	0.0641307	2.52984e-07	Iron	TRUE	reported	GCST90012683	NA	NA	2	1	TRUE	26.5788870103273
139	rs12605411	C	A	C	A	-0.0806245	0.0422136	0.123522	0.0828024	FALSE	FALSE	FALSE	K11_GASTRODUOULC	18	5693935	0.110019	0.0264147	10021	350064	Gastroduodenal ulcer	TRUE	reported	360085	18	5693934	15305	0.0169001	1.83625e-06	Iron	TRUE	reported	GCST90012683	NA	NA	2	1	TRUE	22.7591228394917
140	rs1800562	A	G	A	G	0.1948	-0.0371182	0.0691881	0.0371255	FALSE	FALSE	FALSE	K11_GASTRODUOULC	6	26092913	0.333734	0.0384	10021	350064	Gastroduodenal ulcer	TRUE	reported	360085	6	26093141	15335	0.0215385	1.50624e-19	Iron	TRUE	reported	GCST90012683	NA	NA	2	1	TRUE	81.7988119427577
141	rs1852306	C	T	C	T	0.0845409	-0.00190516	0.133486	0.156952	FALSE	FALSE	FALSE	K11_GASTRODUOULC	2	173469903	0.924405	0.0200783	10021	350064	Gastroduodenal ulcer	TRUE	reported	360085	2	174334631	15305	0.0163594	2.36955e-07	Iron	TRUE	reported	GCST90012683	NA	NA	2	1	TRUE	26.7053940805166
142	rs2413450	T	C	T	C	-0.120034	-0.0177371	0.469798	0.424328	FALSE	FALSE	FALSE	K11_GASTRODUOULC	22	37074184	0.228764	0.0147374	10021	350064	Gastroduodenal ulcer	TRUE	reported	360085	22	37470224	15330	0.0109597	6.47708e-28	Iron	TRUE	reported	GCST90012683	NA	NA	2	1	TRUE	119.953030565138
143	rs7843737	A	G	A	G	0.0565694	-0.0175796	0.328674	0.321582	FALSE	FALSE	FALSE	K11_GASTRODUOULC	8	127075821	0.260494	0.0156232	10021	350064	Gastroduodenal ulcer	TRUE	reported	360085	8	128088066	15275	0.0118403	1.77306e-06	Iron	TRUE	reported	GCST90012683	NA	NA	2	1	TRUE	22.8264162327993
144	rs79195962	T	C	T	C	0.170846	-0.0119056	0.0253031	0.0238276	FALSE	FALSE	FALSE	K11_GASTRODUOULC	12	24390359	0.803393	0.0478215	10021	350064	Gastroduodenal ulcer	TRUE	reported	360085	12	24543293	15176	0.035421	1.41214e-06	Iron	TRUE	reported	GCST90012683	NA	NA	2	1	TRUE	23.2641931231091
145	rs11193562	A	G	A	G	0.112089	0.00296516	0.20965	0.242788	FALSE	FALSE	FALSE	K11_GASTRODUOULC	10	107615106	0.861939	0.0170503	10021	350064	Gastroduodenal ulcer	TRUE	reported	360085	10	109374864	5948	0.0225675	6.80631e-07	Folate	TRUE	reported	GCST90012742	NA	NA	2	1	TRUE	24.669428409134
146	rs17769357	G	A	G	A	0.139228	-0.0133603	0.100217	0.0742906	FALSE	FALSE	FALSE	K11_GASTRODUOULC	14	72282395	0.632539	0.0279411	10021	350064	Gastroduodenal ulcer	TRUE	reported	360085	14	72749103	5992	0.03046	4.85745e-06	Folate	TRUE	reported	GCST90012742	NA	NA	2	1	TRUE	20.8926424114551
147	rs218896	C	T	C	T	-0.092129	0.00285209	0.407893	0.399306	FALSE	FALSE	FALSE	K11_GASTRODUOULC	8	89714370	0.848583	0.0149381	10021	350064	Gastroduodenal ulcer	TRUE	reported	360085	8	90726598	5993	0.0187687	9.17074e-07	Folate	TRUE	reported	GCST90012742	NA	NA	2	1	TRUE	24.0948556735398
148	rs3751334	G	A	G	A	-0.126318	-0.0282851	0.137905	0.167387	FALSE	FALSE	FALSE	K11_GASTRODUOULC	13	95433756	0.149242	0.0196123	10021	350064	Gastroduodenal ulcer	TRUE	reported	360085	13	96086010	5928	0.0265671	1.98758e-06	Folate	TRUE	reported	GCST90012742	NA	NA	2	1	TRUE	22.6069607740732
149	rs73170787	A	G	A	G	0.257156	0.0237672	0.0273477	0.00648592	FALSE	FALSE	FALSE	K11_GASTRODUOULC	12	101637697	0.791088	0.0897218	10021	350064	Gastroduodenal ulcer	TRUE	reported	360085	12	102031475	5942	0.0558717	4.17223e-06	Folate	TRUE	reported	GCST90012742	NA	NA	2	1	TRUE	21.1840772780897
150	rs79882704	C	A	C	A	0.189377	0.0118002	0.0612381	0.0524316	FALSE	FALSE	FALSE	K11_GASTRODUOULC	12	84034974	0.715848	0.032417	10021	350064	Gastroduodenal ulcer	TRUE	reported	360085	12	84428753	5993	0.0387994	1.05591e-06	Folate	TRUE	reported	GCST90012742	NA	NA	2	1	TRUE	23.8234385559854
151	rs11226152	A	G	A	G	0.277818	-0.146318	0.00647835	0.00286194	FALSE	FALSE	FALSE	K11_GASTRODUOULC	11	97336254	0.287686	0.137619	10021	350064	Gastroduodenal ulcer	TRUE	reported	360085	11	97207254	16285	0.0590392	2.5306e-06	Calcium.ionized	TRUE	reported	GCST90012623	NA	NA	2	1	TRUE	22.14317197404
152	rs117495199	C	A	C	A	0.141657	0.00162584	0.0246327	0.0274506	FALSE	FALSE	FALSE	K11_GASTRODUOULC	22	25197145	0.971301	0.0451922	10021	350064	Gastroduodenal ulcer	TRUE	reported	360085	22	25593112	16198	0.0307736	4.16045e-06	Calcium.ionized	TRUE	reported	GCST90012623	NA	NA	2	1	TRUE	21.1894396136421
153	rs146803875	A	G	A	G	-0.116731	0.0294768	0.04403	0.0571993	FALSE	FALSE	FALSE	K11_GASTRODUOULC	6	16733802	0.346367	0.031303	10021	350064	Gastroduodenal ulcer	TRUE	reported	360085	6	16734033	16273	0.0233736	5.9098e-07	Calcium.ionized	TRUE	reported	GCST90012623	NA	NA	2	1	TRUE	24.9414212188095
154	rs1956317	T	C	T	C	0.0458821	0.011579	0.450911	0.490791	FALSE	FALSE	FALSE	K11_GASTRODUOULC	14	47660552	0.426941	0.0145751	10021	350064	Gastroduodenal ulcer	TRUE	reported	360085	14	48129755	16297	0.0096542	2.00866e-06	Calcium.ionized	TRUE	reported	GCST90012623	NA	NA	2	1	TRUE	22.5867628015443
155	rs4909927	G	C	G	C	0.17786	0.120613	0.0159833	0.016855	FALSE	TRUE	FALSE	K11_GASTRODUOULC	11	10399789	0.032716	0.0564784	10021	350064	Gastroduodenal ulcer	TRUE	reported	360085	11	10421336	16267	0.0381421	3.1151e-06	Calcium.ionized	TRUE	reported	GCST90012623	NA	NA	2	1	TRUE	21.7443973233248
156	rs73186030	T	C	T	C	0.092674	-0.00380059	0.133873	0.127617	FALSE	FALSE	FALSE	K11_GASTRODUOULC	3	122294618	0.861865	0.0218424	10021	350064	Gastroduodenal ulcer	TRUE	reported	360085	3	122013465	16243	0.0140872	4.74922e-11	Calcium.ionized	TRUE	reported	GCST90012623	NA	NA	2	1	TRUE	43.2779275996717
157	rs75913570	A	G	A	G	0.271797	0.118219	0.00693198	0.0139654	FALSE	FALSE	FALSE	K11_GASTRODUOULC	6	168839484	0.0577737	0.0623056	10021	350064	Gastroduodenal ulcer	TRUE	reported	360085	6	169239579	16157	0.0581472	2.94968e-06	Calcium.ionized	TRUE	reported	GCST90012623	NA	NA	2	1	TRUE	21.8490070224441
158	rs1131603	C	T	C	T	0.132425	0.0409668	0.0461479	0.0882358	FALSE	FALSE	FALSE	K11_GASTRODUOULC	22	30622988	0.112722	0.025829	10021	350064	Gastroduodenal ulcer	TRUE	reported	360085	22	31018975	19405	0.024152	4.18233e-08	Cobalamin (Vitamin B12)	TRUE	reported	GCST90012772	NA	NA	2	1	TRUE	30.0631001192102
159	rs114554135	G	A	G	A	0.211216	-0.0270387	0.0124184	0.0220519	FALSE	FALSE	FALSE	K11_GASTRODUOULC	2	209915850	0.585375	0.0495621	10021	350064	Gastroduodenal ulcer	TRUE	reported	360085	2	210780574	19004	0.0458343	4.06065e-06	Cobalamin (Vitamin B12)	TRUE	reported	GCST90012772	NA	NA	2	1	TRUE	21.2359855617544
160	rs12025246	C	G	C	G	0.169933	-0.00701159	0.0187368	0.0299558	FALSE	TRUE	FALSE	K11_GASTRODUOULC	1	53483688	0.870117	0.0428818	10021	350064	Gastroduodenal ulcer	TRUE	reported	360085	1	53949361	19347	0.0370714	4.56308e-06	Cobalamin (Vitamin B12)	TRUE	reported	GCST90012772	NA	NA	2	1	TRUE	21.0124877923143
161	rs12780845	G	A	G	A	0.0661161	0.0140422	0.316732	0.248083	FALSE	FALSE	FALSE	K11_GASTRODUOULC	10	17181245	0.40533	0.0168748	10021	350064	Gastroduodenal ulcer	TRUE	reported	360085	10	17223244	19406	0.0107485	7.68966e-10	Cobalamin (Vitamin B12)	TRUE	reported	GCST90012772	NA	NA	2	1	TRUE	37.8371776575949
162	rs148225761	G	T	G	T	0.334902	0.0229072	0.0054632	0.0081997	FALSE	FALSE	FALSE	K11_GASTRODUOULC	20	22430146	0.783803	0.0834916	10021	350064	Gastroduodenal ulcer	TRUE	reported	360085	20	22410784	19128	0.0689808	1.20388e-06	Cobalamin (Vitamin B12)	TRUE	reported	GCST90012772	NA	NA	2	1	TRUE	23.5710554049921
163	rs1801222	A	G	A	G	-0.0900052	-0.0103254	0.355834	0.320355	FALSE	FALSE	FALSE	K11_GASTRODUOULC	10	17114152	0.509501	0.0156537	10021	350064	Gastroduodenal ulcer	TRUE	reported	360085	10	17156151	19377	0.0104162	5.57955e-18	Cobalamin (Vitamin B12)	TRUE	reported	GCST90012772	NA	NA	2	1	TRUE	74.6649162518413
164	rs2972578	G	A	G	A	-0.0625126	0.0536694	0.216098	0.186704	FALSE	FALSE	FALSE	K11_GASTRODUOULC	19	8331629	0.00369547	0.0184872	10021	350064	Gastroduodenal ulcer	TRUE	reported	360085	19	8396513	19313	0.0122151	3.09336e-07	Cobalamin (Vitamin B12)	TRUE	reported	GCST90012772	NA	NA	2	1	TRUE	26.190336063439
165	rs526934	G	A	G	A	-0.0840048	-0.0195741	0.27799	0.245565	FALSE	FALSE	FALSE	K11_GASTRODUOULC	11	59866020	0.249051	0.0169817	10021	350064	Gastroduodenal ulcer	TRUE	reported	360085	11	59633493	19400	0.0112166	6.92228e-14	Cobalamin (Vitamin B12)	TRUE	reported	GCST90012772	NA	NA	2	1	TRUE	56.0900386392008
166	rs61960878	A	G	A	G	0.0865767	0.0193117	0.0891671	0.119536	FALSE	FALSE	FALSE	K11_GASTRODUOULC	13	67221444	0.390453	0.0224869	10021	350064	Gastroduodenal ulcer	TRUE	reported	360085	13	67795576	19413	0.0176243	8.99947e-07	Cobalamin (Vitamin B12)	TRUE	reported	GCST90012772	NA	NA	2	1	TRUE	24.1311657404127
167	rs6458690	G	A	G	A	-0.0695189	-0.00797896	0.373049	0.372961	FALSE	FALSE	FALSE	K11_GASTRODUOULC	6	49443906	0.596022	0.0150509	10021	350064	Gastroduodenal ulcer	TRUE	reported	360085	6	49411619	19409	0.0103917	2.23427e-11	Cobalamin (Vitamin B12)	TRUE	reported	GCST90012772	NA	NA	2	1	TRUE	44.7540746815349
168	rs67792343	C	T	C	T	-0.06275	0.0199839	0.165679	0.103045	FALSE	FALSE	FALSE	K11_GASTRODUOULC	16	17435677	0.405249	0.0240109	10021	350064	Gastroduodenal ulcer	TRUE	reported	360085	16	17529534	19408	0.0136008	3.9559e-06	Cobalamin (Vitamin B12)	TRUE	reported	GCST90012772	NA	NA	2	1	TRUE	21.2862202542392
169	rs79324875	C	T	C	T	-0.12492	0.000165972	0.0426383	0.0714339	FALSE	FALSE	FALSE	K11_GASTRODUOULC	4	177275480	0.995346	0.0284517	10021	350064	Gastroduodenal ulcer	TRUE	reported	360085	4	178196634	19384	0.0250451	6.10682e-07	Cobalamin (Vitamin B12)	TRUE	reported	GCST90012772	NA	NA	2	1	TRUE	24.8781688429041
170	rs11784948	C	T	C	T	-0.0756207	0.0406363	0.0920868	0.0786168	FALSE	FALSE	FALSE	K11_GASTRODUOULC	8	30053599	0.142435	0.0277044	10021	350064	Gastroduodenal ulcer	TRUE	reported	360085	8	29911115	20649	0.0154633	1.00671e-06	Magnesium	TRUE	reported	GCST90012696	NA	NA	2	1	TRUE	23.9153655295998
171	rs13398276	T	A	T	A	0.0481547	-0.00391585	0.239897	0.164482	FALSE	TRUE	FALSE	K11_GASTRODUOULC	2	240492816	0.841775	0.0196161	10021	350064	Gastroduodenal ulcer	TRUE	reported	360085	2	241432233	20563	0.0105453	4.96e-06	Magnesium	TRUE	reported	GCST90012696	NA	NA	2	1	TRUE	20.8525650397055
172	rs139942296	T	C	T	C	-0.167883	0.0554416	0.0161463	0.00919999	FALSE	FALSE	FALSE	K11_GASTRODUOULC	7	96427175	0.466596	0.0761531	10021	350064	Gastroduodenal ulcer	TRUE	reported	360085	7	96056487	20531	0.0356005	2.4082e-06	Magnesium	TRUE	reported	GCST90012696	NA	NA	2	1	TRUE	22.2382827299072
173	rs146049131	T	C	T	C	0.238914	-0.0699403	0.00850073	0.0727496	FALSE	FALSE	FALSE	K11_GASTRODUOULC	19	46855351	0.012772	0.0280877	10021	350064	Gastroduodenal ulcer	TRUE	reported	360085	19	47358608	20410	0.0490664	1.12053e-06	Magnesium	TRUE	reported	GCST90012696	NA	NA	2	1	TRUE	23.7090858393233
174	rs148611436	C	T	C	T	0.179057	0.00418791	0.0133459	0.0153209	FALSE	FALSE	FALSE	K11_GASTRODUOULC	2	38369796	0.944992	0.0606975	10021	350064	Gastroduodenal ulcer	TRUE	reported	360085	2	38596938	20643	0.038788	3.90628e-06	Magnesium	TRUE	reported	GCST90012696	NA	NA	2	1	TRUE	21.3102151215925
175	rs2066981	G	A	G	A	-0.0604798	-0.0226292	0.461096	0.443212	FALSE	FALSE	FALSE	K11_GASTRODUOULC	1	155202588	0.123672	0.0146987	10021	350064	Gastroduodenal ulcer	TRUE	reported	360085	1	155172379	20435	0.00901249	1.93734e-11	Magnesium	TRUE	reported	GCST90012696	NA	NA	2	1	TRUE	45.0330229464826
176	rs347387	G	A	G	A	-0.0590274	0.0117489	0.154276	0.115516	FALSE	FALSE	FALSE	K11_GASTRODUOULC	13	42222233	0.604167	0.022663	10021	350064	Gastroduodenal ulcer	TRUE	reported	360085	13	42796369	20674	0.012466	2.18962e-06	Magnesium	TRUE	reported	GCST90012696	NA	NA	2	1	TRUE	22.4209011080973
177	rs441673	T	C	T	C	0.0459577	-0.00117411	0.488364	0.484167	FALSE	FALSE	FALSE	K11_GASTRODUOULC	4	176523375	0.935846	0.0145867	10021	350064	Gastroduodenal ulcer	TRUE	reported	360085	4	177444526	20625	0.00901727	3.4575e-07	Magnesium	TRUE	reported	GCST90012696	NA	NA	2	1	TRUE	25.9756500174399
178	rs4855434	A	G	A	G	-0.0431272	0.0081164	0.394149	0.432878	FALSE	FALSE	FALSE	K11_GASTRODUOULC	3	69681076	0.582896	0.0147797	10021	350064	Gastroduodenal ulcer	TRUE	reported	360085	3	69730227	20628	0.00913889	2.36905e-06	Magnesium	TRUE	reported	GCST90012696	NA	NA	2	1	TRUE	22.2697645636349
179	rs629681	T	C	T	C	0.0433287	-0.00812202	0.426796	0.39565	FALSE	FALSE	FALSE	K11_GASTRODUOULC	11	30740180	0.589574	0.015056	10021	350064	Gastroduodenal ulcer	TRUE	reported	360085	11	30761727	20675	0.00902011	1.55863e-06	Magnesium	TRUE	reported	GCST90012696	NA	NA	2	1	TRUE	23.0742530132979
180	rs72723498	C	T	C	T	0.0464695	-0.00390848	0.28289	0.157691	FALSE	FALSE	FALSE	K11_GASTRODUOULC	15	33264056	0.844945	0.0199848	10021	350064	Gastroduodenal ulcer	TRUE	reported	360085	15	33556257	20690	0.00992154	2.81747e-06	Magnesium	TRUE	reported	GCST90012696	NA	NA	2	1	TRUE	21.9370297357937
181	rs7894336	C	T	C	T	0.0538858	-0.0015364	0.467184	0.509198	FALSE	FALSE	FALSE	K11_GASTRODUOULC	10	7984646	0.916111	0.014586	10021	350064	Gastroduodenal ulcer	TRUE	reported	360085	10	8026609	20676	0.00900319	2.16143e-09	Magnesium	TRUE	reported	GCST90012696	NA	NA	2	1	TRUE	35.8224956716696
182	rs137884374	A	G	A	G	-0.737235	0.0911431	0.0108531	0.00935321	FALSE	FALSE	FALSE	K11_GASTRODUOULC	13	106077690	0.241143	0.0777583	10021	350064	Gastroduodenal ulcer	TRUE	reported	360085	13	106730039	1981	0.160503	4.36336e-06	Retinol	TRUE	reported	GCST90012773	NA	NA	2	1	TRUE	21.0982085756255
183	rs1990351	A	G	A	G	0.151574	0.00604933	0.465595	0.44982	FALSE	FALSE	FALSE	K11_GASTRODUOULC	7	68154965	0.679262	0.0146306	10021	350064	Gastroduodenal ulcer	TRUE	reported	360085	7	67619952	1991	0.0328262	3.88463e-06	Retinol	TRUE	reported	GCST90012773	NA	NA	2	1	TRUE	21.3210309693299
184	rs34129891	C	T	C	T	-0.237781	0.0206196	0.137166	0.121459	FALSE	FALSE	FALSE	K11_GASTRODUOULC	15	77188868	0.354881	0.0222875	10021	350064	Gastroduodenal ulcer	TRUE	reported	360085	15	77481210	1983	0.0487836	1.09253e-06	Retinol	TRUE	reported	GCST90012773	NA	NA	2	1	TRUE	23.7578210199433
185	rs4241758	A	T	A	T	-0.343611	0.01183	0.0540877	0.0390221	FALSE	TRUE	FALSE	K11_GASTRODUOULC	4	182877675	0.754031	0.0377558	10021	350064	Gastroduodenal ulcer	TRUE	reported	360085	4	183798828	2006	0.0733151	2.77552e-06	Retinol	TRUE	reported	GCST90012773	NA	NA	2	1	TRUE	21.9658115974968
186	rs4687301	T	C	T	C	-0.200354	0.0362464	0.163677	0.178354	FALSE	FALSE	FALSE	K11_GASTRODUOULC	3	192250677	0.0568303	0.0190308	10021	350064	Gastroduodenal ulcer	TRUE	reported	360085	3	191968466	2007	0.0436829	4.50608e-06	Retinol	TRUE	reported	GCST90012773	NA	NA	2	1	TRUE	21.0364818521905
187	rs738409	G	C	G	C	-0.180401	-0.00517228	0.255982	0.227143	FALSE	TRUE	FALSE	K11_GASTRODUOULC	22	43928847	0.766524	0.0174196	10021	350064	Gastroduodenal ulcer	TRUE	reported	360085	22	44324727	2006	0.0366115	8.33158e-07	Retinol	TRUE	reported	GCST90012773	NA	NA	2	1	TRUE	24.2796731472706
188	rs75172784	T	C	T	C	-0.882392	0.0853066	0.00723553	0.00981933	FALSE	FALSE	FALSE	K11_GASTRODUOULC	13	94959732	0.257223	0.0752941	10021	350064	Gastroduodenal ulcer	TRUE	reported	360085	13	95611986	2004	0.188207	2.75334e-06	Retinol	TRUE	reported	GCST90012773	NA	NA	2	1	TRUE	21.9812092099349
189	rs10014072	G	A	G	A	-0.164	0.00304896	NA	0.655769	FALSE	FALSE	FALSE	K11_GULC	4	113027634	0.872618	0.0190163	6459	350064	Gastric ulcer	TRUE	reported	356523	4	113948790	2603	0.034	1.13000404994067e-06	Copper	TRUE	reported	ieu-a-1073	NA	NA	2	1	TRUE	23.2664359861592
190	rs1175550	G	A	G	A	0.198	-0.0046424	NA	0.277609	FALSE	FALSE	FALSE	K11_GULC	1	3774964	0.817229	0.0200874	6459	350064	Gastric ulcer	TRUE	reported	356523	1	3691528	2603	0.032	5.03002333714247e-10	Copper	TRUE	reported	ieu-a-1073	NA	NA	2	1	TRUE	38.28515625
191	rs12153606	T	G	T	G	-0.159	0.0418834	NA	0.161618	FALSE	FALSE	FALSE	K11_GULC	5	85287951	0.0864112	0.0244269	6459	350064	Gastric ulcer	TRUE	reported	356523	5	84583769	2603	0.034	2.49999995007974e-06	Copper	TRUE	reported	ieu-a-1073	NA	NA	2	1	TRUE	21.8693771626298
192	rs12582659	C	T	C	T	1.262	0.115778	NA	0.0614569	FALSE	FALSE	FALSE	K11_GULC	12	75670748	0.0015819	0.0366477	6459	350064	Gastric ulcer	TRUE	reported	356523	12	76064528	2603	0.27	2.86002612352499e-06	Copper	TRUE	reported	ieu-a-1073	NA	NA	2	1	TRUE	21.8469684499314
193	rs2769264	G	T	G	T	0.313	-0.0326961	NA	0.169619	FALSE	FALSE	FALSE	K11_GULC	1	151372265	0.17256	0.0239704	6459	350064	Gastric ulcer	TRUE	reported	356523	1	151344741	2603	0.034	2.63026799189539e-20	Copper	TRUE	reported	ieu-a-1073	NA	NA	2	1	TRUE	84.7482698961938
194	rs3857536	T	C	T	C	-0.129	0.0100415	NA	0.49977	FALSE	FALSE	FALSE	K11_GULC	6	66219155	0.575468	0.0179307	6459	350064	Gastric ulcer	TRUE	reported	356523	6	66929048	2603	0.028	4.07999846784472e-06	Copper	TRUE	reported	ieu-a-1073	NA	NA	2	1	TRUE	21.2257653061224
195	rs10023369	A	G	A	G	-0.144	0.0106036	NA	0.485774	FALSE	FALSE	FALSE	K11_GULC	4	62930825	0.554755	0.0179524	6459	350064	Gastric ulcer	TRUE	reported	356523	4	63796543	2603	0.029	4.41997690392764e-07	Selenium	TRUE	reported	ieu-a-1077	NA	NA	2	1	TRUE	24.6563614744352
196	rs3785832	C	T	C	T	-0.146	0.00379376	NA	0.451602	FALSE	FALSE	FALSE	K11_GULC	17	61461433	0.833427	0.018039	6459	350064	Gastric ulcer	TRUE	reported	356523	17	59538794	2603	0.031	1.81999418337348e-06	Selenium	TRUE	reported	ieu-a-1077	NA	NA	2	1	TRUE	22.1810613943809
197	rs4950779	C	T	C	T	0.673	-0.0256913	NA	0.0385711	FALSE	FALSE	FALSE	K11_GULC	1	202573074	0.586686	0.0472575	6459	350064	Gastric ulcer	TRUE	reported	356523	1	202542202	2603	0.132	3.16002122743252e-07	Selenium	TRUE	reported	ieu-a-1077	NA	NA	2	1	TRUE	25.9945477502296
198	rs7163368	C	T	C	T	0.158	0.0190462	NA	0.220564	FALSE	FALSE	FALSE	K11_GULC	15	63278922	0.37824	0.0216152	6459	350064	Gastric ulcer	TRUE	reported	356523	15	63571121	2603	0.034	4.00000007987242e-06	Selenium	TRUE	reported	ieu-a-1077	NA	NA	2	1	TRUE	21.5951557093426
199	rs7700970	T	C	T	C	0.265	-0.0103074	NA	0.253138	FALSE	FALSE	FALSE	K11_GULC	5	79115501	0.619778	0.0207742	6459	350064	Gastric ulcer	TRUE	reported	356523	5	78411324	2603	0.037	7.16968375580419e-13	Selenium	TRUE	reported	ieu-a-1077	NA	NA	2	1	TRUE	51.2965668371074
200	rs1025321	A	G	A	G	0.203714	0.0130997	0.191804	0.286668	FALSE	FALSE	FALSE	K11_GULC	16	77385764	0.511972	0.0199761	6459	350064	Gastric ulcer	TRUE	reported	356523	16	77419661	1757	0.0422857	1.4532e-06	Pyridoxine	TRUE	reported	GCST90012774	NA	NA	2	1	TRUE	23.208907847552
201	rs11029725	T	C	T	C	-0.468284	0.0915823	0.0288517	0.024657	FALSE	FALSE	FALSE	K11_GULC	11	26827999	0.114976	0.0581026	6459	350064	Gastric ulcer	TRUE	reported	356523	11	26849546	1733	0.100962	3.51441e-06	Pyridoxine	TRUE	reported	GCST90012774	NA	NA	2	1	TRUE	21.5130877416534
202	rs117119913	T	A	T	A	-0.518499	0.140688	0.0236584	0.0339784	FALSE	TRUE	FALSE	K11_GULC	7	125596508	0.00330027	0.047881	6459	350064	Gastric ulcer	TRUE	reported	356523	7	125236562	1733	0.111792	3.51659e-06	Pyridoxine	TRUE	reported	GCST90012774	NA	NA	2	1	TRUE	21.5116832482012
203	rs12555011	C	G	C	G	-0.489085	-0.0332089	0.0301479	0.0148956	FALSE	TRUE	FALSE	K11_GULC	9	21681891	0.653094	0.0738849	6459	350064	Gastric ulcer	TRUE	reported	356523	9	21681890	1758	0.0982158	6.36831e-07	Pyridoxine	TRUE	reported	GCST90012774	NA	NA	2	1	TRUE	24.7973898563313
204	rs144709408	T	A	T	A	-0.787817	-0.0714727	0.0103866	0.00678829	FALSE	TRUE	FALSE	K11_GULC	3	137157074	0.519126	0.110863	6459	350064	Gastric ulcer	TRUE	reported	356523	3	136875916	1733	0.168518	2.93981e-06	Pyridoxine	TRUE	reported	GCST90012774	NA	NA	2	1	TRUE	21.8553670016159
205	rs150083605	C	T	C	T	-0.918746	0.0530424	0.00881684	0.00563954	FALSE	FALSE	FALSE	K11_GULC	19	31313928	0.661401	0.121107	6459	350064	Gastric ulcer	TRUE	reported	356523	19	31804834	1758	0.181112	3.92004e-07	Pyridoxine	TRUE	reported	GCST90012774	NA	NA	2	1	TRUE	25.7333584576614
206	rs188695391	A	G	A	G	-0.765526	-0.0299153	0.0110145	0.023357	FALSE	FALSE	FALSE	K11_GULC	11	65950784	0.619629	0.0602673	6459	350064	Gastric ulcer	TRUE	reported	356523	11	65718255	1725	0.164133	3.10036e-06	Pyridoxine	TRUE	reported	GCST90012774	NA	NA	2	1	TRUE	21.7534465915071
207	rs28688194	A	C	A	C	0.205581	-0.0206882	0.195826	0.196899	FALSE	FALSE	FALSE	K11_GULC	18	59929178	0.36093	0.0226448	6459	350064	Gastric ulcer	TRUE	reported	356523	18	57596410	1749	0.0425406	1.34769e-06	Pyridoxine	TRUE	reported	GCST90012774	NA	NA	2	1	TRUE	23.3538629118437
208	rs61854006	C	A	C	A	-0.426595	0.151031	0.0343732	0.0273932	FALSE	FALSE	FALSE	K11_GULC	10	88778900	0.00427927	0.0528671	6459	350064	Gastric ulcer	TRUE	reported	356523	10	90538657	1731	0.0934013	4.93971e-06	Pyridoxine	TRUE	reported	GCST90012774	NA	NA	2	1	TRUE	20.8605464070467
209	rs72783289	A	G	A	G	-0.200715	0.0350797	0.198744	0.161175	FALSE	FALSE	FALSE	K11_GULC	2	20198534	0.151379	0.0244513	6459	350064	Gastric ulcer	TRUE	reported	356523	2	20398295	1751	0.041407	1.25117e-06	Pyridoxine	TRUE	reported	GCST90012774	NA	NA	2	1	TRUE	23.4969843062521
210	rs76727921	G	T	G	T	-0.952699	-0.00311905	0.00728863	0.0269984	FALSE	FALSE	FALSE	K11_GULC	19	21757466	0.955684	0.0561282	6459	350064	Gastric ulcer	TRUE	reported	356523	19	21940268	1715	0.201557	2.28202e-06	Pyridoxine	TRUE	reported	GCST90012774	NA	NA	2	1	TRUE	22.3416707570135
211	rs77606869	C	T	C	T	-0.37916	-0.0292418	0.0658871	0.0383924	FALSE	FALSE	FALSE	K11_GULC	6	139006819	0.531431	0.0467254	6459	350064	Gastric ulcer	TRUE	reported	356523	6	139327956	1753	0.0678115	2.25272e-08	Pyridoxine	TRUE	reported	GCST90012774	NA	NA	2	1	TRUE	31.2635525886236
212	rs10484100	G	A	G	A	-0.209	-0.0173401	NA	0.0715075	FALSE	FALSE	FALSE	K11_GULC	14	86350752	0.618934	0.0348641	6459	350064	Gastric ulcer	TRUE	reported	356523	14	86817096	2603	0.045	3.29997006285229e-06	Zinc	TRUE	reported	ieu-a-1079	NA	NA	2	1	TRUE	21.5708641975309
213	rs11232535	C	T	C	T	0.325	0.0115669	NA	0.0405625	FALSE	FALSE	FALSE	K11_GULC	11	81217766	0.799545	0.0455506	6459	350064	Gastric ulcer	TRUE	reported	356523	11	80928809	2603	0.065	6.72992152322889e-07	Zinc	TRUE	reported	ieu-a-1079	NA	NA	2	1	TRUE	25
214	rs11763353	G	A	G	A	-0.192	-0.00624814	NA	0.226105	FALSE	FALSE	FALSE	K11_GULC	7	15591246	0.770777	0.0214449	6459	350064	Gastric ulcer	TRUE	reported	356523	7	15630871	2603	0.039	6.90001444623353e-07	Zinc	TRUE	reported	ieu-a-1079	NA	NA	2	1	TRUE	24.2366863905325
215	rs1532423	G	A	G	A	-0.178	-0.0242505	NA	0.658647	FALSE	FALSE	FALSE	K11_GULC	8	85356084	0.202752	0.0190387	6459	350064	Gastric ulcer	TRUE	reported	356523	8	86268313	2603	0.026	6.40029512108372e-12	Zinc	TRUE	reported	ieu-a-1079	NA	NA	2	1	TRUE	46.8698224852071
216	rs2120019	C	T	C	T	-0.287	-0.0576661	NA	0.208747	FALSE	FALSE	FALSE	K11_GULC	15	75041843	0.00940979	0.0222067	6459	350064	Gastric ulcer	TRUE	reported	356523	15	75334184	2603	0.033	1.54988687314019e-18	Zinc	TRUE	reported	ieu-a-1079	NA	NA	2	1	TRUE	75.6372819100092
217	rs4333127	A	G	A	G	0.218	0.0111804	NA	0.928937	FALSE	FALSE	FALSE	K11_GULC	4	5928306	0.74981	0.0350604	6459	350064	Gastric ulcer	TRUE	reported	356523	4	5930033	2603	0.047	2.99999133271615e-06	Zinc	TRUE	reported	ieu-a-1079	NA	NA	2	1	TRUE	21.5138071525577
218	rs7148590	A	G	A	G	-0.14	-0.0120842	NA	0.583503	FALSE	FALSE	FALSE	K11_GULC	14	65006478	0.507035	0.0182138	6459	350064	Gastric ulcer	TRUE	reported	356523	14	65473196	2603	0.026	1.3699982108827e-07	Zinc	TRUE	reported	ieu-a-1079	NA	NA	2	1	TRUE	28.9940828402367
219	rs11063179	A	G	A	G	0.0627331	-0.0287846	0.114497	0.0900786	FALSE	FALSE	FALSE	K11_GULC	12	4471322	0.357186	0.0312624	6459	350064	Gastric ulcer	TRUE	reported	356523	12	4580488	17293	0.0137023	4.6879e-06	Phosphate	TRUE	reported	GCST90012717	NA	NA	2	1	TRUE	20.9607372745733
220	rs11741640	A	G	A	G	-0.0541961	-0.0299027	0.275442	0.279067	FALSE	FALSE	FALSE	K11_GULC	5	177365742	0.136003	0.0200576	6459	350064	Gastric ulcer	TRUE	reported	356523	5	176792743	17314	0.00979828	3.1808e-08	Phosphate	TRUE	reported	GCST90012717	NA	NA	2	1	TRUE	30.5940082247601
221	rs28414554	C	G	C	G	-0.0938434	0.0658716	0.0498957	0.0403485	FALSE	TRUE	FALSE	K11_GULC	17	33282240	0.150016	0.0457609	6459	350064	Gastric ulcer	TRUE	reported	356523	17	31609258	17266	0.020247	3.57066e-06	Phosphate	TRUE	reported	GCST90012717	NA	NA	2	1	TRUE	21.4825634181917
222	rs41371744	C	T	C	T	-0.0808763	-0.0173265	0.0697485	0.0687693	FALSE	FALSE	FALSE	K11_GULC	2	224469995	0.624545	0.0354022	6459	350064	Gastric ulcer	TRUE	reported	356523	2	225334712	17176	0.0172994	2.93803e-06	Phosphate	TRUE	reported	GCST90012717	NA	NA	2	1	TRUE	21.85649248089
223	rs7551188	C	T	C	T	0.0405707	-0.0152319	0.478965	0.531156	FALSE	FALSE	FALSE	K11_GULC	1	24946709	0.398644	0.0180463	6459	350064	Gastric ulcer	TRUE	reported	356523	1	25273200	17162	0.0088275	4.30796e-06	Phosphate	TRUE	reported	GCST90012717	NA	NA	2	1	TRUE	21.1227057702859
224	rs111247023	T	G	T	G	0.44181	0.049168	0.0146554	0.00236688	FALSE	FALSE	FALSE	K11_GULC	8	28373263	0.798962	0.19305	6459	350064	Gastric ulcer	TRUE	reported	356523	8	28230780	3207	0.0964125	4.5946e-06	Vitamin D	TRUE	reported	GCST90012771	NA	NA	2	1	TRUE	20.9992795143026
225	rs12729300	T	C	T	C	-0.140572	-0.0288856	0.172446	0.258992	FALSE	FALSE	FALSE	K11_GULC	1	197953660	0.158925	0.0205052	6459	350064	Gastric ulcer	TRUE	reported	356523	1	197922790	3230	0.0306975	4.66651e-06	Vitamin D	TRUE	reported	GCST90012771	NA	NA	2	1	TRUE	20.9696717180535
226	rs1352846	G	A	G	A	-0.12631	0.00516238	0.280826	0.209303	FALSE	FALSE	FALSE	K11_GULC	4	71752058	0.815597	0.022136	6459	350064	Gastric ulcer	TRUE	reported	356523	4	72617775	3244	0.0260459	1.23766e-06	Vitamin D	TRUE	reported	GCST90012771	NA	NA	2	1	TRUE	23.5178021631011
227	rs140986610	C	T	C	T	-0.48764	0.0903446	0.0131294	0.0217988	FALSE	FALSE	FALSE	K11_GULC	5	107160781	0.139918	0.061205	6459	350064	Gastric ulcer	TRUE	reported	356523	5	106496482	3237	0.102306	1.87458e-06	Vitamin D	TRUE	reported	GCST90012771	NA	NA	2	1	TRUE	22.7193779124876
228	rs150240856	T	C	T	C	0.428975	-0.0923516	0.0172468	0.00350956	FALSE	FALSE	FALSE	K11_GULC	9	95856912	0.544898	0.152541	6459	350064	Gastric ulcer	TRUE	reported	356523	9	98619194	3189	0.0903167	2.03744e-06	Vitamin D	TRUE	reported	GCST90012771	NA	NA	2	1	TRUE	22.5594155429899
229	rs1993116	A	G	A	G	0.135786	-0.0148094	0.387793	0.427158	FALSE	FALSE	FALSE	K11_GULC	11	14888688	0.413313	0.0181027	6459	350064	Gastric ulcer	TRUE	reported	356523	11	14910234	3244	0.0235527	8.15538e-09	Vitamin D	TRUE	reported	GCST90012771	NA	NA	2	1	TRUE	33.237518291925
230	rs8004047	G	T	G	T	-0.120935	0.0419386	0.274394	0.251152	FALSE	FALSE	FALSE	K11_GULC	14	78556527	0.043391	0.0207625	6459	350064	Gastric ulcer	TRUE	reported	356523	14	79022870	3218	0.0261345	3.70278e-06	Vitamin D	TRUE	reported	GCST90012771	NA	NA	2	1	TRUE	21.4129067900493
231	rs11152176	T	C	T	C	-0.0519444	-0.0152881	0.40038	0.456455	FALSE	FALSE	FALSE	K11_GULC	18	59775428	0.3965	0.0180308	6459	350064	Gastric ulcer	TRUE	reported	356523	18	57442660	15258	0.0113679	4.89094e-06	Iron	TRUE	reported	GCST90012683	NA	NA	2	1	TRUE	20.8793502301877
232	rs114719295	A	C	A	C	0.330624	0.0873111	0.00764272	0.00297258	FALSE	FALSE	FALSE	K11_GULC	5	1354166	0.602601	0.167692	6459	350064	Gastric ulcer	TRUE	reported	356523	5	1354281	15047	0.0641307	2.52984e-07	Iron	TRUE	reported	GCST90012683	NA	NA	2	1	TRUE	26.5788870103273
233	rs12605411	C	A	C	A	-0.0806245	0.0394177	0.123522	0.0827754	FALSE	FALSE	FALSE	K11_GULC	18	5693935	0.225645	0.0325322	6459	350064	Gastric ulcer	TRUE	reported	356523	18	5693934	15305	0.0169001	1.83625e-06	Iron	TRUE	reported	GCST90012683	NA	NA	2	1	TRUE	22.7591228394917
234	rs1800562	A	G	A	G	0.1948	-0.0494097	0.0691881	0.037129	FALSE	FALSE	FALSE	K11_GULC	6	26092913	0.295703	0.0472506	6459	350064	Gastric ulcer	TRUE	reported	356523	6	26093141	15335	0.0215385	1.50624e-19	Iron	TRUE	reported	GCST90012683	NA	NA	2	1	TRUE	81.7988119427577
235	rs1852306	C	T	C	T	0.0845409	0.0210317	0.133486	0.157019	FALSE	FALSE	FALSE	K11_GULC	2	173469903	0.394647	0.0247077	6459	350064	Gastric ulcer	TRUE	reported	356523	2	174334631	15305	0.0163594	2.36955e-07	Iron	TRUE	reported	GCST90012683	NA	NA	2	1	TRUE	26.7053940805166
236	rs2413450	T	C	T	C	-0.120034	-0.0339952	0.469798	0.424304	FALSE	FALSE	FALSE	K11_GULC	22	37074184	0.0609397	0.0181411	6459	350064	Gastric ulcer	TRUE	reported	356523	22	37470224	15330	0.0109597	6.47708e-28	Iron	TRUE	reported	GCST90012683	NA	NA	2	1	TRUE	119.953030565138
237	rs7843737	A	G	A	G	0.0565694	-0.0202933	0.328674	0.32161	FALSE	FALSE	FALSE	K11_GULC	8	127075821	0.291639	0.0192439	6459	350064	Gastric ulcer	TRUE	reported	356523	8	128088066	15275	0.0118403	1.77306e-06	Iron	TRUE	reported	GCST90012683	NA	NA	2	1	TRUE	22.8264162327993
238	rs79195962	T	C	T	C	0.170846	-0.0364908	0.0253031	0.0238232	FALSE	FALSE	FALSE	K11_GULC	12	24390359	0.533873	0.058657	6459	350064	Gastric ulcer	TRUE	reported	356523	12	24543293	15176	0.035421	1.41214e-06	Iron	TRUE	reported	GCST90012683	NA	NA	2	1	TRUE	23.2641931231091
239	rs11193562	A	G	A	G	0.112089	0.0239507	0.20965	0.242846	FALSE	FALSE	FALSE	K11_GULC	10	107615106	0.254001	0.0209968	6459	350064	Gastric ulcer	TRUE	reported	356523	10	109374864	5948	0.0225675	6.80631e-07	Folate	TRUE	reported	GCST90012742	NA	NA	2	1	TRUE	24.669428409134
240	rs17769357	G	A	G	A	0.139228	-0.00961348	0.100217	0.0742873	FALSE	FALSE	FALSE	K11_GULC	14	72282395	0.780322	0.0344694	6459	350064	Gastric ulcer	TRUE	reported	356523	14	72749103	5992	0.03046	4.85745e-06	Folate	TRUE	reported	GCST90012742	NA	NA	2	1	TRUE	20.8926424114551
241	rs218896	C	T	C	T	-0.092129	0.00159264	0.407893	0.399276	FALSE	FALSE	FALSE	K11_GULC	8	89714370	0.931044	0.0184053	6459	350064	Gastric ulcer	TRUE	reported	356523	8	90726598	5993	0.0187687	9.17074e-07	Folate	TRUE	reported	GCST90012742	NA	NA	2	1	TRUE	24.0948556735398
242	rs3751334	G	A	G	A	-0.126318	-0.0320991	0.137905	0.167425	FALSE	FALSE	FALSE	K11_GULC	13	95433756	0.183472	0.0241321	6459	350064	Gastric ulcer	TRUE	reported	356523	13	96086010	5928	0.0265671	1.98758e-06	Folate	TRUE	reported	GCST90012742	NA	NA	2	1	TRUE	22.6069607740732
243	rs73170787	A	G	A	G	0.257156	0.0766656	0.0273477	0.00648435	FALSE	FALSE	FALSE	K11_GULC	12	101637697	0.49191	0.11155	6459	350064	Gastric ulcer	TRUE	reported	356523	12	102031475	5942	0.0558717	4.17223e-06	Folate	TRUE	reported	GCST90012742	NA	NA	2	1	TRUE	21.1840772780897
244	rs79882704	C	A	C	A	0.189377	0.005607	0.0612381	0.0524099	FALSE	FALSE	FALSE	K11_GULC	12	84034974	0.888437	0.0399695	6459	350064	Gastric ulcer	TRUE	reported	356523	12	84428753	5993	0.0387994	1.05591e-06	Folate	TRUE	reported	GCST90012742	NA	NA	2	1	TRUE	23.8234385559854
245	rs11226152	A	G	A	G	0.277818	-0.0652298	0.00647835	0.00286947	FALSE	FALSE	FALSE	K11_GULC	11	97336254	0.701677	0.170287	6459	350064	Gastric ulcer	TRUE	reported	356523	11	97207254	16285	0.0590392	2.5306e-06	Calcium.ionized	TRUE	reported	GCST90012623	NA	NA	2	1	TRUE	22.14317197404
246	rs117495199	C	A	C	A	0.141657	-0.00157807	0.0246327	0.0274535	FALSE	FALSE	FALSE	K11_GULC	22	25197145	0.977373	0.0556391	6459	350064	Gastric ulcer	TRUE	reported	356523	22	25593112	16198	0.0307736	4.16045e-06	Calcium.ionized	TRUE	reported	GCST90012623	NA	NA	2	1	TRUE	21.1894396136421
247	rs146803875	A	G	A	G	-0.116731	0.0261329	0.04403	0.0571768	FALSE	FALSE	FALSE	K11_GULC	6	16733802	0.498113	0.0385747	6459	350064	Gastric ulcer	TRUE	reported	356523	6	16734033	16273	0.0233736	5.9098e-07	Calcium.ionized	TRUE	reported	GCST90012623	NA	NA	2	1	TRUE	24.9414212188095
248	rs1956317	T	C	T	C	0.0458821	0.0079025	0.450911	0.490784	FALSE	FALSE	FALSE	K11_GULC	14	47660552	0.659503	0.0179358	6459	350064	Gastric ulcer	TRUE	reported	356523	14	48129755	16297	0.0096542	2.00866e-06	Calcium.ionized	TRUE	reported	GCST90012623	NA	NA	2	1	TRUE	22.5867628015443
249	rs4909927	G	C	G	C	0.17786	0.163118	0.0159833	0.016848	FALSE	TRUE	FALSE	K11_GULC	11	10399789	0.0191113	0.0696089	6459	350064	Gastric ulcer	TRUE	reported	356523	11	10421336	16267	0.0381421	3.1151e-06	Calcium.ionized	TRUE	reported	GCST90012623	NA	NA	2	1	TRUE	21.7443973233248
250	rs73186030	T	C	T	C	0.092674	0.00344165	0.133873	0.127634	FALSE	FALSE	FALSE	K11_GULC	3	122294618	0.898144	0.0268866	6459	350064	Gastric ulcer	TRUE	reported	356523	3	122013465	16243	0.0140872	4.74922e-11	Calcium.ionized	TRUE	reported	GCST90012623	NA	NA	2	1	TRUE	43.2779275996717
251	rs75913570	A	G	A	G	0.271797	0.0917843	0.00693198	0.0139378	FALSE	FALSE	FALSE	K11_GULC	6	168839484	0.234025	0.0771263	6459	350064	Gastric ulcer	TRUE	reported	356523	6	169239579	16157	0.0581472	2.94968e-06	Calcium.ionized	TRUE	reported	GCST90012623	NA	NA	2	1	TRUE	21.8490070224441
252	rs1131603	C	T	C	T	0.132425	0.0392312	0.0461479	0.0882125	FALSE	FALSE	FALSE	K11_GULC	22	30622988	0.21796	0.0318442	6459	350064	Gastric ulcer	TRUE	reported	356523	22	31018975	19405	0.024152	4.18233e-08	Cobalamin (Vitamin B12)	TRUE	reported	GCST90012772	NA	NA	2	1	TRUE	30.0631001192102
253	rs114554135	G	A	G	A	0.211216	-0.0192819	0.0124184	0.0220559	FALSE	FALSE	FALSE	K11_GULC	2	209915850	0.75248	0.0611403	6459	350064	Gastric ulcer	TRUE	reported	356523	2	210780574	19004	0.0458343	4.06065e-06	Cobalamin (Vitamin B12)	TRUE	reported	GCST90012772	NA	NA	2	1	TRUE	21.2359855617544
254	rs12025246	C	G	C	G	0.169933	-0.0700315	0.0187368	0.029925	FALSE	TRUE	FALSE	K11_GULC	1	53483688	0.185917	0.0529437	6459	350064	Gastric ulcer	TRUE	reported	356523	1	53949361	19347	0.0370714	4.56308e-06	Cobalamin (Vitamin B12)	TRUE	reported	GCST90012772	NA	NA	2	1	TRUE	21.0124877923143
255	rs12780845	G	A	G	A	0.0661161	0.0147808	0.316732	0.24805	FALSE	FALSE	FALSE	K11_GULC	10	17181245	0.477352	0.0208015	6459	350064	Gastric ulcer	TRUE	reported	356523	10	17223244	19406	0.0107485	7.68966e-10	Cobalamin (Vitamin B12)	TRUE	reported	GCST90012772	NA	NA	2	1	TRUE	37.8371776575949
256	rs148225761	G	T	G	T	0.334902	0.051329	0.0054632	0.00820405	FALSE	FALSE	FALSE	K11_GULC	20	22430146	0.616412	0.102465	6459	350064	Gastric ulcer	TRUE	reported	356523	20	22410784	19128	0.0689808	1.20388e-06	Cobalamin (Vitamin B12)	TRUE	reported	GCST90012772	NA	NA	2	1	TRUE	23.5710554049921
257	rs1801222	A	G	A	G	-0.0900052	-0.00180715	0.355834	0.320388	FALSE	FALSE	FALSE	K11_GULC	10	17114152	0.925327	0.0192812	6459	350064	Gastric ulcer	TRUE	reported	356523	10	17156151	19377	0.0104162	5.57955e-18	Cobalamin (Vitamin B12)	TRUE	reported	GCST90012772	NA	NA	2	1	TRUE	74.6649162518413
258	rs2972578	G	A	G	A	-0.0625126	0.0591938	0.216098	0.186631	FALSE	FALSE	FALSE	K11_GULC	19	8331629	0.00917741	0.0227199	6459	350064	Gastric ulcer	TRUE	reported	356523	19	8396513	19313	0.0122151	3.09336e-07	Cobalamin (Vitamin B12)	TRUE	reported	GCST90012772	NA	NA	2	1	TRUE	26.190336063439
259	rs526934	G	A	G	A	-0.0840048	-0.00944994	0.27799	0.24561	FALSE	FALSE	FALSE	K11_GULC	11	59866020	0.651468	0.0209197	6459	350064	Gastric ulcer	TRUE	reported	356523	11	59633493	19400	0.0112166	6.92228e-14	Cobalamin (Vitamin B12)	TRUE	reported	GCST90012772	NA	NA	2	1	TRUE	56.0900386392008
260	rs61960878	A	G	A	G	0.0865767	0.00452562	0.0891671	0.119491	FALSE	FALSE	FALSE	K11_GULC	13	67221444	0.870093	0.0276728	6459	350064	Gastric ulcer	TRUE	reported	356523	13	67795576	19413	0.0176243	8.99947e-07	Cobalamin (Vitamin B12)	TRUE	reported	GCST90012772	NA	NA	2	1	TRUE	24.1311657404127
261	rs6458690	G	A	G	A	-0.0695189	-0.00650445	0.373049	0.372987	FALSE	FALSE	FALSE	K11_GULC	6	49443906	0.725969	0.018558	6459	350064	Gastric ulcer	TRUE	reported	356523	6	49411619	19409	0.0103917	2.23427e-11	Cobalamin (Vitamin B12)	TRUE	reported	GCST90012772	NA	NA	2	1	TRUE	44.7540746815349
262	rs67792343	C	T	C	T	-0.06275	0.0470353	0.165679	0.103052	FALSE	FALSE	FALSE	K11_GULC	16	17435677	0.112077	0.0296019	6459	350064	Gastric ulcer	TRUE	reported	356523	16	17529534	19408	0.0136008	3.9559e-06	Cobalamin (Vitamin B12)	TRUE	reported	GCST90012772	NA	NA	2	1	TRUE	21.2862202542392
263	rs79324875	C	T	C	T	-0.12492	0.0173996	0.0426383	0.0714599	FALSE	FALSE	FALSE	K11_GULC	4	177275480	0.619455	0.0350359	6459	350064	Gastric ulcer	TRUE	reported	356523	4	178196634	19384	0.0250451	6.10682e-07	Cobalamin (Vitamin B12)	TRUE	reported	GCST90012772	NA	NA	2	1	TRUE	24.8781688429041
264	rs11784948	C	T	C	T	-0.0756207	0.0465315	0.0920868	0.078599	FALSE	FALSE	FALSE	K11_GULC	8	30053599	0.173167	0.0341617	6459	350064	Gastric ulcer	TRUE	reported	356523	8	29911115	20649	0.0154633	1.00671e-06	Magnesium	TRUE	reported	GCST90012696	NA	NA	2	1	TRUE	23.9153655295998
265	rs13398276	T	A	T	A	0.0481547	0.00855314	0.239897	0.164492	FALSE	TRUE	FALSE	K11_GULC	2	240492816	0.724011	0.0242227	6459	350064	Gastric ulcer	TRUE	reported	356523	2	241432233	20563	0.0105453	4.96e-06	Magnesium	TRUE	reported	GCST90012696	NA	NA	2	1	TRUE	20.8525650397055
266	rs139942296	T	C	T	C	-0.167883	0.112448	0.0161463	0.00920292	FALSE	FALSE	FALSE	K11_GULC	7	96427175	0.231046	0.0938887	6459	350064	Gastric ulcer	TRUE	reported	356523	7	96056487	20531	0.0356005	2.4082e-06	Magnesium	TRUE	reported	GCST90012696	NA	NA	2	1	TRUE	22.2382827299072
267	rs146049131	T	C	T	C	0.238914	-0.0630549	0.00850073	0.072806	FALSE	FALSE	FALSE	K11_GULC	19	46855351	0.0677595	0.0345204	6459	350064	Gastric ulcer	TRUE	reported	356523	19	47358608	20410	0.0490664	1.12053e-06	Magnesium	TRUE	reported	GCST90012696	NA	NA	2	1	TRUE	23.7090858393233
268	rs148611436	C	T	C	T	0.179057	-0.0926458	0.0133459	0.0153039	FALSE	FALSE	FALSE	K11_GULC	2	38369796	0.213649	0.0744983	6459	350064	Gastric ulcer	TRUE	reported	356523	2	38596938	20643	0.038788	3.90628e-06	Magnesium	TRUE	reported	GCST90012696	NA	NA	2	1	TRUE	21.3102151215925
269	rs2066981	G	A	G	A	-0.0604798	-0.0268674	0.461096	0.44321	FALSE	FALSE	FALSE	K11_GULC	1	155202588	0.137858	0.018107	6459	350064	Gastric ulcer	TRUE	reported	356523	1	155172379	20435	0.00901249	1.93734e-11	Magnesium	TRUE	reported	GCST90012696	NA	NA	2	1	TRUE	45.0330229464826
270	rs347387	G	A	G	A	-0.0590274	0.00946411	0.154276	0.11548	FALSE	FALSE	FALSE	K11_GULC	13	42222233	0.734911	0.0279508	6459	350064	Gastric ulcer	TRUE	reported	356523	13	42796369	20674	0.012466	2.18962e-06	Magnesium	TRUE	reported	GCST90012696	NA	NA	2	1	TRUE	22.4209011080973
271	rs441673	T	C	T	C	0.0459577	0.0167687	0.488364	0.484277	FALSE	FALSE	FALSE	K11_GULC	4	176523375	0.350375	0.0179563	6459	350064	Gastric ulcer	TRUE	reported	356523	4	177444526	20625	0.00901727	3.4575e-07	Magnesium	TRUE	reported	GCST90012696	NA	NA	2	1	TRUE	25.9756500174399
272	rs4855434	A	G	A	G	-0.0431272	0.0262073	0.394149	0.432948	FALSE	FALSE	FALSE	K11_GULC	3	69681076	0.149985	0.0182048	6459	350064	Gastric ulcer	TRUE	reported	356523	3	69730227	20628	0.00913889	2.36905e-06	Magnesium	TRUE	reported	GCST90012696	NA	NA	2	1	TRUE	22.2697645636349
273	rs629681	T	C	T	C	0.0433287	-0.00114271	0.426796	0.395694	FALSE	FALSE	FALSE	K11_GULC	11	30740180	0.950899	0.0185569	6459	350064	Gastric ulcer	TRUE	reported	356523	11	30761727	20675	0.00902011	1.55863e-06	Magnesium	TRUE	reported	GCST90012696	NA	NA	2	1	TRUE	23.0742530132979
274	rs72723498	C	T	C	T	0.0464695	-0.011008	0.28289	0.15765	FALSE	FALSE	FALSE	K11_GULC	15	33264056	0.655045	0.0246393	6459	350064	Gastric ulcer	TRUE	reported	356523	15	33556257	20690	0.00992154	2.81747e-06	Magnesium	TRUE	reported	GCST90012696	NA	NA	2	1	TRUE	21.9370297357937
275	rs7894336	C	T	C	T	0.0538858	-0.00556998	0.467184	0.509192	FALSE	FALSE	FALSE	K11_GULC	10	7984646	0.756559	0.0179675	6459	350064	Gastric ulcer	TRUE	reported	356523	10	8026609	20676	0.00900319	2.16143e-09	Magnesium	TRUE	reported	GCST90012696	NA	NA	2	1	TRUE	35.8224956716696
276	rs137884374	A	G	A	G	-0.737235	0.0438877	0.0108531	0.00934352	FALSE	FALSE	FALSE	K11_GULC	13	106077690	0.643993	0.0949696	6459	350064	Gastric ulcer	TRUE	reported	356523	13	106730039	1981	0.160503	4.36336e-06	Retinol	TRUE	reported	GCST90012773	NA	NA	2	1	TRUE	21.0982085756255
277	rs1990351	A	G	A	G	0.151574	0.00638231	0.465595	0.449802	FALSE	FALSE	FALSE	K11_GULC	7	68154965	0.723269	0.0180244	6459	350064	Gastric ulcer	TRUE	reported	356523	7	67619952	1991	0.0328262	3.88463e-06	Retinol	TRUE	reported	GCST90012773	NA	NA	2	1	TRUE	21.3210309693299
278	rs34129891	C	T	C	T	-0.237781	0.0385355	0.137166	0.121462	FALSE	FALSE	FALSE	K11_GULC	15	77188868	0.161018	0.0274928	6459	350064	Gastric ulcer	TRUE	reported	356523	15	77481210	1983	0.0487836	1.09253e-06	Retinol	TRUE	reported	GCST90012773	NA	NA	2	1	TRUE	23.7578210199433
279	rs4241758	A	T	A	T	-0.343611	0.000963755	0.0540877	0.0390011	FALSE	TRUE	FALSE	K11_GULC	4	182877675	0.983471	0.0465198	6459	350064	Gastric ulcer	TRUE	reported	356523	4	183798828	2006	0.0733151	2.77552e-06	Retinol	TRUE	reported	GCST90012773	NA	NA	2	1	TRUE	21.9658115974968
280	rs4687301	T	C	T	C	-0.200354	0.00444844	0.163677	0.178219	FALSE	FALSE	FALSE	K11_GULC	3	192250677	0.849434	0.0234325	6459	350064	Gastric ulcer	TRUE	reported	356523	3	191968466	2007	0.0436829	4.50608e-06	Retinol	TRUE	reported	GCST90012773	NA	NA	2	1	TRUE	21.0364818521905
281	rs738409	G	C	G	C	-0.180401	-0.00257931	0.255982	0.227157	FALSE	TRUE	FALSE	K11_GULC	22	43928847	0.904382	0.0214714	6459	350064	Gastric ulcer	TRUE	reported	356523	22	44324727	2006	0.0366115	8.33158e-07	Retinol	TRUE	reported	GCST90012773	NA	NA	2	1	TRUE	24.2796731472706
282	rs75172784	T	C	T	C	-0.882392	0.170266	0.00723553	0.00983273	FALSE	FALSE	FALSE	K11_GULC	13	94959732	0.0641269	0.0919714	6459	350064	Gastric ulcer	TRUE	reported	356523	13	95611986	2004	0.188207	2.75334e-06	Retinol	TRUE	reported	GCST90012773	NA	NA	2	1	TRUE	21.9812092099349
