# Supplementary material for: The causal relationship between trace element status and upper gastrointestinal ulcers: a Mendelian randomization study
Source: Front Nutr. 2024 Oct 30;11:1443090. doi: 10.3389/fnut.2024.1443090 (PMC11557352; doi:10.3389/fnut.2024.1443090)
Supplement: Supplementary file 2 [file Data_Sheet_1.ZIP › Tables/Table S3 The results of SNPs related to upper gastrointestinal ulcers in the initial MR analysis.csv]

SNP	effect_allele.exposure	other_allele.exposure	effect_allele.outcome	other_allele.outcome	beta.exposure	beta.outcome	eaf.exposure	eaf.outcome	remove	palindromic	ambiguous	id.outcome	chr.outcome	pos.outcome	se.outcome	pval.outcome	samplesize.outcome	ncase.outcome	ncontrol.outcome	outcome	mr_keep.outcome	pval_origin.outcome	chr.exposure	pos.exposure	pval.exposure	se.exposure	exposure	mr_keep.exposure	pval_origin.exposure	id.exposure	action	SNP_index	mr_keep
rs10174888	A	C	A	C	0.0781499	0.0056302	0.607543	0.707163	FALSE	FALSE	FALSE	GCST90012623	2	35559933	0.0105408	0.593248	16265	NA	NA	Calcium.ionized	TRUE	reported	2	35334867	1.90226e-07	0.0150039	Gastroduodenal ulcer	TRUE	reported	K11_GASTRODUOULC	2	1	TRUE
rs142320943	T	C	T	C	-0.189706	-0.0219199	0.0374297	0.0228991	FALSE	FALSE	FALSE	GCST90012623	2	185250235	0.0322862	0.497185	16005	NA	NA	Calcium.ionized	TRUE	reported	2	184385508	3.04881e-06	0.040644	Gastroduodenal ulcer	TRUE	reported	K11_GASTRODUOULC	2	1	TRUE
rs2920296	G	A	G	A	-0.112514	0.00115304	0.501823	0.444246	FALSE	FALSE	FALSE	GCST90012623	8	143763109	0.00956187	0.904018	16268	NA	NA	Calcium.ionized	TRUE	reported	8	142681691	9.4254e-15	0.014524	Gastroduodenal ulcer	TRUE	reported	K11_GASTRODUOULC	2	1	TRUE
rs4492206	G	A	G	A	-0.121522	0.0208988	0.124425	0.193452	FALSE	FALSE	FALSE	GCST90012623	6	156699608	0.0121938	0.0865489	16234	NA	NA	Calcium.ionized	TRUE	reported	6	156378474	8.11858e-08	0.0226531	Gastroduodenal ulcer	TRUE	reported	K11_GASTRODUOULC	2	1	TRUE
rs56204113	G	A	G	A	-0.26507	0.015084	0.0246152	0.0296121	FALSE	FALSE	FALSE	GCST90012623	1	233537858	0.0280596	0.590873	16294	NA	NA	Calcium.ionized	TRUE	reported	1	233402112	1.50584e-07	0.0504718	Gastroduodenal ulcer	TRUE	reported	K11_GASTRODUOULC	2	1	TRUE
rs68177350	C	T	C	T	0.217839	0.0593648	0.0300991	0.0231416	FALSE	FALSE	FALSE	GCST90012623	9	14974677	0.0318928	0.0626894	16291	NA	NA	Calcium.ionized	TRUE	reported	9	14974679	6.3919e-08	0.0402848	Gastroduodenal ulcer	TRUE	reported	K11_GASTRODUOULC	2	1	TRUE
rs8138422	G	T	G	T	-0.149695	-0.000536578	0.06049	0.0625538	FALSE	FALSE	FALSE	GCST90012623	22	17728832	0.0198051	0.978386	16250	NA	NA	Calcium.ionized	TRUE	reported	22	17247942	3.09507e-06	0.032093	Gastroduodenal ulcer	TRUE	reported	K11_GASTRODUOULC	2	1	TRUE
rs11145616	T	C	T	C	0.146772	-0.01861	0.152323	0.220727	FALSE	FALSE	FALSE	GCST90012623	9	80535364	0.0115584	0.107379	16235	NA	NA	Calcium.ionized	TRUE	reported	9	77920448	2.94517e-06	0.0313978	Duodenal ulcer	TRUE	reported	K11_DULC	2	1	TRUE
rs116018113	A	G	A	G	-1.63105	-0.0533791	0.00370419	0.0185921	FALSE	FALSE	FALSE	GCST90012623	1	168248024	0.0355185	0.132877	16109	NA	NA	Calcium.ionized	TRUE	reported	1	168278786	1.19289e-07	0.308061	Duodenal ulcer	TRUE	reported	K11_DULC	2	1	TRUE
rs116108976	A	G	A	G	-0.464956	-0.00561974	0.0214345	0.0254826	FALSE	FALSE	FALSE	GCST90012623	5	100340042	0.0303343	0.853025	16266	NA	NA	Calcium.ionized	TRUE	reported	5	101004338	5.18275e-07	0.0926313	Duodenal ulcer	TRUE	reported	K11_DULC	2	1	TRUE
rs147418898	A	C	A	C	-0.818908	0.0441416	0.0073034	0.0116601	FALSE	FALSE	FALSE	GCST90012623	22	49429497	0.0443522	0.319613	16252	NA	NA	Calcium.ionized	TRUE	reported	22	49033685	2.2695e-06	0.173211	Duodenal ulcer	TRUE	reported	K11_DULC	2	1	TRUE
rs2395158	G	A	G	A	-0.165898	-0.000817752	0.146771	0.157924	FALSE	FALSE	FALSE	GCST90012623	6	32374595	0.0131635	0.950465	16299	NA	NA	Calcium.ionized	TRUE	reported	6	32406818	1.12626e-06	0.0340779	Duodenal ulcer	TRUE	reported	K11_DULC	2	1	TRUE
rs34013572	A	G	A	G	1.54375	-0.0894841	0.00049632	0.00794576	FALSE	FALSE	FALSE	GCST90012623	3	148905510	0.0541632	0.0985102	16298	NA	NA	Calcium.ionized	TRUE	reported	3	149187723	2.37996e-06	0.327193	Duodenal ulcer	TRUE	reported	K11_DULC	2	1	TRUE
rs62064541	A	G	A	G	0.173618	-0.00594073	0.100331	0.0793841	FALSE	FALSE	FALSE	GCST90012623	17	72176815	0.0177082	0.737264	16269	NA	NA	Calcium.ionized	TRUE	reported	17	74180676	3.9414e-06	0.0376249	Duodenal ulcer	TRUE	reported	K11_DULC	2	1	TRUE
rs7173582	T	C	T	C	-0.265001	-0.0031121	0.057971	0.0290833	FALSE	FALSE	FALSE	GCST90012623	15	40165588	0.0283751	0.912665	16298	NA	NA	Calcium.ionized	TRUE	reported	15	39873387	8.18465e-07	0.0537428	Duodenal ulcer	TRUE	reported	K11_DULC	2	1	TRUE
rs148467719	C	T	C	T	-0.418636	7.18489e-05	0.0135227	0.00572202	FALSE	FALSE	FALSE	GCST90012623	6	116116383	0.0634317	0.999096	16253	NA	NA	Calcium.ionized	TRUE	reported	6	115795219	1.92899e-06	0.0879354	Gastric ulcer	TRUE	reported	K11_GULC	2	1	TRUE
rs3924173	C	T	C	T	0.120422	0.00772881	0.139801	0.165046	FALSE	FALSE	FALSE	GCST90012623	2	62530436	0.0129365	0.550211	16247	NA	NA	Calcium.ionized	TRUE	reported	2	62303301	1.81126e-06	0.0252275	Gastric ulcer	TRUE	reported	K11_GULC	2	1	TRUE
rs4670454	C	G	C	G	-0.0914432	0.000541711	0.432169	0.337703	FALSE	TRUE	TRUE	GCST90012623	2	35441945	0.0101341	0.95737	16248	NA	NA	Calcium.ionized	TRUE	reported	2	35216879	5.00334e-07	0.0181934	Gastric ulcer	TRUE	reported	K11_GULC	2	1	FALSE
rs55651832	A	G	A	G	0.251292	-0.0118998	0.025798	0.0862048	FALSE	FALSE	FALSE	GCST90012623	17	64803703	0.0170026	0.484	16252	NA	NA	Calcium.ionized	TRUE	reported	17	66807585	2.01507e-06	0.0528823	Gastric ulcer	TRUE	reported	K11_GULC	2	1	TRUE
rs56204113	G	A	G	A	-0.340376	0.015084	0.0246423	0.0296121	FALSE	FALSE	FALSE	GCST90012623	1	233537858	0.0280596	0.590873	16294	NA	NA	Calcium.ionized	TRUE	reported	1	233402112	8.71244e-08	0.0636013	Gastric ulcer	TRUE	reported	K11_GULC	2	1	TRUE
rs56337841	A	G	A	G	-0.124444	0.00684786	0.136372	0.118945	FALSE	FALSE	FALSE	GCST90012623	2	117578464	0.0147506	0.642473	16289	NA	NA	Calcium.ionized	TRUE	reported	2	116820888	3.86118e-06	0.0269435	Gastric ulcer	TRUE	reported	K11_GULC	2	1	TRUE
rs68177350	C	T	C	T	0.242086	0.0593648	0.0300548	0.0231416	FALSE	FALSE	FALSE	GCST90012623	9	14974677	0.0318928	0.0626894	16291	NA	NA	Calcium.ionized	TRUE	reported	9	14974679	8.27732e-07	0.0491174	Gastric ulcer	TRUE	reported	K11_GULC	2	1	TRUE
rs74485657	T	C	T	C	-0.162964	0.0151533	0.079818	0.0880559	FALSE	FALSE	FALSE	GCST90012623	12	105352356	0.0167688	0.366175	16234	NA	NA	Calcium.ionized	TRUE	reported	12	104958578	2.15899e-06	0.0343954	Gastric ulcer	TRUE	reported	K11_GULC	2	1	TRUE
rs74947477	G	C	G	C	0.44853	-0.0564066	0.00659164	0.0155394	FALSE	TRUE	FALSE	GCST90012623	11	119873995	0.0386218	0.144157	16249	NA	NA	Calcium.ionized	TRUE	reported	11	120003286	4.06986e-06	0.0973417	Gastric ulcer	TRUE	reported	K11_GULC	2	1	TRUE
rs945421	C	T	C	T	-0.0865197	0.00500557	0.540067	0.567403	FALSE	FALSE	FALSE	GCST90012623	1	16345393	0.00971405	0.606349	16216	NA	NA	Calcium.ionized	TRUE	reported	1	16018898	1.41416e-06	0.017939	Gastric ulcer	TRUE	reported	K11_GULC	2	1	TRUE
rs10174888	A	C	A	C	0.0781499	0.0117482	0.607543	0.710165	FALSE	FALSE	FALSE	GCST90012683	2	35559933	0.0120863	0.331039	15307	NA	NA	Iron	TRUE	reported	2	35334867	1.90226e-07	0.0150039	Gastroduodenal ulcer	TRUE	reported	K11_GASTRODUOULC	2	1	TRUE
rs142320943	T	C	T	C	-0.189706	-0.00831004	0.0374297	0.0235724	FALSE	FALSE	FALSE	GCST90012683	2	185250235	0.036815	0.821416	15060	NA	NA	Iron	TRUE	reported	2	184385508	3.04881e-06	0.040644	Gastroduodenal ulcer	TRUE	reported	K11_GASTRODUOULC	2	1	TRUE
rs2920296	G	A	G	A	-0.112514	-0.0023136	0.501823	0.44599	FALSE	FALSE	FALSE	GCST90012683	8	143763109	0.0111209	0.835197	15312	NA	NA	Iron	TRUE	reported	8	142681691	9.4254e-15	0.014524	Gastroduodenal ulcer	TRUE	reported	K11_GASTRODUOULC	2	1	TRUE
rs4492206	G	A	G	A	-0.121522	-0.00138343	0.124425	0.194164	FALSE	FALSE	FALSE	GCST90012683	6	156699608	0.0141272	0.921991	15268	NA	NA	Iron	TRUE	reported	6	156378474	8.11858e-08	0.0226531	Gastroduodenal ulcer	TRUE	reported	K11_GASTRODUOULC	2	1	TRUE
rs56204113	G	A	G	A	-0.26507	0.0247448	0.0246152	0.0280298	FALSE	FALSE	FALSE	GCST90012683	1	233537858	0.0334982	0.460095	15323	NA	NA	Iron	TRUE	reported	1	233402112	1.50584e-07	0.0504718	Gastroduodenal ulcer	TRUE	reported	K11_GASTRODUOULC	2	1	TRUE
rs68177350	C	T	C	T	0.217839	-0.0533708	0.0300991	0.0220228	FALSE	FALSE	FALSE	GCST90012683	9	14974677	0.037727	0.157169	15325	NA	NA	Iron	TRUE	reported	9	14974679	6.3919e-08	0.0402848	Gastroduodenal ulcer	TRUE	reported	K11_GASTRODUOULC	2	1	TRUE
rs8138422	G	T	G	T	-0.149695	-0.00383965	0.06049	0.0651889	FALSE	FALSE	FALSE	GCST90012683	22	17728832	0.0224758	0.864353	15271	NA	NA	Iron	TRUE	reported	22	17247942	3.09507e-06	0.032093	Gastroduodenal ulcer	TRUE	reported	K11_GASTRODUOULC	2	1	TRUE
rs11145616	T	C	T	C	0.146772	0.0139184	0.152323	0.220599	FALSE	FALSE	FALSE	GCST90012683	9	80535364	0.013386	0.298448	15263	NA	NA	Iron	TRUE	reported	9	77920448	2.94517e-06	0.0313978	Duodenal ulcer	TRUE	reported	K11_DULC	2	1	TRUE
rs116018113	A	G	A	G	-1.63105	0.0021312	0.00370419	0.0183317	FALSE	FALSE	FALSE	GCST90012683	1	168248024	0.0417665	0.959304	15165	NA	NA	Iron	TRUE	reported	1	168278786	1.19289e-07	0.308061	Duodenal ulcer	TRUE	reported	K11_DULC	2	1	TRUE
rs116108976	A	G	A	G	-0.464956	0.0089796	0.0214345	0.024018	FALSE	FALSE	FALSE	GCST90012683	5	100340042	0.0361656	0.803909	15301	NA	NA	Iron	TRUE	reported	5	101004338	5.18275e-07	0.0926313	Duodenal ulcer	TRUE	reported	K11_DULC	2	1	TRUE
rs147418898	A	C	A	C	-0.818908	0.090448	0.0073034	0.0131536	FALSE	FALSE	FALSE	GCST90012683	22	49429497	0.0487854	0.0637395	15281	NA	NA	Iron	TRUE	reported	22	49033685	2.2695e-06	0.173211	Duodenal ulcer	TRUE	reported	K11_DULC	2	1	TRUE
rs2395158	G	A	G	A	-0.165898	-0.00276046	0.146771	0.159743	FALSE	FALSE	FALSE	GCST90012683	6	32374595	0.0150285	0.854263	15334	NA	NA	Iron	TRUE	reported	6	32406818	1.12626e-06	0.0340779	Duodenal ulcer	TRUE	reported	K11_DULC	2	1	TRUE
rs34013572	A	G	A	G	1.54375	-0.0549875	0.00049632	0.00834964	FALSE	FALSE	FALSE	GCST90012683	3	148905510	0.0611499	0.368532	15330	NA	NA	Iron	TRUE	reported	3	149187723	2.37996e-06	0.327193	Duodenal ulcer	TRUE	reported	K11_DULC	2	1	TRUE
rs62064541	A	G	A	G	0.173618	-0.0139615	0.100331	0.0812047	FALSE	FALSE	FALSE	GCST90012683	17	72176815	0.0203176	0.491979	15307	NA	NA	Iron	TRUE	reported	17	74180676	3.9414e-06	0.0376249	Duodenal ulcer	TRUE	reported	K11_DULC	2	1	TRUE
rs7173582	T	C	T	C	-0.265001	0.0542828	0.057971	0.0293197	FALSE	FALSE	FALSE	GCST90012683	15	40165588	0.0325137	0.0950113	15331	NA	NA	Iron	TRUE	reported	15	39873387	8.18465e-07	0.0537428	Duodenal ulcer	TRUE	reported	K11_DULC	2	1	TRUE
rs148467719	C	T	C	T	-0.418636	-0.0864133	0.0135227	0.00654407	FALSE	FALSE	FALSE	GCST90012683	6	116116383	0.0687075	0.208501	15281	NA	NA	Iron	TRUE	reported	6	115795219	1.92899e-06	0.0879354	Gastric ulcer	TRUE	reported	K11_GULC	2	1	TRUE
rs3924173	C	T	C	T	0.120422	-0.0091568	0.139801	0.165456	FALSE	FALSE	FALSE	GCST90012683	2	62530436	0.0149904	0.541304	15279	NA	NA	Iron	TRUE	reported	2	62303301	1.81126e-06	0.0252275	Gastric ulcer	TRUE	reported	K11_GULC	2	1	TRUE
rs4670454	C	G	C	G	-0.0914432	-0.0139828	0.432169	0.333279	FALSE	TRUE	TRUE	GCST90012683	2	35441945	0.0116485	0.229987	15283	NA	NA	Iron	TRUE	reported	2	35216879	5.00334e-07	0.0181934	Gastric ulcer	TRUE	reported	K11_GULC	2	1	FALSE
rs55651832	A	G	A	G	0.251292	-0.00998765	0.025798	0.087039	FALSE	FALSE	FALSE	GCST90012683	17	64803703	0.019647	0.611204	15292	NA	NA	Iron	TRUE	reported	17	66807585	2.01507e-06	0.0528823	Gastric ulcer	TRUE	reported	K11_GULC	2	1	TRUE
rs56204113	G	A	G	A	-0.340376	0.0247448	0.0246423	0.0280298	FALSE	FALSE	FALSE	GCST90012683	1	233537858	0.0334982	0.460095	15323	NA	NA	Iron	TRUE	reported	1	233402112	8.71244e-08	0.0636013	Gastric ulcer	TRUE	reported	K11_GULC	2	1	TRUE
rs56337841	A	G	A	G	-0.124444	0.00983402	0.136372	0.116941	FALSE	FALSE	FALSE	GCST90012683	2	117578464	0.0173925	0.57179	15324	NA	NA	Iron	TRUE	reported	2	116820888	3.86118e-06	0.0269435	Gastric ulcer	TRUE	reported	K11_GULC	2	1	TRUE
rs68177350	C	T	C	T	0.242086	-0.0533708	0.0300548	0.0220228	FALSE	FALSE	FALSE	GCST90012683	9	14974677	0.037727	0.157169	15325	NA	NA	Iron	TRUE	reported	9	14974679	8.27732e-07	0.0491174	Gastric ulcer	TRUE	reported	K11_GULC	2	1	TRUE
rs74485657	T	C	T	C	-0.162964	-0.000489288	0.079818	0.0889231	FALSE	FALSE	FALSE	GCST90012683	12	105352356	0.0194349	0.979915	15266	NA	NA	Iron	TRUE	reported	12	104958578	2.15899e-06	0.0343954	Gastric ulcer	TRUE	reported	K11_GULC	2	1	TRUE
rs74947477	G	C	G	C	0.44853	-0.0312222	0.00659164	0.0148521	FALSE	TRUE	FALSE	GCST90012683	11	119873995	0.0454084	0.491713	15284	NA	NA	Iron	TRUE	reported	11	120003286	4.06986e-06	0.0973417	Gastric ulcer	TRUE	reported	K11_GULC	2	1	TRUE
rs945421	C	T	C	T	-0.0865197	-0.00643905	0.540067	0.566699	FALSE	FALSE	FALSE	GCST90012683	1	16345393	0.0112392	0.566705	15240	NA	NA	Iron	TRUE	reported	1	16018898	1.41416e-06	0.017939	Gastric ulcer	TRUE	reported	K11_GULC	2	1	TRUE
rs10174888	A	C	A	C	0.0781499	-0.00651681	0.607543	0.705693	FALSE	FALSE	FALSE	GCST90012696	2	35559933	0.009798	0.505976	20674	NA	NA	Magnesium	TRUE	reported	2	35334867	1.90226e-07	0.0150039	Gastroduodenal ulcer	TRUE	reported	K11_GASTRODUOULC	2	1	TRUE
rs142320943	T	C	T	C	-0.189706	0.00169884	0.0374297	0.023552	FALSE	FALSE	FALSE	GCST90012696	2	185250235	0.0297965	0.954533	20338	NA	NA	Magnesium	TRUE	reported	2	184385508	3.04881e-06	0.040644	Gastroduodenal ulcer	TRUE	reported	K11_GASTRODUOULC	2	1	TRUE
rs2920296	G	A	G	A	-0.112514	-0.0117021	0.501823	0.444584	FALSE	FALSE	FALSE	GCST90012696	8	143763109	0.00898597	0.192827	20662	NA	NA	Magnesium	TRUE	reported	8	142681691	9.4254e-15	0.014524	Gastroduodenal ulcer	TRUE	reported	K11_GASTRODUOULC	2	1	TRUE
rs4492206	G	A	G	A	-0.121522	-0.00562879	0.124425	0.193356	FALSE	FALSE	FALSE	GCST90012696	6	156699608	0.0113804	0.620878	20620	NA	NA	Magnesium	TRUE	reported	6	156378474	8.11858e-08	0.0226531	Gastroduodenal ulcer	TRUE	reported	K11_GASTRODUOULC	2	1	TRUE
rs56204113	G	A	G	A	-0.26507	-0.0282376	0.0246152	0.0285376	FALSE	FALSE	FALSE	GCST90012696	1	233537858	0.0267588	0.291304	20692	NA	NA	Magnesium	TRUE	reported	1	233402112	1.50584e-07	0.0504718	Gastroduodenal ulcer	TRUE	reported	K11_GASTRODUOULC	2	1	TRUE
rs68177350	C	T	C	T	0.217839	0.0447316	0.0300991	0.0224681	FALSE	FALSE	FALSE	GCST90012696	9	14974677	0.0303283	0.140236	20696	NA	NA	Magnesium	TRUE	reported	9	14974679	6.3919e-08	0.0402848	Gastroduodenal ulcer	TRUE	reported	K11_GASTRODUOULC	2	1	TRUE
rs8138422	G	T	G	T	-0.149695	0.0142553	0.06049	0.0645716	FALSE	FALSE	FALSE	GCST90012696	22	17728832	0.0182517	0.434782	20636	NA	NA	Magnesium	TRUE	reported	22	17247942	3.09507e-06	0.032093	Gastroduodenal ulcer	TRUE	reported	K11_GASTRODUOULC	2	1	TRUE
rs11145616	T	C	T	C	0.146772	0.00709512	0.152323	0.219288	FALSE	FALSE	FALSE	GCST90012696	9	80535364	0.0108351	0.51258	20635	NA	NA	Magnesium	TRUE	reported	9	77920448	2.94517e-06	0.0313978	Duodenal ulcer	TRUE	reported	K11_DULC	2	1	TRUE
rs116018113	A	G	A	G	-1.63105	0.00286431	0.00370419	0.0189094	FALSE	FALSE	FALSE	GCST90012696	1	168248024	0.0330233	0.930881	20466	NA	NA	Magnesium	TRUE	reported	1	168278786	1.19289e-07	0.308061	Duodenal ulcer	TRUE	reported	K11_DULC	2	1	TRUE
rs116108976	A	G	A	G	-0.464956	0.0270454	0.0214345	0.0239743	FALSE	FALSE	FALSE	GCST90012696	5	100340042	0.0292603	0.355328	20668	NA	NA	Magnesium	TRUE	reported	5	101004338	5.18275e-07	0.0926313	Duodenal ulcer	TRUE	reported	K11_DULC	2	1	TRUE
rs147418898	A	C	A	C	-0.818908	-0.0113071	0.0073034	0.0119111	FALSE	FALSE	FALSE	GCST90012696	22	49429497	0.0411054	0.783258	20653	NA	NA	Magnesium	TRUE	reported	22	49033685	2.2695e-06	0.173211	Duodenal ulcer	TRUE	reported	K11_DULC	2	1	TRUE
rs2395158	G	A	G	A	-0.165898	-0.0390624	0.146771	0.156387	FALSE	FALSE	FALSE	GCST90012696	6	32374595	0.0123009	0.0014954	20705	NA	NA	Magnesium	TRUE	reported	6	32406818	1.12626e-06	0.0340779	Duodenal ulcer	TRUE	reported	K11_DULC	2	1	TRUE
rs34013572	A	G	A	G	1.54375	0.0549234	0.00049632	0.00811359	FALSE	FALSE	FALSE	GCST90012696	3	148905510	0.0498613	0.270669	20706	NA	NA	Magnesium	TRUE	reported	3	149187723	2.37996e-06	0.327193	Duodenal ulcer	TRUE	reported	K11_DULC	2	1	TRUE
rs62064541	A	G	A	G	0.173618	-0.0102132	0.100331	0.0804695	FALSE	FALSE	FALSE	GCST90012696	17	72176815	0.0165197	0.536415	20660	NA	NA	Magnesium	TRUE	reported	17	74180676	3.9414e-06	0.0376249	Duodenal ulcer	TRUE	reported	K11_DULC	2	1	TRUE
rs7173582	T	C	T	C	-0.265001	0.0191475	0.057971	0.0291703	FALSE	FALSE	FALSE	GCST90012696	15	40165588	0.026421	0.46863	20706	NA	NA	Magnesium	TRUE	reported	15	39873387	8.18465e-07	0.0537428	Duodenal ulcer	TRUE	reported	K11_DULC	2	1	TRUE
rs148467719	C	T	C	T	-0.418636	-0.0648926	0.0135227	0.00647241	FALSE	FALSE	FALSE	GCST90012696	6	116116383	0.0559659	0.246251	20626	NA	NA	Magnesium	TRUE	reported	6	115795219	1.92899e-06	0.0879354	Gastric ulcer	TRUE	reported	K11_GULC	2	1	TRUE
rs3924173	C	T	C	T	0.120422	-0.0052476	0.139801	0.164203	FALSE	FALSE	FALSE	GCST90012696	2	62530436	0.0120955	0.664399	20636	NA	NA	Magnesium	TRUE	reported	2	62303301	1.81126e-06	0.0252275	Gastric ulcer	TRUE	reported	K11_GULC	2	1	TRUE
rs4670454	C	G	C	G	-0.0914432	0.00536499	0.432169	0.338283	FALSE	TRUE	TRUE	GCST90012696	2	35441945	0.00944966	0.570208	20641	NA	NA	Magnesium	TRUE	reported	2	35216879	5.00334e-07	0.0181934	Gastric ulcer	TRUE	reported	K11_GULC	2	1	FALSE
rs55651832	A	G	A	G	0.251292	-0.0238747	0.025798	0.0856901	FALSE	FALSE	FALSE	GCST90012696	17	64803703	0.015986	0.135313	20650	NA	NA	Magnesium	TRUE	reported	17	66807585	2.01507e-06	0.0528823	Gastric ulcer	TRUE	reported	K11_GULC	2	1	TRUE
rs56204113	G	A	G	A	-0.340376	-0.0282376	0.0246423	0.0285376	FALSE	FALSE	FALSE	GCST90012696	1	233537858	0.0267588	0.291304	20692	NA	NA	Magnesium	TRUE	reported	1	233402112	8.71244e-08	0.0636013	Gastric ulcer	TRUE	reported	K11_GULC	2	1	TRUE
rs56337841	A	G	A	G	-0.124444	0.0163864	0.136372	0.117626	FALSE	FALSE	FALSE	GCST90012696	2	117578464	0.0139769	0.24104	20697	NA	NA	Magnesium	TRUE	reported	2	116820888	3.86118e-06	0.0269435	Gastric ulcer	TRUE	reported	K11_GULC	2	1	TRUE
rs68177350	C	T	C	T	0.242086	0.0447316	0.0300548	0.0224681	FALSE	FALSE	FALSE	GCST90012696	9	14974677	0.0303283	0.140236	20696	NA	NA	Magnesium	TRUE	reported	9	14974679	8.27732e-07	0.0491174	Gastric ulcer	TRUE	reported	K11_GULC	2	1	TRUE
rs74485657	T	C	T	C	-0.162964	-0.00827249	0.079818	0.0865991	FALSE	FALSE	FALSE	GCST90012696	12	105352356	0.0158462	0.601635	20618	NA	NA	Magnesium	TRUE	reported	12	104958578	2.15899e-06	0.0343954	Gastric ulcer	TRUE	reported	K11_GULC	2	1	TRUE
rs74947477	G	C	G	C	0.44853	-0.106903	0.00659164	0.0153071	FALSE	TRUE	FALSE	GCST90012696	11	119873995	0.0364252	0.00333694	20644	NA	NA	Magnesium	TRUE	reported	11	120003286	4.06986e-06	0.0973417	Gastric ulcer	TRUE	reported	K11_GULC	2	1	TRUE
rs945421	C	T	C	T	-0.0865197	0.0145785	0.540067	0.569058	FALSE	FALSE	FALSE	GCST90012696	1	16345393	0.00906796	0.107902	20584	NA	NA	Magnesium	TRUE	reported	1	16018898	1.41416e-06	0.017939	Gastric ulcer	TRUE	reported	K11_GULC	2	1	TRUE
rs10174888	A	C	A	C	0.0781499	-0.00824611	0.607543	0.705506	FALSE	FALSE	FALSE	GCST90012717	2	35559933	0.00959312	0.390017	17328	NA	NA	Phosphate	TRUE	reported	2	35334867	1.90226e-07	0.0150039	Gastroduodenal ulcer	TRUE	reported	K11_GASTRODUOULC	2	1	TRUE
rs142320943	T	C	T	C	-0.189706	0.020629	0.0374297	0.0233009	FALSE	FALSE	FALSE	GCST90012717	2	185250235	0.029207	0.48	17038	NA	NA	Phosphate	TRUE	reported	2	184385508	3.04881e-06	0.040644	Gastroduodenal ulcer	TRUE	reported	K11_GASTRODUOULC	2	1	TRUE
rs2920296	G	A	G	A	-0.112514	0.0112953	0.501823	0.444438	FALSE	FALSE	FALSE	GCST90012717	8	143763109	0.00874487	0.196478	17323	NA	NA	Phosphate	TRUE	reported	8	142681691	9.4254e-15	0.014524	Gastroduodenal ulcer	TRUE	reported	K11_GASTRODUOULC	2	1	TRUE
rs4492206	G	A	G	A	-0.121522	0.00195864	0.124425	0.193561	FALSE	FALSE	FALSE	GCST90012717	6	156699608	0.0111485	0.860539	17284	NA	NA	Phosphate	TRUE	reported	6	156378474	8.11858e-08	0.0226531	Gastroduodenal ulcer	TRUE	reported	K11_GASTRODUOULC	2	1	TRUE
rs56204113	G	A	G	A	-0.26507	0.00115797	0.0246152	0.028564	FALSE	FALSE	FALSE	GCST90012717	1	233537858	0.0261153	0.964633	17347	NA	NA	Phosphate	TRUE	reported	1	233402112	1.50584e-07	0.0504718	Gastroduodenal ulcer	TRUE	reported	K11_GASTRODUOULC	2	1	TRUE
rs68177350	C	T	C	T	0.217839	-0.00804373	0.0300991	0.0234006	FALSE	FALSE	FALSE	GCST90012717	9	14974677	0.0291141	0.782331	17350	NA	NA	Phosphate	TRUE	reported	9	14974679	6.3919e-08	0.0402848	Gastroduodenal ulcer	TRUE	reported	K11_GASTRODUOULC	2	1	TRUE
rs8138422	G	T	G	T	-0.149695	-0.00605217	0.06049	0.0634687	FALSE	FALSE	FALSE	GCST90012717	22	17728832	0.0179766	0.736367	17292	NA	NA	Phosphate	TRUE	reported	22	17247942	3.09507e-06	0.032093	Gastroduodenal ulcer	TRUE	reported	K11_GASTRODUOULC	2	1	TRUE
rs11145616	T	C	T	C	0.146772	0.0077883	0.152323	0.218887	FALSE	FALSE	FALSE	GCST90012717	9	80535364	0.0105787	0.461594	17292	NA	NA	Phosphate	TRUE	reported	9	77920448	2.94517e-06	0.0313978	Duodenal ulcer	TRUE	reported	K11_DULC	2	1	TRUE
rs116018113	A	G	A	G	-1.63105	-0.0472678	0.00370419	0.0195066	FALSE	FALSE	FALSE	GCST90012717	1	168248024	0.0318041	0.137222	17148	NA	NA	Phosphate	TRUE	reported	1	168278786	1.19289e-07	0.308061	Duodenal ulcer	TRUE	reported	K11_DULC	2	1	TRUE
rs116108976	A	G	A	G	-0.464956	-0.0203109	0.0214345	0.0239663	FALSE	FALSE	FALSE	GCST90012717	5	100340042	0.0285683	0.477111	17316	NA	NA	Phosphate	TRUE	reported	5	101004338	5.18275e-07	0.0926313	Duodenal ulcer	TRUE	reported	K11_DULC	2	1	TRUE
rs147418898	A	C	A	C	-0.818908	-0.0718352	0.0073034	0.0119281	FALSE	FALSE	FALSE	GCST90012717	22	49429497	0.0402978	0.0746501	17312	NA	NA	Phosphate	TRUE	reported	22	49033685	2.2695e-06	0.173211	Duodenal ulcer	TRUE	reported	K11_DULC	2	1	TRUE
rs2395158	G	A	G	A	-0.165898	0.0132472	0.146771	0.155231	FALSE	FALSE	FALSE	GCST90012717	6	32374595	0.0119801	0.268826	17358	NA	NA	Phosphate	TRUE	reported	6	32406818	1.12626e-06	0.0340779	Duodenal ulcer	TRUE	reported	K11_DULC	2	1	TRUE
rs34013572	A	G	A	G	1.54375	-0.0327816	0.00049632	0.00832469	FALSE	FALSE	FALSE	GCST90012717	3	148905510	0.0481869	0.496315	17358	NA	NA	Phosphate	TRUE	reported	3	149187723	2.37996e-06	0.327193	Duodenal ulcer	TRUE	reported	K11_DULC	2	1	TRUE
rs62064541	A	G	A	G	0.173618	-0.0313409	0.100331	0.0808985	FALSE	FALSE	FALSE	GCST90012717	17	72176815	0.0160391	0.0506984	17318	NA	NA	Phosphate	TRUE	reported	17	74180676	3.9414e-06	0.0376249	Duodenal ulcer	TRUE	reported	K11_DULC	2	1	TRUE
rs7173582	T	C	T	C	-0.265001	0.0252998	0.057971	0.0293847	FALSE	FALSE	FALSE	GCST90012717	15	40165588	0.025624	0.323472	17356	NA	NA	Phosphate	TRUE	reported	15	39873387	8.18465e-07	0.0537428	Duodenal ulcer	TRUE	reported	K11_DULC	2	1	TRUE
rs148467719	C	T	C	T	-0.418636	-0.0536392	0.0135227	0.00676418	FALSE	FALSE	FALSE	GCST90012717	6	116116383	0.0536535	0.317439	17297	NA	NA	Phosphate	TRUE	reported	6	115795219	1.92899e-06	0.0879354	Gastric ulcer	TRUE	reported	K11_GULC	2	1	TRUE
rs3924173	C	T	C	T	0.120422	-0.000207453	0.139801	0.165241	FALSE	FALSE	FALSE	GCST90012717	2	62530436	0.0118569	0.986041	17296	NA	NA	Phosphate	TRUE	reported	2	62303301	1.81126e-06	0.0252275	Gastric ulcer	TRUE	reported	K11_GULC	2	1	TRUE
rs4670454	C	G	C	G	-0.0914432	0.0134164	0.432169	0.337957	FALSE	TRUE	TRUE	GCST90012717	2	35441945	0.00923057	0.146093	17304	NA	NA	Phosphate	TRUE	reported	2	35216879	5.00334e-07	0.0181934	Gastric ulcer	TRUE	reported	K11_GULC	2	1	FALSE
rs55651832	A	G	A	G	0.251292	0.00592059	0.025798	0.086188	FALSE	FALSE	FALSE	GCST90012717	17	64803703	0.0155916	0.704145	17311	NA	NA	Phosphate	TRUE	reported	17	66807585	2.01507e-06	0.0528823	Gastric ulcer	TRUE	reported	K11_GULC	2	1	TRUE
rs56204113	G	A	G	A	-0.340376	0.00115797	0.0246423	0.028564	FALSE	FALSE	FALSE	GCST90012717	1	233537858	0.0261153	0.964633	17347	NA	NA	Phosphate	TRUE	reported	1	233402112	8.71244e-08	0.0636013	Gastric ulcer	TRUE	reported	K11_GULC	2	1	TRUE
rs56337841	A	G	A	G	-0.124444	-0.00719843	0.136372	0.119727	FALSE	FALSE	FALSE	GCST90012717	2	117578464	0.0135189	0.594399	17352	NA	NA	Phosphate	TRUE	reported	2	116820888	3.86118e-06	0.0269435	Gastric ulcer	TRUE	reported	K11_GULC	2	1	TRUE
rs68177350	C	T	C	T	0.242086	-0.00804373	0.0300548	0.0234006	FALSE	FALSE	FALSE	GCST90012717	9	14974677	0.0291141	0.782331	17350	NA	NA	Phosphate	TRUE	reported	9	14974679	8.27732e-07	0.0491174	Gastric ulcer	TRUE	reported	K11_GULC	2	1	TRUE
rs74485657	T	C	T	C	-0.162964	-0.0213618	0.079818	0.0862258	FALSE	FALSE	FALSE	GCST90012717	12	105352356	0.0155079	0.168365	17286	NA	NA	Phosphate	TRUE	reported	12	104958578	2.15899e-06	0.0343954	Gastric ulcer	TRUE	reported	K11_GULC	2	1	TRUE
rs74947477	G	C	G	C	0.44853	-0.0308709	0.00659164	0.0155211	FALSE	TRUE	FALSE	GCST90012717	11	119873995	0.0350041	0.37782	17299	NA	NA	Phosphate	TRUE	reported	11	120003286	4.06986e-06	0.0973417	Gastric ulcer	TRUE	reported	K11_GULC	2	1	TRUE
rs945421	C	T	C	T	-0.0865197	-0.00642624	0.540067	0.568534	FALSE	FALSE	FALSE	GCST90012717	1	16345393	0.00885024	0.467772	17247	NA	NA	Phosphate	TRUE	reported	1	16018898	1.41416e-06	0.017939	Gastric ulcer	TRUE	reported	K11_GULC	2	1	TRUE
rs10174888	A	C	A	C	0.0781499	-0.0214213	0.607543	0.698865	FALSE	FALSE	FALSE	GCST90012742	2	35559933	0.0200156	0.284513	5989	NA	NA	Folate	TRUE	reported	2	35334867	1.90226e-07	0.0150039	Gastroduodenal ulcer	TRUE	reported	K11_GASTRODUOULC	2	1	TRUE
rs142320943	T	C	T	C	-0.189706	-0.0245852	0.0374297	0.0269375	FALSE	FALSE	FALSE	GCST90012742	2	185250235	0.0571504	0.667062	5884	NA	NA	Folate	TRUE	reported	2	184385508	3.04881e-06	0.040644	Gastroduodenal ulcer	TRUE	reported	K11_GASTRODUOULC	2	1	TRUE
rs2920296	G	A	G	A	-0.112514	0.0185602	0.501823	0.440621	FALSE	FALSE	FALSE	GCST90012742	8	143763109	0.0186122	0.318665	5987	NA	NA	Folate	TRUE	reported	8	142681691	9.4254e-15	0.014524	Gastroduodenal ulcer	TRUE	reported	K11_GASTRODUOULC	2	1	TRUE
rs4492206	G	A	G	A	-0.121522	0.0107992	0.124425	0.188663	FALSE	FALSE	FALSE	GCST90012742	6	156699608	0.0237839	0.64979	5963	NA	NA	Folate	TRUE	reported	6	156378474	8.11858e-08	0.0226531	Gastroduodenal ulcer	TRUE	reported	K11_GASTRODUOULC	2	1	TRUE
rs56204113	G	A	G	A	-0.26507	-0.0435354	0.0246152	0.0274533	FALSE	FALSE	FALSE	GCST90012742	1	233537858	0.0561654	0.438264	5992	NA	NA	Folate	TRUE	reported	1	233402112	1.50584e-07	0.0504718	Gastroduodenal ulcer	TRUE	reported	K11_GASTRODUOULC	2	1	TRUE
rs68177350	C	T	C	T	0.217839	0.00713315	0.0300991	0.02253	FALSE	FALSE	FALSE	GCST90012742	9	14974677	0.0623786	0.908958	5992	NA	NA	Folate	TRUE	reported	9	14974679	6.3919e-08	0.0402848	Gastroduodenal ulcer	TRUE	reported	K11_GASTRODUOULC	2	1	TRUE
rs8138422	G	T	G	T	-0.149695	0.0276534	0.06049	0.0621134	FALSE	FALSE	FALSE	GCST90012742	22	17728832	0.0385727	0.473426	5981	NA	NA	Folate	TRUE	reported	22	17247942	3.09507e-06	0.032093	Gastroduodenal ulcer	TRUE	reported	K11_GASTRODUOULC	2	1	TRUE
rs11145616	T	C	T	C	0.146772	-0.0265953	0.152323	0.226976	FALSE	FALSE	FALSE	GCST90012742	9	80535364	0.0220533	0.227834	5972	NA	NA	Folate	TRUE	reported	9	77920448	2.94517e-06	0.0313978	Duodenal ulcer	TRUE	reported	K11_DULC	2	1	TRUE
rs116018113	A	G	A	G	-1.63105	-0.0391911	0.00370419	0.0186184	FALSE	FALSE	FALSE	GCST90012742	1	168248024	0.0688731	0.569334	5935	NA	NA	Folate	TRUE	reported	1	168278786	1.19289e-07	0.308061	Duodenal ulcer	TRUE	reported	K11_DULC	2	1	TRUE
rs116108976	A	G	A	G	-0.464956	-0.0354633	0.0214345	0.0233879	FALSE	FALSE	FALSE	GCST90012742	5	100340042	0.0606559	0.558774	5986	NA	NA	Folate	TRUE	reported	5	101004338	5.18275e-07	0.0926313	Duodenal ulcer	TRUE	reported	K11_DULC	2	1	TRUE
rs147418898	A	C	A	C	-0.818908	0.0611382	0.0073034	0.0126381	FALSE	FALSE	FALSE	GCST90012742	22	49429497	0.0820875	0.456397	5974	NA	NA	Folate	TRUE	reported	22	49033685	2.2695e-06	0.173211	Duodenal ulcer	TRUE	reported	K11_DULC	2	1	TRUE
rs2395158	G	A	G	A	-0.165898	-0.0245968	0.146771	0.158886	FALSE	FALSE	FALSE	GCST90012742	6	32374595	0.0249657	0.324514	5998	NA	NA	Folate	TRUE	reported	6	32406818	1.12626e-06	0.0340779	Duodenal ulcer	TRUE	reported	K11_DULC	2	1	TRUE
rs34013572	A	G	A	G	1.54375	0.184746	0.00049632	0.00767178	FALSE	FALSE	FALSE	GCST90012742	3	148905510	0.106024	0.081421	5996	NA	NA	Folate	TRUE	reported	3	149187723	2.37996e-06	0.327193	Duodenal ulcer	TRUE	reported	K11_DULC	2	1	TRUE
rs62064541	A	G	A	G	0.173618	-0.0198043	0.100331	0.0823166	FALSE	FALSE	FALSE	GCST90012742	17	72176815	0.0335917	0.555485	5983	NA	NA	Folate	TRUE	reported	17	74180676	3.9414e-06	0.0376249	Duodenal ulcer	TRUE	reported	K11_DULC	2	1	TRUE
rs7173582	T	C	T	C	-0.265001	-0.0363752	0.057971	0.0291027	FALSE	FALSE	FALSE	GCST90012742	15	40165588	0.0546834	0.505925	5996	NA	NA	Folate	TRUE	reported	15	39873387	8.18465e-07	0.0537428	Duodenal ulcer	TRUE	reported	K11_DULC	2	1	TRUE
rs148467719	C	T	C	T	-0.418636	0.0835453	0.0135227	0.00585284	FALSE	FALSE	FALSE	GCST90012742	6	116116383	0.12135	0.49116	5980	NA	NA	Folate	TRUE	reported	6	115795219	1.92899e-06	0.0879354	Gastric ulcer	TRUE	reported	K11_GULC	2	1	TRUE
rs3924173	C	T	C	T	0.120422	-0.00996405	0.139801	0.168644	FALSE	FALSE	FALSE	GCST90012742	2	62530436	0.0245526	0.684871	5986	NA	NA	Folate	TRUE	reported	2	62303301	1.81126e-06	0.0252275	Gastric ulcer	TRUE	reported	K11_GULC	2	1	TRUE
rs4670454	C	G	C	G	-0.0914432	0.0184939	0.432169	0.34434	FALSE	TRUE	TRUE	GCST90012742	2	35441945	0.0192803	0.337452	5981	NA	NA	Folate	TRUE	reported	2	35216879	5.00334e-07	0.0181934	Gastric ulcer	TRUE	reported	K11_GULC	2	1	FALSE
rs55651832	A	G	A	G	0.251292	-0.0364103	0.025798	0.0857454	FALSE	FALSE	FALSE	GCST90012742	17	64803703	0.0330025	0.269915	5977	NA	NA	Folate	TRUE	reported	17	66807585	2.01507e-06	0.0528823	Gastric ulcer	TRUE	reported	K11_GULC	2	1	TRUE
rs56204113	G	A	G	A	-0.340376	-0.0435354	0.0246423	0.0274533	FALSE	FALSE	FALSE	GCST90012742	1	233537858	0.0561654	0.438264	5992	NA	NA	Folate	TRUE	reported	1	233402112	8.71244e-08	0.0636013	Gastric ulcer	TRUE	reported	K11_GULC	2	1	TRUE
rs56337841	A	G	A	G	-0.124444	0.00762613	0.136372	0.120891	FALSE	FALSE	FALSE	GCST90012742	2	117578464	0.0283831	0.788172	5993	NA	NA	Folate	TRUE	reported	2	116820888	3.86118e-06	0.0269435	Gastric ulcer	TRUE	reported	K11_GULC	2	1	TRUE
rs68177350	C	T	C	T	0.242086	0.00713315	0.0300548	0.02253	FALSE	FALSE	FALSE	GCST90012742	9	14974677	0.0623786	0.908958	5992	NA	NA	Folate	TRUE	reported	9	14974679	8.27732e-07	0.0491174	Gastric ulcer	TRUE	reported	K11_GULC	2	1	TRUE
rs74485657	T	C	T	C	-0.162964	-0.0154491	0.079818	0.0869201	FALSE	FALSE	FALSE	GCST90012742	12	105352356	0.0326523	0.636112	5971	NA	NA	Folate	TRUE	reported	12	104958578	2.15899e-06	0.0343954	Gastric ulcer	TRUE	reported	K11_GULC	2	1	TRUE
rs74947477	G	C	G	C	0.44853	-0.0658185	0.00659164	0.0147969	FALSE	TRUE	FALSE	GCST90012742	11	119873995	0.0761306	0.387287	5981	NA	NA	Folate	TRUE	reported	11	120003286	4.06986e-06	0.0973417	Gastric ulcer	TRUE	reported	K11_GULC	2	1	TRUE
rs945421	C	T	C	T	-0.0865197	-0.0217566	0.540067	0.568647	FALSE	FALSE	FALSE	GCST90012742	1	16345393	0.0187878	0.246855	5958	NA	NA	Folate	TRUE	reported	1	16018898	1.41416e-06	0.017939	Gastric ulcer	TRUE	reported	K11_GULC	2	1	TRUE
rs10174888	A	C	A	C	0.0781499	0.0396962	0.607543	0.699876	FALSE	FALSE	FALSE	GCST90012771	2	35559933	0.0252732	0.116256	3237	NA	NA	Vitamin D	TRUE	reported	2	35334867	1.90226e-07	0.0150039	Gastroduodenal ulcer	TRUE	reported	K11_GASTRODUOULC	2	1	TRUE
rs142320943	T	C	T	C	-0.189706	-0.0847375	0.0374297	0.020488	FALSE	FALSE	FALSE	GCST90012771	2	185250235	0.0820199	0.301542	3197	NA	NA	Vitamin D	TRUE	reported	2	184385508	3.04881e-06	0.040644	Gastroduodenal ulcer	TRUE	reported	K11_GASTRODUOULC	2	1	TRUE
rs2920296	G	A	G	A	-0.112514	0.0209261	0.501823	0.448904	FALSE	FALSE	FALSE	GCST90012771	8	143763109	0.0232084	0.367237	3239	NA	NA	Vitamin D	TRUE	reported	8	142681691	9.4254e-15	0.014524	Gastroduodenal ulcer	TRUE	reported	K11_GASTRODUOULC	2	1	TRUE
rs4492206	G	A	G	A	-0.121522	-0.0247717	0.124425	0.19052	FALSE	FALSE	FALSE	GCST90012771	6	156699608	0.0297517	0.405062	3228	NA	NA	Vitamin D	TRUE	reported	6	156378474	8.11858e-08	0.0226531	Gastroduodenal ulcer	TRUE	reported	K11_GASTRODUOULC	2	1	TRUE
rs56204113	G	A	G	A	-0.26507	0.0179688	0.0246152	0.029448	FALSE	FALSE	FALSE	GCST90012771	1	233537858	0.0674487	0.789925	3243	NA	NA	Vitamin D	TRUE	reported	1	233402112	1.50584e-07	0.0504718	Gastroduodenal ulcer	TRUE	reported	K11_GASTRODUOULC	2	1	TRUE
rs68177350	C	T	C	T	0.217839	0.0145022	0.0300991	0.0217458	FALSE	FALSE	FALSE	GCST90012771	9	14974677	0.080425	0.856902	3242	NA	NA	Vitamin D	TRUE	reported	9	14974679	6.3919e-08	0.0402848	Gastroduodenal ulcer	TRUE	reported	K11_GASTRODUOULC	2	1	TRUE
rs8138422	G	T	G	T	-0.149695	0.0545622	0.06049	0.0676052	FALSE	FALSE	FALSE	GCST90012771	22	17728832	0.046122	0.23681	3232	NA	NA	Vitamin D	TRUE	reported	22	17247942	3.09507e-06	0.032093	Gastroduodenal ulcer	TRUE	reported	K11_GASTRODUOULC	2	1	TRUE
rs11145616	T	C	T	C	0.146772	0.0171428	0.152323	0.21821	FALSE	FALSE	FALSE	GCST90012771	9	80535364	0.0278958	0.538866	3240	NA	NA	Vitamin D	TRUE	reported	9	77920448	2.94517e-06	0.0313978	Duodenal ulcer	TRUE	reported	K11_DULC	2	1	TRUE
rs116018113	A	G	A	G	-1.63105	0.0164441	0.00370419	0.0192726	FALSE	FALSE	FALSE	GCST90012771	1	168248024	0.0848315	0.846297	3217	NA	NA	Vitamin D	TRUE	reported	1	168278786	1.19289e-07	0.308061	Duodenal ulcer	TRUE	reported	K11_DULC	2	1	TRUE
rs116108976	A	G	A	G	-0.464956	0.0842369	0.0214345	0.0227202	FALSE	FALSE	FALSE	GCST90012771	5	100340042	0.0777329	0.278511	3235	NA	NA	Vitamin D	TRUE	reported	5	101004338	5.18275e-07	0.0926313	Duodenal ulcer	TRUE	reported	K11_DULC	2	1	TRUE
rs147418898	A	C	A	C	-0.818908	0.110839	0.0073034	0.00973123	FALSE	FALSE	FALSE	GCST90012771	22	49429497	0.116941	0.343218	3237	NA	NA	Vitamin D	TRUE	reported	22	49033685	2.2695e-06	0.173211	Duodenal ulcer	TRUE	reported	K11_DULC	2	1	TRUE
rs2395158	G	A	G	A	-0.165898	-0.020044	0.146771	0.158398	FALSE	FALSE	FALSE	GCST90012771	6	32374595	0.0313705	0.522859	3245	NA	NA	Vitamin D	TRUE	reported	6	32406818	1.12626e-06	0.0340779	Duodenal ulcer	TRUE	reported	K11_DULC	2	1	TRUE
rs34013572	A	G	A	G	1.54375	-0.215667	0.00049632	0.00677966	FALSE	FALSE	FALSE	GCST90012771	3	148905510	0.14172	0.128063	3245	NA	NA	Vitamin D	TRUE	reported	3	149187723	2.37996e-06	0.327193	Duodenal ulcer	TRUE	reported	K11_DULC	2	1	TRUE
rs62064541	A	G	A	G	0.173618	-0.0267903	0.100331	0.0791422	FALSE	FALSE	FALSE	GCST90012771	17	72176815	0.0432735	0.535855	3241	NA	NA	Vitamin D	TRUE	reported	17	74180676	3.9414e-06	0.0376249	Duodenal ulcer	TRUE	reported	K11_DULC	2	1	TRUE
rs7173582	T	C	T	C	-0.265001	0.00891939	0.057971	0.0283513	FALSE	FALSE	FALSE	GCST90012771	15	40165588	0.0697001	0.898174	3245	NA	NA	Vitamin D	TRUE	reported	15	39873387	8.18465e-07	0.0537428	Duodenal ulcer	TRUE	reported	K11_DULC	2	1	TRUE
rs148467719	C	T	C	T	-0.418636	0.0695765	0.0135227	0.0060241	FALSE	FALSE	FALSE	GCST90012771	6	116116383	0.150464	0.643785	3237	NA	NA	Vitamin D	TRUE	reported	6	115795219	1.92899e-06	0.0879354	Gastric ulcer	TRUE	reported	K11_GULC	2	1	TRUE
rs3924173	C	T	C	T	0.120422	-0.0538778	0.139801	0.165379	FALSE	FALSE	FALSE	GCST90012771	2	62530436	0.0310141	0.0823519	3235	NA	NA	Vitamin D	TRUE	reported	2	62303301	1.81126e-06	0.0252275	Gastric ulcer	TRUE	reported	K11_GULC	2	1	TRUE
rs4670454	C	G	C	G	-0.0914432	-0.0180918	0.432169	0.333385	FALSE	TRUE	TRUE	GCST90012771	2	35441945	0.0244353	0.45906	3235	NA	NA	Vitamin D	TRUE	reported	2	35216879	5.00334e-07	0.0181934	Gastric ulcer	TRUE	reported	K11_GULC	2	1	FALSE
rs55651832	A	G	A	G	0.251292	0.00542234	0.025798	0.0868356	FALSE	FALSE	FALSE	GCST90012771	17	64803703	0.0409429	0.894639	3236	NA	NA	Vitamin D	TRUE	reported	17	66807585	2.01507e-06	0.0528823	Gastric ulcer	TRUE	reported	K11_GULC	2	1	TRUE
rs56204113	G	A	G	A	-0.340376	0.0179688	0.0246423	0.029448	FALSE	FALSE	FALSE	GCST90012771	1	233537858	0.0674487	0.789925	3243	NA	NA	Vitamin D	TRUE	reported	1	233402112	8.71244e-08	0.0636013	Gastric ulcer	TRUE	reported	K11_GULC	2	1	TRUE
rs56337841	A	G	A	G	-0.124444	0.0335634	0.136372	0.120105	FALSE	FALSE	FALSE	GCST90012771	2	117578464	0.0362448	0.354437	3243	NA	NA	Vitamin D	TRUE	reported	2	116820888	3.86118e-06	0.0269435	Gastric ulcer	TRUE	reported	K11_GULC	2	1	TRUE
rs68177350	C	T	C	T	0.242086	0.0145022	0.0300548	0.0217458	FALSE	FALSE	FALSE	GCST90012771	9	14974677	0.080425	0.856902	3242	NA	NA	Vitamin D	TRUE	reported	9	14974679	8.27732e-07	0.0491174	Gastric ulcer	TRUE	reported	K11_GULC	2	1	TRUE
rs74485657	T	C	T	C	-0.162964	-0.062078	0.079818	0.0878064	FALSE	FALSE	FALSE	GCST90012771	12	105352356	0.0403053	0.123513	3223	NA	NA	Vitamin D	TRUE	reported	12	104958578	2.15899e-06	0.0343954	Gastric ulcer	TRUE	reported	K11_GULC	2	1	TRUE
rs74947477	G	C	G	C	0.44853	-0.154686	0.00659164	0.0173107	FALSE	TRUE	FALSE	GCST90012771	11	119873995	0.0881648	0.0793422	3235	NA	NA	Vitamin D	TRUE	reported	11	120003286	4.06986e-06	0.0973417	Gastric ulcer	TRUE	reported	K11_GULC	2	1	TRUE
rs945421	C	T	C	T	-0.0865197	0.0248535	0.540067	0.564047	FALSE	FALSE	FALSE	GCST90012771	1	16345393	0.0231232	0.282451	3232	NA	NA	Vitamin D	TRUE	reported	1	16018898	1.41416e-06	0.017939	Gastric ulcer	TRUE	reported	K11_GULC	2	1	TRUE
rs10174888	A	C	A	C	0.0781499	-0.00541978	0.607543	0.704463	FALSE	FALSE	FALSE	GCST90012772	2	35559933	0.0109481	0.62057	19380	NA	NA	Cobalamin (Vitamin B12)	TRUE	reported	2	35334867	1.90226e-07	0.0150039	Gastroduodenal ulcer	TRUE	reported	K11_GASTRODUOULC	2	1	TRUE
rs142320943	T	C	T	C	-0.189706	-0.0428721	0.0374297	0.0250092	FALSE	FALSE	FALSE	GCST90012772	2	185250235	0.0326053	0.18855	19073	NA	NA	Cobalamin (Vitamin B12)	TRUE	reported	2	184385508	3.04881e-06	0.040644	Gastroduodenal ulcer	TRUE	reported	K11_GASTRODUOULC	2	1	TRUE
rs2920296	G	A	G	A	-0.112514	-0.00310425	0.501823	0.445943	FALSE	FALSE	FALSE	GCST90012772	8	143763109	0.0101446	0.759605	19387	NA	NA	Cobalamin (Vitamin B12)	TRUE	reported	8	142681691	9.4254e-15	0.014524	Gastroduodenal ulcer	TRUE	reported	K11_GASTRODUOULC	2	1	TRUE
rs4492206	G	A	G	A	-0.121522	-0.000277264	0.124425	0.195883	FALSE	FALSE	FALSE	GCST90012772	6	156699608	0.0127916	0.982707	19333	NA	NA	Cobalamin (Vitamin B12)	TRUE	reported	6	156378474	8.11858e-08	0.0226531	Gastroduodenal ulcer	TRUE	reported	K11_GASTRODUOULC	2	1	TRUE
rs56204113	G	A	G	A	-0.26507	-0.00828215	0.0246152	0.0287629	FALSE	FALSE	FALSE	GCST90012772	1	233537858	0.0300335	0.78273	19400	NA	NA	Cobalamin (Vitamin B12)	TRUE	reported	1	233402112	1.50584e-07	0.0504718	Gastroduodenal ulcer	TRUE	reported	K11_GASTRODUOULC	2	1	TRUE
rs68177350	C	T	C	T	0.217839	-0.0344456	0.0300991	0.022705	FALSE	FALSE	FALSE	GCST90012772	9	14974677	0.033938	0.310126	19401	NA	NA	Cobalamin (Vitamin B12)	TRUE	reported	9	14974679	6.3919e-08	0.0402848	Gastroduodenal ulcer	TRUE	reported	K11_GASTRODUOULC	2	1	TRUE
rs8138422	G	T	G	T	-0.149695	0.0244589	0.06049	0.0646338	FALSE	FALSE	FALSE	GCST90012772	22	17728832	0.0205672	0.234354	19332	NA	NA	Cobalamin (Vitamin B12)	TRUE	reported	22	17247942	3.09507e-06	0.032093	Gastroduodenal ulcer	TRUE	reported	K11_GASTRODUOULC	2	1	TRUE
rs11145616	T	C	T	C	0.146772	0.0123575	0.152323	0.220483	FALSE	FALSE	FALSE	GCST90012772	9	80535364	0.0121338	0.308473	19328	NA	NA	Cobalamin (Vitamin B12)	TRUE	reported	9	77920448	2.94517e-06	0.0313978	Duodenal ulcer	TRUE	reported	K11_DULC	2	1	TRUE
rs116018113	A	G	A	G	-1.63105	-0.0712717	0.00370419	0.0188832	FALSE	FALSE	FALSE	GCST90012772	1	168248024	0.0372499	0.0557048	19197	NA	NA	Cobalamin (Vitamin B12)	TRUE	reported	1	168278786	1.19289e-07	0.308061	Duodenal ulcer	TRUE	reported	K11_DULC	2	1	TRUE
rs116108976	A	G	A	G	-0.464956	0.000920704	0.0214345	0.0245212	FALSE	FALSE	FALSE	GCST90012772	5	100340042	0.0325169	0.977411	19371	NA	NA	Cobalamin (Vitamin B12)	TRUE	reported	5	101004338	5.18275e-07	0.0926313	Duodenal ulcer	TRUE	reported	K11_DULC	2	1	TRUE
rs147418898	A	C	A	C	-0.818908	0.0441055	0.0073034	0.0122191	FALSE	FALSE	FALSE	GCST90012772	22	49429497	0.0458992	0.336592	19355	NA	NA	Cobalamin (Vitamin B12)	TRUE	reported	22	49033685	2.2695e-06	0.173211	Duodenal ulcer	TRUE	reported	K11_DULC	2	1	TRUE
rs2395158	G	A	G	A	-0.165898	0.00241495	0.146771	0.15597	FALSE	FALSE	FALSE	GCST90012772	6	32374595	0.0138327	0.861407	19414	NA	NA	Cobalamin (Vitamin B12)	TRUE	reported	6	32406818	1.12626e-06	0.0340779	Duodenal ulcer	TRUE	reported	K11_DULC	2	1	TRUE
rs34013572	A	G	A	G	1.54375	0.0446213	0.00049632	0.00808861	FALSE	FALSE	FALSE	GCST90012772	3	148905510	0.0562792	0.427861	19410	NA	NA	Cobalamin (Vitamin B12)	TRUE	reported	3	149187723	2.37996e-06	0.327193	Duodenal ulcer	TRUE	reported	K11_DULC	2	1	TRUE
rs62064541	A	G	A	G	0.173618	0.0295438	0.100331	0.0825679	FALSE	FALSE	FALSE	GCST90012772	17	72176815	0.0183902	0.108165	19378	NA	NA	Cobalamin (Vitamin B12)	TRUE	reported	17	74180676	3.9414e-06	0.0376249	Duodenal ulcer	TRUE	reported	K11_DULC	2	1	TRUE
rs7173582	T	C	T	C	-0.265001	-0.0405694	0.057971	0.0292875	FALSE	FALSE	FALSE	GCST90012772	15	40165588	0.0296994	0.17194	19411	NA	NA	Cobalamin (Vitamin B12)	TRUE	reported	15	39873387	8.18465e-07	0.0537428	Duodenal ulcer	TRUE	reported	K11_DULC	2	1	TRUE
rs148467719	C	T	C	T	-0.418636	-0.0284107	0.0135227	0.0067913	FALSE	FALSE	FALSE	GCST90012772	6	116116383	0.0613763	0.643441	19363	NA	NA	Cobalamin (Vitamin B12)	TRUE	reported	6	115795219	1.92899e-06	0.0879354	Gastric ulcer	TRUE	reported	K11_GULC	2	1	TRUE
rs3924173	C	T	C	T	0.120422	-0.0253662	0.139801	0.16646	FALSE	FALSE	FALSE	GCST90012772	2	62530436	0.0135833	0.0618385	19347	NA	NA	Cobalamin (Vitamin B12)	TRUE	reported	2	62303301	1.81126e-06	0.0252275	Gastric ulcer	TRUE	reported	K11_GULC	2	1	TRUE
rs4670454	C	G	C	G	-0.0914432	0.00202688	0.432169	0.337286	FALSE	TRUE	TRUE	GCST90012772	2	35441945	0.0105506	0.847656	19356	NA	NA	Cobalamin (Vitamin B12)	TRUE	reported	2	35216879	5.00334e-07	0.0181934	Gastric ulcer	TRUE	reported	K11_GULC	2	1	FALSE
rs55651832	A	G	A	G	0.251292	0.0281238	0.025798	0.0862603	FALSE	FALSE	FALSE	GCST90012772	17	64803703	0.0179983	0.118151	19360	NA	NA	Cobalamin (Vitamin B12)	TRUE	reported	17	66807585	2.01507e-06	0.0528823	Gastric ulcer	TRUE	reported	K11_GULC	2	1	TRUE
rs56204113	G	A	G	A	-0.340376	-0.00828215	0.0246423	0.0287629	FALSE	FALSE	FALSE	GCST90012772	1	233537858	0.0300335	0.78273	19400	NA	NA	Cobalamin (Vitamin B12)	TRUE	reported	1	233402112	8.71244e-08	0.0636013	Gastric ulcer	TRUE	reported	K11_GULC	2	1	TRUE
rs56337841	A	G	A	G	-0.124444	0.00421066	0.136372	0.117462	FALSE	FALSE	FALSE	GCST90012772	2	117578464	0.0157082	0.788657	19402	NA	NA	Cobalamin (Vitamin B12)	TRUE	reported	2	116820888	3.86118e-06	0.0269435	Gastric ulcer	TRUE	reported	K11_GULC	2	1	TRUE
rs68177350	C	T	C	T	0.242086	-0.0344456	0.0300548	0.022705	FALSE	FALSE	FALSE	GCST90012772	9	14974677	0.033938	0.310126	19401	NA	NA	Cobalamin (Vitamin B12)	TRUE	reported	9	14974679	8.27732e-07	0.0491174	Gastric ulcer	TRUE	reported	K11_GULC	2	1	TRUE
rs74485657	T	C	T	C	-0.162964	0.00892826	0.079818	0.0881774	FALSE	FALSE	FALSE	GCST90012772	12	105352356	0.0176755	0.613474	19319	NA	NA	Cobalamin (Vitamin B12)	TRUE	reported	12	104958578	2.15899e-06	0.0343954	Gastric ulcer	TRUE	reported	K11_GULC	2	1	TRUE
rs74947477	G	C	G	C	0.44853	-0.047229	0.00659164	0.0145175	FALSE	TRUE	FALSE	GCST90012772	11	119873995	0.0423262	0.264494	19356	NA	NA	Cobalamin (Vitamin B12)	TRUE	reported	11	120003286	4.06986e-06	0.0973417	Gastric ulcer	TRUE	reported	K11_GULC	2	1	TRUE
rs945421	C	T	C	T	-0.0865197	0.00990177	0.540067	0.565995	FALSE	FALSE	FALSE	GCST90012772	1	16345393	0.0102219	0.332704	19297	NA	NA	Cobalamin (Vitamin B12)	TRUE	reported	1	16018898	1.41416e-06	0.017939	Gastric ulcer	TRUE	reported	K11_GULC	2	1	TRUE
rs10174888	A	C	A	C	0.0781499	-0.00850853	0.607543	0.705237	FALSE	FALSE	FALSE	GCST90012773	2	35559933	0.0357423	0.811841	2005	NA	NA	Retinol	TRUE	reported	2	35334867	1.90226e-07	0.0150039	Gastroduodenal ulcer	TRUE	reported	K11_GASTRODUOULC	2	1	TRUE
rs142320943	T	C	T	C	-0.189706	0.100921	0.0374297	0.0248227	FALSE	FALSE	FALSE	GCST90012773	2	185250235	0.108411	0.351901	1974	NA	NA	Retinol	TRUE	reported	2	184385508	3.04881e-06	0.040644	Gastroduodenal ulcer	TRUE	reported	K11_GASTRODUOULC	2	1	TRUE
rs2920296	G	A	G	A	-0.112514	-0.0833665	0.501823	0.441367	FALSE	FALSE	FALSE	GCST90012773	8	143763109	0.0333857	0.0125225	2004	NA	NA	Retinol	TRUE	reported	8	142681691	9.4254e-15	0.014524	Gastroduodenal ulcer	TRUE	reported	K11_GASTRODUOULC	2	1	TRUE
rs4492206	G	A	G	A	-0.121522	-0.039165	0.124425	0.186373	FALSE	FALSE	FALSE	GCST90012773	6	156699608	0.0432691	0.365387	1996	NA	NA	Retinol	TRUE	reported	6	156378474	8.11858e-08	0.0226531	Gastroduodenal ulcer	TRUE	reported	K11_GASTRODUOULC	2	1	TRUE
rs56204113	G	A	G	A	-0.26507	-0.0569099	0.0246152	0.0259222	FALSE	FALSE	FALSE	GCST90012773	1	233537858	0.1033	0.58169	2006	NA	NA	Retinol	TRUE	reported	1	233402112	1.50584e-07	0.0504718	Gastroduodenal ulcer	TRUE	reported	K11_GASTRODUOULC	2	1	TRUE
rs68177350	C	T	C	T	0.217839	-0.000828506	0.0300991	0.017207	FALSE	FALSE	FALSE	GCST90012773	9	14974677	0.126323	0.994767	2005	NA	NA	Retinol	TRUE	reported	9	14974679	6.3919e-08	0.0402848	Gastroduodenal ulcer	TRUE	reported	K11_GASTRODUOULC	2	1	TRUE
rs8138422	G	T	G	T	-0.149695	-0.0231043	0.06049	0.0718938	FALSE	FALSE	FALSE	GCST90012773	22	17728832	0.0641931	0.718908	1996	NA	NA	Retinol	TRUE	reported	22	17247942	3.09507e-06	0.032093	Gastroduodenal ulcer	TRUE	reported	K11_GASTRODUOULC	2	1	TRUE
rs11145616	T	C	T	C	0.146772	-0.0144103	0.152323	0.22775	FALSE	FALSE	FALSE	GCST90012773	9	80535364	0.0386761	0.709454	2000	NA	NA	Retinol	TRUE	reported	9	77920448	2.94517e-06	0.0313978	Duodenal ulcer	TRUE	reported	K11_DULC	2	1	TRUE
rs116018113	A	G	A	G	-1.63105	0.0304292	0.00370419	0.0175791	FALSE	FALSE	FALSE	GCST90012773	1	168248024	0.125489	0.808404	1991	NA	NA	Retinol	TRUE	reported	1	168278786	1.19289e-07	0.308061	Duodenal ulcer	TRUE	reported	K11_DULC	2	1	TRUE
rs116108976	A	G	A	G	-0.464956	-0.0875289	0.0214345	0.0245	FALSE	FALSE	FALSE	GCST90012773	5	100340042	0.106126	0.409506	2000	NA	NA	Retinol	TRUE	reported	5	101004338	5.18275e-07	0.0926313	Duodenal ulcer	TRUE	reported	K11_DULC	2	1	TRUE
rs147418898	A	C	A	C	-0.818908	0.0761351	0.0073034	0.0117441	FALSE	FALSE	FALSE	GCST90012773	22	49429497	0.154458	0.622071	2001	NA	NA	Retinol	TRUE	reported	22	49033685	2.2695e-06	0.173211	Duodenal ulcer	TRUE	reported	K11_DULC	2	1	TRUE
rs2395158	G	A	G	A	-0.165898	-0.0378126	0.146771	0.173729	FALSE	FALSE	FALSE	GCST90012773	6	32374595	0.0421952	0.370181	2006	NA	NA	Retinol	TRUE	reported	6	32406818	1.12626e-06	0.0340779	Duodenal ulcer	TRUE	reported	K11_DULC	2	1	TRUE
rs34013572	A	G	A	G	1.54375	0.065284	0.00049632	0.00697559	FALSE	FALSE	FALSE	GCST90012773	3	148905510	0.199152	0.743056	2007	NA	NA	Retinol	TRUE	reported	3	149187723	2.37996e-06	0.327193	Duodenal ulcer	TRUE	reported	K11_DULC	2	1	TRUE
rs62064541	A	G	A	G	0.173618	-0.134218	0.100331	0.0757121	FALSE	FALSE	FALSE	GCST90012773	17	72176815	0.0623417	0.0313235	2001	NA	NA	Retinol	TRUE	reported	17	74180676	3.9414e-06	0.0376249	Duodenal ulcer	TRUE	reported	K11_DULC	2	1	TRUE
rs7173582	T	C	T	C	-0.265001	-0.121027	0.057971	0.0298954	FALSE	FALSE	FALSE	GCST90012773	15	40165588	0.0959618	0.207237	2007	NA	NA	Retinol	TRUE	reported	15	39873387	8.18465e-07	0.0537428	Duodenal ulcer	TRUE	reported	K11_DULC	2	1	TRUE
rs148467719	C	T	C	T	-0.418636	-0.133755	0.0135227	0.00550275	FALSE	FALSE	FALSE	GCST90012773	6	116116383	0.224325	0.551005	1999	NA	NA	Retinol	TRUE	reported	6	115795219	1.92899e-06	0.0879354	Gastric ulcer	TRUE	reported	K11_GULC	2	1	TRUE
rs3924173	C	T	C	T	0.120422	-0.0349323	0.139801	0.169085	FALSE	FALSE	FALSE	GCST90012773	2	62530436	0.0444774	0.432222	1999	NA	NA	Retinol	TRUE	reported	2	62303301	1.81126e-06	0.0252275	Gastric ulcer	TRUE	reported	K11_GULC	2	1	TRUE
rs4670454	C	G	C	G	-0.0914432	0.00840534	0.432169	0.333917	FALSE	TRUE	TRUE	GCST90012773	2	35441945	0.0344361	0.807165	1999	NA	NA	Retinol	TRUE	reported	2	35216879	5.00334e-07	0.0181934	Gastric ulcer	TRUE	reported	K11_GULC	2	1	FALSE
rs55651832	A	G	A	G	0.251292	-0.00689204	0.025798	0.0922039	FALSE	FALSE	FALSE	GCST90012773	17	64803703	0.0568399	0.90349	2001	NA	NA	Retinol	TRUE	reported	17	66807585	2.01507e-06	0.0528823	Gastric ulcer	TRUE	reported	K11_GULC	2	1	TRUE
rs56204113	G	A	G	A	-0.340376	-0.0569099	0.0246423	0.0259222	FALSE	FALSE	FALSE	GCST90012773	1	233537858	0.1033	0.58169	2006	NA	NA	Retinol	TRUE	reported	1	233402112	8.71244e-08	0.0636013	Gastric ulcer	TRUE	reported	K11_GULC	2	1	TRUE
rs56337841	A	G	A	G	-0.124444	-0.0750038	0.136372	0.13154	FALSE	FALSE	FALSE	GCST90012773	2	117578464	0.0491336	0.126878	2007	NA	NA	Retinol	TRUE	reported	2	116820888	3.86118e-06	0.0269435	Gastric ulcer	TRUE	reported	K11_GULC	2	1	TRUE
rs68177350	C	T	C	T	0.242086	-0.000828506	0.0300548	0.017207	FALSE	FALSE	FALSE	GCST90012773	9	14974677	0.126323	0.994767	2005	NA	NA	Retinol	TRUE	reported	9	14974679	8.27732e-07	0.0491174	Gastric ulcer	TRUE	reported	K11_GULC	2	1	TRUE
rs74485657	T	C	T	C	-0.162964	0.0305083	0.079818	0.0952976	FALSE	FALSE	FALSE	GCST90012773	12	105352356	0.0565506	0.589551	1999	NA	NA	Retinol	TRUE	reported	12	104958578	2.15899e-06	0.0343954	Gastric ulcer	TRUE	reported	K11_GULC	2	1	TRUE
rs74947477	G	C	G	C	0.44853	0.117608	0.00659164	0.015992	FALSE	TRUE	FALSE	GCST90012773	11	119873995	0.132926	0.376281	2001	NA	NA	Retinol	TRUE	reported	11	120003286	4.06986e-06	0.0973417	Gastric ulcer	TRUE	reported	K11_GULC	2	1	TRUE
rs945421	C	T	C	T	-0.0865197	0.0142777	0.540067	0.578235	FALSE	FALSE	FALSE	GCST90012773	1	16345393	0.0334065	0.669092	1994	NA	NA	Retinol	TRUE	reported	1	16018898	1.41416e-06	0.017939	Gastric ulcer	TRUE	reported	K11_GULC	2	1	TRUE
rs10174888	A	C	A	C	0.0781499	-0.0494801	0.607543	0.703535	FALSE	FALSE	FALSE	GCST90012774	2	35559933	0.0365154	0.175402	1754	NA	NA	Pyridoxine	TRUE	reported	2	35334867	1.90226e-07	0.0150039	Gastroduodenal ulcer	TRUE	reported	K11_GASTRODUOULC	2	1	TRUE
rs142320943	T	C	T	C	-0.189706	-0.000446167	0.0374297	0.0216888	FALSE	FALSE	FALSE	GCST90012774	2	185250235	0.118857	0.997005	1729	NA	NA	Pyridoxine	TRUE	reported	2	184385508	3.04881e-06	0.040644	Gastroduodenal ulcer	TRUE	reported	K11_GASTRODUOULC	2	1	TRUE
rs2920296	G	A	G	A	-0.112514	-0.0362559	0.501823	0.444792	FALSE	FALSE	FALSE	GCST90012774	8	143763109	0.0342281	0.289489	1757	NA	NA	Pyridoxine	TRUE	reported	8	142681691	9.4254e-15	0.014524	Gastroduodenal ulcer	TRUE	reported	K11_GASTRODUOULC	2	1	TRUE
rs4492206	G	A	G	A	-0.121522	-0.0353847	0.124425	0.193429	FALSE	FALSE	FALSE	GCST90012774	6	156699608	0.0440102	0.421391	1750	NA	NA	Pyridoxine	TRUE	reported	6	156378474	8.11858e-08	0.0226531	Gastroduodenal ulcer	TRUE	reported	K11_GASTRODUOULC	2	1	TRUE
rs56204113	G	A	G	A	-0.26507	-0.0619376	0.0246152	0.0293113	FALSE	FALSE	FALSE	GCST90012774	1	233537858	0.10223	0.544604	1757	NA	NA	Pyridoxine	TRUE	reported	1	233402112	1.50584e-07	0.0504718	Gastroduodenal ulcer	TRUE	reported	K11_GASTRODUOULC	2	1	TRUE
rs68177350	C	T	C	T	0.217839	0.09693	0.0300991	0.0219373	FALSE	FALSE	FALSE	GCST90012774	9	14974677	0.115748	0.402356	1755	NA	NA	Pyridoxine	TRUE	reported	9	14974679	6.3919e-08	0.0402848	Gastroduodenal ulcer	TRUE	reported	K11_GASTRODUOULC	2	1	TRUE
rs8138422	G	T	G	T	-0.149695	0.122114	0.06049	0.0684541	FALSE	FALSE	FALSE	GCST90012774	22	17728832	0.0661552	0.0649116	1753	NA	NA	Pyridoxine	TRUE	reported	22	17247942	3.09507e-06	0.032093	Gastroduodenal ulcer	TRUE	reported	K11_GASTRODUOULC	2	1	TRUE
rs11145616	T	C	T	C	0.146772	0.0822465	0.152323	0.22963	FALSE	FALSE	FALSE	GCST90012774	9	80535364	0.0405212	0.0423856	1755	NA	NA	Pyridoxine	TRUE	reported	9	77920448	2.94517e-06	0.0313978	Duodenal ulcer	TRUE	reported	K11_DULC	2	1	TRUE
rs116018113	A	G	A	G	-1.63105	-0.036698	0.00370419	0.0172612	FALSE	FALSE	FALSE	GCST90012774	1	168248024	0.132272	0.78144	1738	NA	NA	Pyridoxine	TRUE	reported	1	168278786	1.19289e-07	0.308061	Duodenal ulcer	TRUE	reported	K11_DULC	2	1	TRUE
rs116108976	A	G	A	G	-0.464956	-0.130421	0.0214345	0.0296465	FALSE	FALSE	FALSE	GCST90012774	5	100340042	0.0987507	0.186598	1754	NA	NA	Pyridoxine	TRUE	reported	5	101004338	5.18275e-07	0.0926313	Duodenal ulcer	TRUE	reported	K11_DULC	2	1	TRUE
rs147418898	A	C	A	C	-0.818908	0.0256408	0.0073034	0.0151083	FALSE	FALSE	FALSE	GCST90012774	22	49429497	0.140425	0.855117	1754	NA	NA	Pyridoxine	TRUE	reported	22	49033685	2.2695e-06	0.173211	Duodenal ulcer	TRUE	reported	K11_DULC	2	1	TRUE
rs2395158	G	A	G	A	-0.165898	-0.00217025	0.146771	0.155859	FALSE	FALSE	FALSE	GCST90012774	6	32374595	0.0458005	0.962207	1758	NA	NA	Pyridoxine	TRUE	reported	6	32406818	1.12626e-06	0.0340779	Duodenal ulcer	TRUE	reported	K11_DULC	2	1	TRUE
rs34013572	A	G	A	G	1.54375	0.332514	0.00049632	0.00910125	FALSE	FALSE	FALSE	GCST90012774	3	148905510	0.179438	0.0638703	1758	NA	NA	Pyridoxine	TRUE	reported	3	149187723	2.37996e-06	0.327193	Duodenal ulcer	TRUE	reported	K11_DULC	2	1	TRUE
rs62064541	A	G	A	G	0.173618	-0.0302978	0.100331	0.0804795	FALSE	FALSE	FALSE	GCST90012774	17	72176815	0.0625998	0.628392	1752	NA	NA	Pyridoxine	TRUE	reported	17	74180676	3.9414e-06	0.0376249	Duodenal ulcer	TRUE	reported	K11_DULC	2	1	TRUE
rs7173582	T	C	T	C	-0.265001	-0.111137	0.057971	0.0332765	FALSE	FALSE	FALSE	GCST90012774	15	40165588	0.0945812	0.239978	1758	NA	NA	Pyridoxine	TRUE	reported	15	39873387	8.18465e-07	0.0537428	Duodenal ulcer	TRUE	reported	K11_DULC	2	1	TRUE
rs148467719	C	T	C	T	-0.418636	0.125662	0.0135227	0.00684932	FALSE	FALSE	FALSE	GCST90012774	6	116116383	0.206904	0.543622	1752	NA	NA	Pyridoxine	TRUE	reported	6	115795219	1.92899e-06	0.0879354	Gastric ulcer	TRUE	reported	K11_GULC	2	1	TRUE
rs3924173	C	T	C	T	0.120422	0.0104874	0.139801	0.157624	FALSE	FALSE	FALSE	GCST90012774	2	62530436	0.0474592	0.82511	1751	NA	NA	Pyridoxine	TRUE	reported	2	62303301	1.81126e-06	0.0252275	Gastric ulcer	TRUE	reported	K11_GULC	2	1	TRUE
rs4670454	C	G	C	G	-0.0914432	-0.000209567	0.432169	0.337722	FALSE	TRUE	TRUE	GCST90012774	2	35441945	0.0352657	0.995259	1747	NA	NA	Pyridoxine	TRUE	reported	2	35216879	5.00334e-07	0.0181934	Gastric ulcer	TRUE	reported	K11_GULC	2	1	FALSE
rs55651832	A	G	A	G	0.251292	0.0877976	0.025798	0.0973729	FALSE	FALSE	FALSE	GCST90012774	17	64803703	0.0580301	0.130288	1751	NA	NA	Pyridoxine	TRUE	reported	17	66807585	2.01507e-06	0.0528823	Gastric ulcer	TRUE	reported	K11_GULC	2	1	TRUE
rs56204113	G	A	G	A	-0.340376	-0.0619376	0.0246423	0.0293113	FALSE	FALSE	FALSE	GCST90012774	1	233537858	0.10223	0.544604	1757	NA	NA	Pyridoxine	TRUE	reported	1	233402112	8.71244e-08	0.0636013	Gastric ulcer	TRUE	reported	K11_GULC	2	1	TRUE
rs56337841	A	G	A	G	-0.124444	0.0804561	0.136372	0.125498	FALSE	FALSE	FALSE	GCST90012774	2	117578464	0.0507925	0.11319	1757	NA	NA	Pyridoxine	TRUE	reported	2	116820888	3.86118e-06	0.0269435	Gastric ulcer	TRUE	reported	K11_GULC	2	1	TRUE
rs68177350	C	T	C	T	0.242086	0.09693	0.0300548	0.0219373	FALSE	FALSE	FALSE	GCST90012774	9	14974677	0.115748	0.402356	1755	NA	NA	Pyridoxine	TRUE	reported	9	14974679	8.27732e-07	0.0491174	Gastric ulcer	TRUE	reported	K11_GULC	2	1	TRUE
rs74485657	T	C	T	C	-0.162964	0.0815394	0.079818	0.0910388	FALSE	FALSE	FALSE	GCST90012774	12	105352356	0.057247	0.154347	1752	NA	NA	Pyridoxine	TRUE	reported	12	104958578	2.15899e-06	0.0343954	Gastric ulcer	TRUE	reported	K11_GULC	2	1	TRUE
rs74947477	G	C	G	C	0.44853	0.0356183	0.00659164	0.0148656	FALSE	TRUE	FALSE	GCST90012774	11	119873995	0.141732	0.801577	1749	NA	NA	Pyridoxine	TRUE	reported	11	120003286	4.06986e-06	0.0973417	Gastric ulcer	TRUE	reported	K11_GULC	2	1	TRUE
rs945421	C	T	C	T	-0.0865197	-0.0549661	0.540067	0.555556	FALSE	FALSE	FALSE	GCST90012774	1	16345393	0.0339812	0.105761	1746	NA	NA	Pyridoxine	TRUE	reported	1	16018898	1.41416e-06	0.017939	Gastric ulcer	TRUE	reported	K11_GULC	2	1	TRUE
rs10174888	A	C	A	C	0.0781499	0.005	0.607543	NA	FALSE	FALSE	FALSE	ieu-a-1073	2	35559933	0.029	0.8770000133964	2603	NA	NA	Copper	TRUE	reported	2	35334867	1.90226e-07	0.0150039	Gastroduodenal ulcer	TRUE	reported	K11_GASTRODUOULC	2	1	TRUE
rs2920296	G	A	G	A	-0.112514	-0.05	0.501823	NA	FALSE	FALSE	FALSE	ieu-a-1073	8	143763109	0.027	0.0619997588072325	2603	NA	NA	Copper	TRUE	reported	8	142681691	9.4254e-15	0.014524	Gastroduodenal ulcer	TRUE	reported	K11_GASTRODUOULC	2	1	TRUE
rs4492206	G	A	G	A	-0.121522	-0.013	0.124425	NA	FALSE	FALSE	FALSE	ieu-a-1073	6	156699608	0.045	0.778999179066844	2603	NA	NA	Copper	TRUE	reported	6	156378474	8.11858e-08	0.0226531	Gastroduodenal ulcer	TRUE	reported	K11_GASTRODUOULC	2	1	TRUE
rs8138422	G	T	G	T	-0.149695	-0.035	0.06049	NA	FALSE	FALSE	FALSE	ieu-a-1073	22	17728832	0.109	0.744999532120663	2603	NA	NA	Copper	TRUE	reported	22	17247942	3.09507e-06	0.032093	Gastroduodenal ulcer	TRUE	reported	K11_GASTRODUOULC	2	1	TRUE
rs11145616	T	C	T	C	0.146772	0.018	0.152323	NA	FALSE	FALSE	FALSE	ieu-a-1073	9	80535364	0.032	0.570999857680965	2603	NA	NA	Copper	TRUE	reported	9	77920448	2.94517e-06	0.0313978	Duodenal ulcer	TRUE	reported	K11_DULC	2	1	TRUE
rs2833631	C	T	C	T	0.14904	-0.048	0.175295	NA	FALSE	FALSE	FALSE	ieu-a-1073	21	33430474	0.037	0.196999897411033	2603	NA	NA	Copper	TRUE	reported	21	32058161	6.4371e-07	0.029942	Duodenal ulcer	TRUE	reported	K11_DULC	2	1	TRUE
rs7173582	T	C	T	C	-0.265001	0.001	0.057971	NA	FALSE	FALSE	FALSE	ieu-a-1073	15	40165588	0.111	0.993999989935563	2603	NA	NA	Copper	TRUE	reported	15	39873387	8.18465e-07	0.0537428	Duodenal ulcer	TRUE	reported	K11_DULC	2	1	TRUE
rs16935371	T	C	T	C	0.133709	-0.051	0.104633	NA	FALSE	FALSE	FALSE	ieu-a-1073	8	69943607	0.043	0.229000272958191	2603	NA	NA	Copper	TRUE	reported	8	69031372	2.516e-06	0.0284075	Gastric ulcer	TRUE	reported	K11_GULC	2	1	TRUE
rs4670454	C	G	C	G	-0.0914432	-0.014	0.432169	NA	FALSE	TRUE	TRUE	ieu-a-1073	2	35441945	0.028	0.629000513511053	2603	NA	NA	Copper	TRUE	reported	2	35216879	5.00334e-07	0.0181934	Gastric ulcer	TRUE	reported	K11_GULC	2	1	FALSE
rs10174888	A	C	A	C	0.0781499	-0.044	0.607543	NA	FALSE	FALSE	FALSE	ieu-a-1077	2	35559933	0.032	0.16599996634853	2603	NA	NA	Selenium	TRUE	reported	2	35334867	1.90226e-07	0.0150039	Gastroduodenal ulcer	TRUE	reported	K11_GASTRODUOULC	2	1	TRUE
rs2920296	G	A	G	A	-0.112514	-0.004	0.501823	NA	FALSE	FALSE	FALSE	ieu-a-1077	8	143763109	0.029	0.885000059711616	2603	NA	NA	Selenium	TRUE	reported	8	142681691	9.4254e-15	0.014524	Gastroduodenal ulcer	TRUE	reported	K11_GASTRODUOULC	2	1	TRUE
rs4492206	G	A	G	A	-0.121522	0.026	0.124425	NA	FALSE	FALSE	FALSE	ieu-a-1077	6	156699608	0.049	0.599000244969321	2603	NA	NA	Selenium	TRUE	reported	6	156378474	8.11858e-08	0.0226531	Gastroduodenal ulcer	TRUE	reported	K11_GASTRODUOULC	2	1	TRUE
rs8138422	G	T	G	T	-0.149695	-0.113	0.06049	NA	FALSE	FALSE	FALSE	ieu-a-1077	22	17728832	0.118	0.335999785392259	2603	NA	NA	Selenium	TRUE	reported	22	17247942	3.09507e-06	0.032093	Gastroduodenal ulcer	TRUE	reported	K11_GASTRODUOULC	2	1	TRUE
rs11145616	T	C	T	C	0.146772	-0.032	0.152323	NA	FALSE	FALSE	FALSE	ieu-a-1077	9	80535364	0.034	0.356999822350877	2603	NA	NA	Selenium	TRUE	reported	9	77920448	2.94517e-06	0.0313978	Duodenal ulcer	TRUE	reported	K11_DULC	2	1	TRUE
rs2833631	C	T	C	T	0.14904	-0.109	0.175295	NA	FALSE	FALSE	FALSE	ieu-a-1077	21	33430474	0.04	0.00640000038338762	2603	NA	NA	Selenium	TRUE	reported	21	32058161	6.4371e-07	0.029942	Duodenal ulcer	TRUE	reported	K11_DULC	2	1	TRUE
rs7173582	T	C	T	C	-0.265001	-0.041	0.057971	NA	FALSE	FALSE	FALSE	ieu-a-1077	15	40165588	0.12	0.733999898736008	2603	NA	NA	Selenium	TRUE	reported	15	39873387	8.18465e-07	0.0537428	Duodenal ulcer	TRUE	reported	K11_DULC	2	1	TRUE
rs16935371	T	C	T	C	0.133709	-0.037	0.104633	NA	FALSE	FALSE	FALSE	ieu-a-1077	8	69943607	0.046	0.421999561804869	2603	NA	NA	Selenium	TRUE	reported	8	69031372	2.516e-06	0.0284075	Gastric ulcer	TRUE	reported	K11_GULC	2	1	TRUE
rs4670454	C	G	C	G	-0.0914432	0.06	0.432169	NA	FALSE	TRUE	TRUE	ieu-a-1077	2	35441945	0.031	0.0479998632403909	2603	NA	NA	Selenium	TRUE	reported	2	35216879	5.00334e-07	0.0181934	Gastric ulcer	TRUE	reported	K11_GULC	2	1	FALSE
rs10174888	A	C	A	C	0.0781499	-0.023	0.607543	NA	FALSE	FALSE	FALSE	ieu-a-1079	2	35559933	0.029	0.428000227639062	2603	NA	NA	Zinc	TRUE	reported	2	35334867	1.90226e-07	0.0150039	Gastroduodenal ulcer	TRUE	reported	K11_GASTRODUOULC	2	1	TRUE
rs2920296	G	A	G	A	-0.112514	-0.018	0.501823	NA	FALSE	FALSE	FALSE	ieu-a-1079	8	143763109	0.026	0.476999583687882	2603	NA	NA	Zinc	TRUE	reported	8	142681691	9.4254e-15	0.014524	Gastroduodenal ulcer	TRUE	reported	K11_GASTRODUOULC	2	1	TRUE
rs4492206	G	A	G	A	-0.121522	-0.023	0.124425	NA	FALSE	FALSE	FALSE	ieu-a-1079	6	156699608	0.044	0.601999319040293	2603	NA	NA	Zinc	TRUE	reported	6	156378474	8.11858e-08	0.0226531	Gastroduodenal ulcer	TRUE	reported	K11_GASTRODUOULC	2	1	TRUE
rs8138422	G	T	G	T	-0.149695	0.091	0.06049	NA	FALSE	FALSE	FALSE	ieu-a-1079	22	17728832	0.105	0.38800024515504	2603	NA	NA	Zinc	TRUE	reported	22	17247942	3.09507e-06	0.032093	Gastroduodenal ulcer	TRUE	reported	K11_GASTRODUOULC	2	1	TRUE
rs11145616	T	C	T	C	0.146772	-0.031	0.152323	NA	FALSE	FALSE	FALSE	ieu-a-1079	9	80535364	0.031	0.316999808602214	2603	NA	NA	Zinc	TRUE	reported	9	77920448	2.94517e-06	0.0313978	Duodenal ulcer	TRUE	reported	K11_DULC	2	1	TRUE
rs2833631	C	T	C	T	0.14904	-0.07	0.175295	NA	FALSE	FALSE	FALSE	ieu-a-1079	21	33430474	0.036	0.0509999793204996	2603	NA	NA	Zinc	TRUE	reported	21	32058161	6.4371e-07	0.029942	Duodenal ulcer	TRUE	reported	K11_DULC	2	1	TRUE
rs7173582	T	C	T	C	-0.265001	0.043	0.057971	NA	FALSE	FALSE	FALSE	ieu-a-1079	15	40165588	0.108	0.688999647947829	2603	NA	NA	Zinc	TRUE	reported	15	39873387	8.18465e-07	0.0537428	Duodenal ulcer	TRUE	reported	K11_DULC	2	1	TRUE
rs16935371	T	C	T	C	0.133709	-0.021	0.104633	NA	FALSE	FALSE	FALSE	ieu-a-1079	8	69943607	0.041	0.612999330224901	2603	NA	NA	Zinc	TRUE	reported	8	69031372	2.516e-06	0.0284075	Gastric ulcer	TRUE	reported	K11_GULC	2	1	TRUE
rs4670454	C	G	C	G	-0.0914432	0.03	0.432169	NA	FALSE	TRUE	TRUE	ieu-a-1079	2	35441945	0.027	0.275999947846452	2603	NA	NA	Zinc	TRUE	reported	2	35216879	5.00334e-07	0.0181934	Gastric ulcer	TRUE	reported	K11_GULC	2	1	FALSE
