# Supplementary material for: The causal relationship between trace element status and upper gastrointestinal ulcers: a Mendelian randomization study
Source: Front Nutr. 2024 Oct 30;11:1443090. doi: 10.3389/fnut.2024.1443090 (PMC11557352; doi:10.3389/fnut.2024.1443090)
Supplement: Supplementary file 2 [file Data_Sheet_1.ZIP › Tables/Table S7 The results of SNPs related to upper gastrointestinal ulcers in the validation MR analysis.csv]

SNP	effect_allele.exposure	other_allele.exposure	effect_allele.outcome	other_allele.outcome	beta.exposure	beta.outcome	eaf.exposure	eaf.outcome	remove	palindromic	ambiguous	id.outcome	chr.outcome	pos.outcome	se.outcome	pval.outcome	samplesize.outcome	ncase.outcome	ncontrol.outcome	outcome	mr_keep.outcome	pval_origin.outcome	pos.exposure	chr.exposure	se.exposure	pval.exposure	samplesize.exposure	id.exposure	exposure	mr_keep.exposure	pval_origin.exposure	data_source.exposure	action	SNP_index	mr_keep
rs10055925	G	A	G	A	0.0611	-0.0131856	0.310658	0.223473	FALSE	FALSE	FALSE	GCST90012623	5	40688059	0.0115798	0.254837	16210	NA	NA	Calcium.ionized	TRUE	reported	40688059	5	0.0116	1.22699e-07	474278	ebi-a-GCST90018851	Gastric ulcer	TRUE	reported	igd	2	1	TRUE
rs10076442	C	T	C	T	0.0705	0.00331165	0.238666	0.289755	FALSE	FALSE	FALSE	GCST90012623	5	138276779	0.0105668	0.753975	16193	NA	NA	Calcium.ionized	TRUE	reported	138276779	5	0.0154	4.44099e-06	474278	ebi-a-GCST90018851	Gastric ulcer	TRUE	reported	igd	2	1	TRUE
rs11175666	T	C	T	C	0.138	-0.0230113	0.113528	0.120558	FALSE	FALSE	FALSE	GCST90012623	12	40628433	0.0146521	0.116296	16237	NA	NA	Calcium.ionized	TRUE	reported	40628433	12	0.0287	1.51799e-06	474278	ebi-a-GCST90018851	Gastric ulcer	TRUE	reported	igd	2	1	TRUE
rs116084058	A	G	A	G	0.1923	0.0180401	0.057962	0.0544433	FALSE	FALSE	FALSE	GCST90012623	2	147237276	0.0210861	0.392249	16283	NA	NA	Calcium.ionized	TRUE	reported	147237276	2	0.0391	8.98194e-07	474278	ebi-a-GCST90018851	Gastric ulcer	TRUE	reported	igd	2	1	TRUE
rs11665674	G	A	G	A	0.0773	0.111139	0.132989	0.00687477	FALSE	FALSE	FALSE	GCST90012623	19	49196275	0.0584378	0.0571924	16146	NA	NA	Calcium.ionized	TRUE	reported	49196275	19	0.0148	1.935e-07	474278	ebi-a-GCST90018851	Gastric ulcer	TRUE	reported	igd	2	1	TRUE
rs12327385	G	T	G	T	0.1051	0.00236673	0.214379	0.216444	FALSE	FALSE	FALSE	GCST90012623	18	41013794	0.0116417	0.838902	16286	NA	NA	Calcium.ionized	TRUE	reported	41013794	18	0.0219	1.656e-06	474278	ebi-a-GCST90018851	Gastric ulcer	TRUE	reported	igd	2	1	TRUE
rs12995606	G	A	G	A	-0.0539	0.00707595	0.285724	0.232353	FALSE	FALSE	FALSE	GCST90012623	2	158806924	0.0113213	0.531965	16292	NA	NA	Calcium.ionized	TRUE	reported	158806924	2	0.0114	2.30102e-06	474278	ebi-a-GCST90018851	Gastric ulcer	TRUE	reported	igd	2	1	TRUE
rs2976387	A	G	A	G	-0.1111	-0.000988392	0.455518	0.425493	FALSE	FALSE	FALSE	GCST90012623	8	143759364	0.00965133	0.918431	16267	NA	NA	Calcium.ionized	TRUE	reported	143759364	8	0.0108	5.9676e-25	474278	ebi-a-GCST90018851	Gastric ulcer	TRUE	reported	igd	2	1	TRUE
rs2991233	C	T	C	T	0.1159	0.00498176	0.926609	0.9100719	FALSE	FALSE	FALSE	GCST90012623	10	16256218	0.0168026	0.766858	16263	NA	NA	Calcium.ionized	TRUE	reported	16256218	10	0.0225	2.45499e-07	474278	ebi-a-GCST90018851	Gastric ulcer	TRUE	reported	igd	2	1	TRUE
rs34279440	T	C	T	C	0.286	0.00812742	0.0288879	0.0323204	FALSE	FALSE	FALSE	GCST90012623	4	174166890	0.0270388	0.763732	16290	NA	NA	Calcium.ionized	TRUE	reported	174166890	4	0.0552	2.225e-07	474278	ebi-a-GCST90018851	Gastric ulcer	TRUE	reported	igd	2	1	TRUE
rs35872615	G	T	G	T	0.1923	0.00191156	0.0507867	0.046122	FALSE	FALSE	FALSE	GCST90012623	5	169762219	0.0229404	0.933591	16207	NA	NA	Calcium.ionized	TRUE	reported	169762219	5	0.0414	3.35598e-06	474278	ebi-a-GCST90018851	Gastric ulcer	TRUE	reported	igd	2	1	TRUE
rs505922	C	T	C	T	-0.0592	-0.0146425	0.374412	0.320061	FALSE	FALSE	FALSE	GCST90012623	9	136149229	0.0103158	0.155773	16300	NA	NA	Calcium.ionized	TRUE	reported	136149229	9	0.0109	6.24597e-08	474278	ebi-a-GCST90018851	Gastric ulcer	TRUE	reported	igd	2	1	TRUE
rs55958050	C	G	C	G	0.3625	0.0595624	0.0161312	0.012438	FALSE	TRUE	FALSE	GCST90012623	13	32552124	0.0431819	0.167791	16120	NA	NA	Calcium.ionized	TRUE	reported	32552124	13	0.0726	5.92802e-07	474278	ebi-a-GCST90018851	Gastric ulcer	TRUE	reported	igd	2	1	TRUE
rs72774704	T	G	T	G	-0.0669	-0.00257776	0.250898	0.300922	FALSE	FALSE	FALSE	GCST90012623	5	83155371	0.0104583	0.805311	16265	NA	NA	Calcium.ionized	TRUE	reported	83155371	5	0.0143	2.922e-06	474278	ebi-a-GCST90018851	Gastric ulcer	TRUE	reported	igd	2	1	TRUE
rs7582922	C	T	C	T	0.0507	0.00165871	0.569733	0.579304	FALSE	FALSE	FALSE	GCST90012623	2	34182574	0.00969104	0.864099	16254	NA	NA	Calcium.ionized	TRUE	reported	34182574	2	0.011	4.01504e-06	474278	ebi-a-GCST90018851	Gastric ulcer	TRUE	reported	igd	2	1	TRUE
rs76548953	C	T	C	T	0.3131	-0.0182814	0.0198214	0.019945	FALSE	FALSE	FALSE	GCST90012623	2	98518105	0.0342762	0.593788	15994	NA	NA	Calcium.ionized	TRUE	reported	98518105	2	0.0674	3.422e-06	474278	ebi-a-GCST90018851	Gastric ulcer	TRUE	reported	igd	2	1	TRUE
rs77581913	T	C	T	C	0.3422	-0.0685178	0.015373	0.0103845	FALSE	FALSE	FALSE	GCST90012623	22	35831349	0.0475288	0.149413	16178	NA	NA	Calcium.ionized	TRUE	reported	35831349	22	0.0739	3.684e-06	474278	ebi-a-GCST90018851	Gastric ulcer	TRUE	reported	igd	2	1	TRUE
rs77694071	A	G	A	G	-0.0508	0.00850509	0.37658	0.332985	FALSE	FALSE	FALSE	GCST90012623	17	46171871	0.0101908	0.403954	16277	NA	NA	Calcium.ionized	TRUE	reported	46171871	17	0.0109	3.28799e-06	474278	ebi-a-GCST90018851	Gastric ulcer	TRUE	reported	igd	2	1	TRUE
rs10996530	A	G	A	G	0.00108438	0.0168278	0.416189	0.420714	FALSE	FALSE	FALSE	GCST90012623	10	67335073	0.00970202	0.0828359	16081	NA	NA	Calcium.ionized	TRUE	reported	67335073	10	0.000233825	3.52655e-06	361194	ukb-d-K11_GASTRODUOULC	Gastroduodenal ulcer	TRUE	reported	igd	2	1	TRUE
rs115788529	T	C	T	C	0.00555706	0.0985027	0.011254	0.00823275	FALSE	FALSE	FALSE	GCST90012623	1	119733156	0.0530562	0.0633717	16155	NA	NA	Calcium.ionized	TRUE	reported	119733156	1	0.00111886	6.81303e-07	361194	ukb-d-K11_GASTRODUOULC	Gastroduodenal ulcer	TRUE	reported	igd	2	1	TRUE
rs117660512	T	G	T	G	0.0031413	-0.0296322	0.0300999	0.0292438	FALSE	FALSE	FALSE	GCST90012623	8	8716133	0.0284964	0.298407	16106	NA	NA	Calcium.ionized	TRUE	reported	8716133	8	0.000678765	3.69403e-06	361194	ukb-d-K11_GASTRODUOULC	Gastroduodenal ulcer	TRUE	reported	igd	2	1	TRUE
rs12222311	T	C	T	C	0.00199848	0.00102071	0.0794204	0.078429	FALSE	FALSE	FALSE	GCST90012623	11	80368261	0.0177749	0.954207	16295	NA	NA	Calcium.ionized	TRUE	reported	80368261	11	0.000430195	3.39344e-06	361194	ukb-d-K11_GASTRODUOULC	Gastroduodenal ulcer	TRUE	reported	igd	2	1	TRUE
rs140051672	A	G	A	G	0.00553834	-0.0112004	0.0112332	0.00653391	FALSE	FALSE	FALSE	GCST90012623	16	86460135	0.0597824	0.851384	16070	NA	NA	Calcium.ionized	TRUE	reported	86460135	16	0.00116507	1.99862e-06	361194	ukb-d-K11_GASTRODUOULC	Gastroduodenal ulcer	TRUE	reported	igd	2	1	TRUE
rs141916985	G	A	G	A	0.00462283	0.0149439	0.0138501	0.0129706	FALSE	FALSE	FALSE	GCST90012623	13	50762431	0.0424981	0.725111	16229	NA	NA	Calcium.ionized	TRUE	reported	50762431	13	0.000996331	3.48779e-06	361194	ukb-d-K11_GASTRODUOULC	Gastroduodenal ulcer	TRUE	reported	igd	2	1	TRUE
rs190645127	T	C	T	C	-0.00416475	-0.0161897	0.0201686	0.015399	FALSE	FALSE	FALSE	GCST90012623	6	151540474	0.0390359	0.678333	16040	NA	NA	Calcium.ionized	TRUE	reported	151540474	6	0.000870545	1.71842e-06	361194	ukb-d-K11_GASTRODUOULC	Gastroduodenal ulcer	TRUE	reported	igd	2	1	TRUE
rs28435331	G	A	G	A	0.00292818	0.0208441	0.0389352	0.0353436	FALSE	FALSE	FALSE	GCST90012623	4	42377069	0.0259839	0.422441	16283	NA	NA	Calcium.ionized	TRUE	reported	42377069	4	0.000593111	7.93761e-07	361194	ukb-d-K11_GASTRODUOULC	Gastroduodenal ulcer	TRUE	reported	igd	2	1	TRUE
rs57507901	T	C	T	C	0.00207582	0.0142851	0.069006	0.0697617	FALSE	FALSE	FALSE	GCST90012623	15	47531648	0.0188575	0.448735	16284	NA	NA	Calcium.ionized	TRUE	reported	47531648	15	0.000453603	4.73446e-06	361194	ukb-d-K11_GASTRODUOULC	Gastroduodenal ulcer	TRUE	reported	igd	2	1	TRUE
rs6998746	A	C	A	C	-0.00123966	-0.00372277	0.339009	0.342645	FALSE	FALSE	FALSE	GCST90012623	8	143802456	0.0100916	0.712203	16180	NA	NA	Calcium.ionized	TRUE	reported	143802456	8	0.000242609	3.22805e-07	361194	ukb-d-K11_GASTRODUOULC	Gastroduodenal ulcer	TRUE	reported	igd	2	1	TRUE
rs115788529	T	C	T	C	0.00337968	0.0985027	0.011254	0.00823275	FALSE	FALSE	FALSE	GCST90012623	1	119733156	0.0530562	0.0633717	16155	NA	NA	Calcium.ionized	TRUE	reported	119733156	1	0.000708074	1.81518e-06	361194	ukb-d-K26	Duodenal ulcer	TRUE	reported	igd	2	1	TRUE
rs11660202	A	G	A	G	-0.000746237	-0.000883661	0.339703	0.33745	FALSE	FALSE	FALSE	GCST90012623	18	10367168	0.0100811	0.93015	16275	NA	NA	Calcium.ionized	TRUE	reported	10367168	18	0.000156535	1.86844e-06	361194	ukb-d-K26	Duodenal ulcer	TRUE	reported	igd	2	1	TRUE
rs143670554	T	C	T	C	0.00339789	-0.0199096	0.0110597	0.0084856	FALSE	FALSE	FALSE	GCST90012623	17	2375492	0.0524983	0.704508	16145	NA	NA	Calcium.ionized	TRUE	reported	2375492	17	0.000711376	1.78435e-06	361194	ukb-d-K26	Duodenal ulcer	TRUE	reported	igd	2	1	TRUE
rs150638293	G	A	G	A	0.00296553	-0.033595	0.0133771	0.0118541	FALSE	FALSE	FALSE	GCST90012623	6	69598275	0.0447157	0.452472	15986	NA	NA	Calcium.ionized	TRUE	reported	69598275	6	0.000644886	4.25608e-06	361194	ukb-d-K26	Duodenal ulcer	TRUE	reported	igd	2	1	TRUE
rs191466734	A	C	A	C	0.00336813	0.0154521	0.0110463	0.0107821	FALSE	FALSE	FALSE	GCST90012623	5	120758246	0.0462626	0.738374	16277	NA	NA	Calcium.ionized	TRUE	reported	120758246	5	0.000702433	1.62783e-06	361194	ukb-d-K26	Duodenal ulcer	TRUE	reported	igd	2	1	TRUE
rs192840934	A	G	A	G	0.00298147	0.043203	0.0145736	0.0113636	FALSE	FALSE	FALSE	GCST90012623	19	33271085	0.0451644	0.338783	16236	NA	NA	Calcium.ionized	TRUE	reported	33271085	19	0.000619544	1.49218e-06	361194	ukb-d-K26	Duodenal ulcer	TRUE	reported	igd	2	1	TRUE
rs2585176	T	A	T	A	-0.000901913	-0.0018869	0.423894	0.42652	FALSE	TRUE	TRUE	GCST90012623	8	143778381	0.00968358	0.845506	16188	NA	NA	Calcium.ionized	TRUE	reported	143778381	8	0.00014697	8.43335e-10	361194	ukb-d-K26	Duodenal ulcer	TRUE	reported	igd	2	1	FALSE
rs61870074	T	C	T	C	0.00261146	-0.0787808	0.0218964	0.0208973	FALSE	FALSE	FALSE	GCST90012623	10	116218205	0.0333411	0.0181337	16294	NA	NA	Calcium.ionized	TRUE	reported	116218205	10	0.000515562	4.08037e-07	361194	ukb-d-K26	Duodenal ulcer	TRUE	reported	igd	2	1	TRUE
rs6991417	A	G	A	G	0.00173181	0.0667216	0.046756	0.0424958	FALSE	FALSE	FALSE	GCST90012623	8	5170255	0.0238288	0.00510956	16131	NA	NA	Calcium.ionized	TRUE	reported	5170255	8	0.000342919	4.4156e-07	361194	ukb-d-K26	Duodenal ulcer	TRUE	reported	igd	2	1	TRUE
rs72764709	A	G	A	G	0.000937978	0.00663	0.15035	0.147937	FALSE	FALSE	FALSE	GCST90012623	1	227619774	0.0134885	0.623051	16284	NA	NA	Calcium.ionized	TRUE	reported	227619774	1	0.000204178	4.35121e-06	361194	ukb-d-K26	Duodenal ulcer	TRUE	reported	igd	2	1	TRUE
rs73626381	T	C	T	C	0.00133952	0.022407	0.0667133	0.0666933	FALSE	FALSE	FALSE	GCST90012623	20	46827113	0.0192054	0.243329	16276	NA	NA	Calcium.ionized	TRUE	reported	46827113	20	0.0002919	4.45595e-06	361194	ukb-d-K26	Duodenal ulcer	TRUE	reported	igd	2	1	TRUE
rs76834894	A	G	A	G	0.00236672	-0.0648393	0.0215895	0.0137063	FALSE	FALSE	FALSE	GCST90012623	4	24806609	0.0416046	0.119123	15978	NA	NA	Calcium.ionized	TRUE	reported	24806609	4	0.000499042	2.11159e-06	361194	ukb-d-K26	Duodenal ulcer	TRUE	reported	igd	2	1	TRUE
rs10055925	G	A	G	A	0.0611	-0.0107541	0.310658	0.217649	FALSE	FALSE	FALSE	GCST90012683	5	40688059	0.0134311	0.423312	15247	NA	NA	Iron	TRUE	reported	40688059	5	0.0116	1.22699e-07	474278	ebi-a-GCST90018851	Gastric ulcer	TRUE	reported	igd	2	1	TRUE
rs10076442	C	T	C	T	0.0705	0.0136724	0.238666	0.289643	FALSE	FALSE	FALSE	GCST90012683	5	138276779	0.012229	0.263553	15198	NA	NA	Iron	TRUE	reported	138276779	5	0.0154	4.44099e-06	474278	ebi-a-GCST90018851	Gastric ulcer	TRUE	reported	igd	2	1	TRUE
rs11175666	T	C	T	C	0.138	-0.00267723	0.113528	0.122618	FALSE	FALSE	FALSE	GCST90012683	12	40628433	0.0169135	0.874228	15271	NA	NA	Iron	TRUE	reported	40628433	12	0.0287	1.51799e-06	474278	ebi-a-GCST90018851	Gastric ulcer	TRUE	reported	igd	2	1	TRUE
rs116084058	A	G	A	G	0.1923	-0.0428496	0.057962	0.0548048	FALSE	FALSE	FALSE	GCST90012683	2	147237276	0.0243678	0.0786708	15318	NA	NA	Iron	TRUE	reported	147237276	2	0.0391	8.98194e-07	474278	ebi-a-GCST90018851	Gastric ulcer	TRUE	reported	igd	2	1	TRUE
rs11665674	G	A	G	A	0.0773	-0.0971355	0.132989	0.00770599	FALSE	FALSE	FALSE	GCST90012683	19	49196275	0.0636393	0.126924	15183	NA	NA	Iron	TRUE	reported	49196275	19	0.0148	1.935e-07	474278	ebi-a-GCST90018851	Gastric ulcer	TRUE	reported	igd	2	1	TRUE
rs12327385	G	T	G	T	0.1051	0.0257454	0.214379	0.212812	FALSE	FALSE	FALSE	GCST90012683	18	41013794	0.0135319	0.0570967	15321	NA	NA	Iron	TRUE	reported	41013794	18	0.0219	1.656e-06	474278	ebi-a-GCST90018851	Gastric ulcer	TRUE	reported	igd	2	1	TRUE
rs12995606	G	A	G	A	-0.0539	-0.019223	0.285724	0.230641	FALSE	FALSE	FALSE	GCST90012683	2	158806924	0.0131134	0.142676	15329	NA	NA	Iron	TRUE	reported	158806924	2	0.0114	2.30102e-06	474278	ebi-a-GCST90018851	Gastric ulcer	TRUE	reported	igd	2	1	TRUE
rs2976387	A	G	A	G	-0.1111	-0.00152141	0.455518	0.428375	FALSE	FALSE	FALSE	GCST90012683	8	143759364	0.0112038	0.891984	15295	NA	NA	Iron	TRUE	reported	143759364	8	0.0108	5.9676e-25	474278	ebi-a-GCST90018851	Gastric ulcer	TRUE	reported	igd	2	1	TRUE
rs2991233	C	T	C	T	0.1159	0.0163648	0.926609	0.9106268	FALSE	FALSE	FALSE	GCST90012683	10	16256218	0.0194894	0.40109	15301	NA	NA	Iron	TRUE	reported	16256218	10	0.0225	2.45499e-07	474278	ebi-a-GCST90018851	Gastric ulcer	TRUE	reported	igd	2	1	TRUE
rs34279440	T	C	T	C	0.286	0.0309883	0.0288879	0.0334138	FALSE	FALSE	FALSE	GCST90012683	4	174166890	0.0307792	0.314034	15323	NA	NA	Iron	TRUE	reported	174166890	4	0.0552	2.225e-07	474278	ebi-a-GCST90018851	Gastric ulcer	TRUE	reported	igd	2	1	TRUE
rs35872615	G	T	G	T	0.1923	-0.0403495	0.0507867	0.044852	FALSE	FALSE	FALSE	GCST90012683	5	169762219	0.0269655	0.134565	15239	NA	NA	Iron	TRUE	reported	169762219	5	0.0414	3.35598e-06	474278	ebi-a-GCST90018851	Gastric ulcer	TRUE	reported	igd	2	1	TRUE
rs505922	C	T	C	T	-0.0592	-0.0188685	0.374412	0.329247	FALSE	FALSE	FALSE	GCST90012683	9	136149229	0.011728	0.107651	15335	NA	NA	Iron	TRUE	reported	136149229	9	0.0109	6.24597e-08	474278	ebi-a-GCST90018851	Gastric ulcer	TRUE	reported	igd	2	1	TRUE
rs55958050	C	G	C	G	0.3625	-0.0205601	0.0161312	0.0133026	FALSE	TRUE	FALSE	GCST90012683	13	32552124	0.0488012	0.673534	15185	NA	NA	Iron	TRUE	reported	32552124	13	0.0726	5.92802e-07	474278	ebi-a-GCST90018851	Gastric ulcer	TRUE	reported	igd	2	1	TRUE
rs72774704	T	G	T	G	-0.0669	-0.000276207	0.250898	0.299666	FALSE	FALSE	FALSE	GCST90012683	5	83155371	0.012047	0.981708	15292	NA	NA	Iron	TRUE	reported	83155371	5	0.0143	2.922e-06	474278	ebi-a-GCST90018851	Gastric ulcer	TRUE	reported	igd	2	1	TRUE
rs7582922	C	T	C	T	0.0507	-0.00762378	0.569733	0.576055	FALSE	FALSE	FALSE	GCST90012683	2	34182574	0.0112005	0.496083	15285	NA	NA	Iron	TRUE	reported	34182574	2	0.011	4.01504e-06	474278	ebi-a-GCST90018851	Gastric ulcer	TRUE	reported	igd	2	1	TRUE
rs76548953	C	T	C	T	0.3131	0.0188408	0.0198214	0.0186428	FALSE	FALSE	FALSE	GCST90012683	2	98518105	0.0412173	0.647593	15046	NA	NA	Iron	TRUE	reported	98518105	2	0.0674	3.422e-06	474278	ebi-a-GCST90018851	Gastric ulcer	TRUE	reported	igd	2	1	TRUE
rs77581913	T	C	T	C	0.3422	-0.0819511	0.015373	0.00962233	FALSE	FALSE	FALSE	GCST90012683	22	35831349	0.0568362	0.149335	15225	NA	NA	Iron	TRUE	reported	35831349	22	0.0739	3.684e-06	474278	ebi-a-GCST90018851	Gastric ulcer	TRUE	reported	igd	2	1	TRUE
rs77694071	A	G	A	G	-0.0508	-0.00805394	0.37658	0.324515	FALSE	FALSE	FALSE	GCST90012683	17	46171871	0.0118465	0.496596	15309	NA	NA	Iron	TRUE	reported	46171871	17	0.0109	3.28799e-06	474278	ebi-a-GCST90018851	Gastric ulcer	TRUE	reported	igd	2	1	TRUE
rs10996530	A	G	A	G	0.00108438	0.0127809	0.416189	0.417996	FALSE	FALSE	FALSE	GCST90012683	10	67335073	0.0113097	0.25844	15103	NA	NA	Iron	TRUE	reported	67335073	10	0.000233825	3.52655e-06	361194	ukb-d-K11_GASTRODUOULC	Gastroduodenal ulcer	TRUE	reported	igd	2	1	TRUE
rs115788529	T	C	T	C	0.00555706	-0.00867324	0.011254	0.00914293	FALSE	FALSE	FALSE	GCST90012683	1	119733156	0.0585153	0.882168	15203	NA	NA	Iron	TRUE	reported	119733156	1	0.00111886	6.81303e-07	361194	ukb-d-K11_GASTRODUOULC	Gastroduodenal ulcer	TRUE	reported	igd	2	1	TRUE
rs117660512	T	G	T	G	0.0031413	-0.00554708	0.0300999	0.0296409	FALSE	FALSE	FALSE	GCST90012683	8	8716133	0.0326548	0.865112	15148	NA	NA	Iron	TRUE	reported	8716133	8	0.000678765	3.69403e-06	361194	ukb-d-K11_GASTRODUOULC	Gastroduodenal ulcer	TRUE	reported	igd	2	1	TRUE
rs12222311	T	C	T	C	0.00199848	0.00119446	0.0794204	0.0781647	FALSE	FALSE	FALSE	GCST90012683	11	80368261	0.0204801	0.953491	15333	NA	NA	Iron	TRUE	reported	80368261	11	0.000430195	3.39344e-06	361194	ukb-d-K11_GASTRODUOULC	Gastroduodenal ulcer	TRUE	reported	igd	2	1	TRUE
rs140051672	A	G	A	G	0.00553834	0.109777	0.0112332	0.00616302	FALSE	FALSE	FALSE	GCST90012683	16	86460135	0.0711905	0.123068	15090	NA	NA	Iron	TRUE	reported	86460135	16	0.00116507	1.99862e-06	361194	ukb-d-K11_GASTRODUOULC	Gastroduodenal ulcer	TRUE	reported	igd	2	1	TRUE
rs141916985	G	A	G	A	0.00462283	0.0168546	0.0138501	0.0143727	FALSE	FALSE	FALSE	GCST90012683	13	50762431	0.0464446	0.716681	15272	NA	NA	Iron	TRUE	reported	50762431	13	0.000996331	3.48779e-06	361194	ukb-d-K11_GASTRODUOULC	Gastroduodenal ulcer	TRUE	reported	igd	2	1	TRUE
rs190645127	T	C	T	C	-0.00416475	-0.0602478	0.0201686	0.0146249	FALSE	FALSE	FALSE	GCST90012683	6	151540474	0.0462456	0.19265	15077	NA	NA	Iron	TRUE	reported	151540474	6	0.000870545	1.71842e-06	361194	ukb-d-K11_GASTRODUOULC	Gastroduodenal ulcer	TRUE	reported	igd	2	1	TRUE
rs28435331	G	A	G	A	0.00292818	0.057587	0.0389352	0.0364906	FALSE	FALSE	FALSE	GCST90012683	4	42377069	0.029541	0.0512486	15319	NA	NA	Iron	TRUE	reported	42377069	4	0.000593111	7.93761e-07	361194	ukb-d-K11_GASTRODUOULC	Gastroduodenal ulcer	TRUE	reported	igd	2	1	TRUE
rs57507901	T	C	T	C	0.00207582	0.0116395	0.069006	0.0738903	FALSE	FALSE	FALSE	GCST90012683	15	47531648	0.0211344	0.581813	15320	NA	NA	Iron	TRUE	reported	47531648	15	0.000453603	4.73446e-06	361194	ukb-d-K11_GASTRODUOULC	Gastroduodenal ulcer	TRUE	reported	igd	2	1	TRUE
rs6998746	A	C	A	C	-0.00123966	0.000971913	0.339009	0.339731	FALSE	FALSE	FALSE	GCST90012683	8	143802456	0.0117229	0.933925	15215	NA	NA	Iron	TRUE	reported	143802456	8	0.000242609	3.22805e-07	361194	ukb-d-K11_GASTRODUOULC	Gastroduodenal ulcer	TRUE	reported	igd	2	1	TRUE
rs115788529	T	C	T	C	0.00337968	-0.00867324	0.011254	0.00914293	FALSE	FALSE	FALSE	GCST90012683	1	119733156	0.0585153	0.882168	15203	NA	NA	Iron	TRUE	reported	119733156	1	0.000708074	1.81518e-06	361194	ukb-d-K26	Duodenal ulcer	TRUE	reported	igd	2	1	TRUE
rs11660202	A	G	A	G	-0.000746237	0.00315553	0.339703	0.33292	FALSE	FALSE	FALSE	GCST90012683	18	10367168	0.0117722	0.78866	15319	NA	NA	Iron	TRUE	reported	10367168	18	0.000156535	1.86844e-06	361194	ukb-d-K26	Duodenal ulcer	TRUE	reported	igd	2	1	TRUE
rs143670554	T	C	T	C	0.00339789	0.0858315	0.0110597	0.00810704	FALSE	FALSE	FALSE	GCST90012683	17	2375492	0.0623628	0.168721	15172	NA	NA	Iron	TRUE	reported	2375492	17	0.000711376	1.78435e-06	361194	ukb-d-K26	Duodenal ulcer	TRUE	reported	igd	2	1	TRUE
rs150638293	G	A	G	A	0.00296553	-0.0182572	0.0133771	0.0115428	FALSE	FALSE	FALSE	GCST90012683	6	69598275	0.0523876	0.727462	15031	NA	NA	Iron	TRUE	reported	69598275	6	0.000644886	4.25608e-06	361194	ukb-d-K26	Duodenal ulcer	TRUE	reported	igd	2	1	TRUE
rs191466734	A	C	A	C	0.00336813	-0.113876	0.0110463	0.0112924	FALSE	FALSE	FALSE	GCST90012683	5	120758246	0.0524412	0.0298935	15320	NA	NA	Iron	TRUE	reported	120758246	5	0.000702433	1.62783e-06	361194	ukb-d-K26	Duodenal ulcer	TRUE	reported	igd	2	1	TRUE
rs192840934	A	G	A	G	0.00298147	-0.0220258	0.0145736	0.0111308	FALSE	FALSE	FALSE	GCST90012683	19	33271085	0.0530535	0.678024	15273	NA	NA	Iron	TRUE	reported	33271085	19	0.000619544	1.49218e-06	361194	ukb-d-K26	Duodenal ulcer	TRUE	reported	igd	2	1	TRUE
rs2585176	T	A	T	A	-0.000901913	-0.00167619	0.423894	0.429111	FALSE	TRUE	TRUE	GCST90012683	8	143778381	0.0112256	0.881302	15221	NA	NA	Iron	TRUE	reported	143778381	8	0.00014697	8.43335e-10	361194	ukb-d-K26	Duodenal ulcer	TRUE	reported	igd	2	1	FALSE
rs61870074	T	C	T	C	0.00261146	-0.045827	0.0218964	0.0220809	FALSE	FALSE	FALSE	GCST90012683	10	116218205	0.0376755	0.223847	15330	NA	NA	Iron	TRUE	reported	116218205	10	0.000515562	4.08037e-07	361194	ukb-d-K26	Duodenal ulcer	TRUE	reported	igd	2	1	TRUE
rs6991417	A	G	A	G	0.00173181	0.0542846	0.046756	0.0441883	FALSE	FALSE	FALSE	GCST90012683	8	5170255	0.0271851	0.0458415	15185	NA	NA	Iron	TRUE	reported	5170255	8	0.000342919	4.4156e-07	361194	ukb-d-K26	Duodenal ulcer	TRUE	reported	igd	2	1	TRUE
rs72764709	A	G	A	G	0.000937978	0.00211304	0.15035	0.15413	FALSE	FALSE	FALSE	GCST90012683	1	227619774	0.0153912	0.890803	15315	NA	NA	Iron	TRUE	reported	227619774	1	0.000204178	4.35121e-06	361194	ukb-d-K26	Duodenal ulcer	TRUE	reported	igd	2	1	TRUE
rs73626381	T	C	T	C	0.00133952	-0.0179571	0.0667133	0.0667124	FALSE	FALSE	FALSE	GCST90012683	20	46827113	0.0222672	0.41999	15312	NA	NA	Iron	TRUE	reported	46827113	20	0.0002919	4.45595e-06	361194	ukb-d-K26	Duodenal ulcer	TRUE	reported	igd	2	1	TRUE
rs76834894	A	G	A	G	0.00236672	0.0049451	0.0215895	0.0148242	FALSE	FALSE	FALSE	GCST90012683	4	24806609	0.0466378	0.915557	15043	NA	NA	Iron	TRUE	reported	24806609	4	0.000499042	2.11159e-06	361194	ukb-d-K26	Duodenal ulcer	TRUE	reported	igd	2	1	TRUE
rs10055925	G	A	G	A	0.0611	-0.0240238	0.310658	0.219114	FALSE	FALSE	FALSE	GCST90012696	5	40688059	0.0108891	0.0273681	20608	NA	NA	Magnesium	TRUE	reported	40688059	5	0.0116	1.22699e-07	474278	ebi-a-GCST90018851	Gastric ulcer	TRUE	reported	igd	2	1	TRUE
rs10076442	C	T	C	T	0.0705	-0.0117553	0.238666	0.290319	FALSE	FALSE	FALSE	GCST90012696	5	138276779	0.00987505	0.233887	20555	NA	NA	Magnesium	TRUE	reported	138276779	5	0.0154	4.44099e-06	474278	ebi-a-GCST90018851	Gastric ulcer	TRUE	reported	igd	2	1	TRUE
rs11175666	T	C	T	C	0.138	-0.014098	0.113528	0.121441	FALSE	FALSE	FALSE	GCST90012696	12	40628433	0.0137506	0.305239	20615	NA	NA	Magnesium	TRUE	reported	40628433	12	0.0287	1.51799e-06	474278	ebi-a-GCST90018851	Gastric ulcer	TRUE	reported	igd	2	1	TRUE
rs116084058	A	G	A	G	0.1923	-0.00206115	0.057962	0.0550131	FALSE	FALSE	FALSE	GCST90012696	2	147237276	0.0196164	0.916318	20686	NA	NA	Magnesium	TRUE	reported	147237276	2	0.0391	8.98194e-07	474278	ebi-a-GCST90018851	Gastric ulcer	TRUE	reported	igd	2	1	TRUE
rs11665674	G	A	G	A	0.0773	0.0406645	0.132989	0.00728558	FALSE	FALSE	FALSE	GCST90012696	19	49196275	0.052952	0.442517	20520	NA	NA	Magnesium	TRUE	reported	49196275	19	0.0148	1.935e-07	474278	ebi-a-GCST90018851	Gastric ulcer	TRUE	reported	igd	2	1	TRUE
rs12327385	G	T	G	T	0.1051	0.00970489	0.214379	0.210919	FALSE	FALSE	FALSE	GCST90012696	18	41013794	0.0109589	0.37585	20688	NA	NA	Magnesium	TRUE	reported	41013794	18	0.0219	1.656e-06	474278	ebi-a-GCST90018851	Gastric ulcer	TRUE	reported	igd	2	1	TRUE
rs12995606	G	A	G	A	-0.0539	-0.00893458	0.285724	0.233671	FALSE	FALSE	FALSE	GCST90012696	2	158806924	0.0105401	0.396621	20700	NA	NA	Magnesium	TRUE	reported	158806924	2	0.0114	2.30102e-06	474278	ebi-a-GCST90018851	Gastric ulcer	TRUE	reported	igd	2	1	TRUE
rs2976387	A	G	A	G	-0.1111	-0.0124391	0.455518	0.426992	FALSE	FALSE	FALSE	GCST90012696	8	143759364	0.00905553	0.16955	20662	NA	NA	Magnesium	TRUE	reported	143759364	8	0.0108	5.9676e-25	474278	ebi-a-GCST90018851	Gastric ulcer	TRUE	reported	igd	2	1	TRUE
rs2991233	C	T	C	T	0.1159	-0.0027185	0.926609	0.9093131	FALSE	FALSE	FALSE	GCST90012696	10	16256218	0.0156701	0.862272	20659	NA	NA	Magnesium	TRUE	reported	16256218	10	0.0225	2.45499e-07	474278	ebi-a-GCST90018851	Gastric ulcer	TRUE	reported	igd	2	1	TRUE
rs34279440	T	C	T	C	0.286	0.00451651	0.0288879	0.033744	FALSE	FALSE	FALSE	GCST90012696	4	174166890	0.0246698	0.854736	20700	NA	NA	Magnesium	TRUE	reported	174166890	4	0.0552	2.225e-07	474278	ebi-a-GCST90018851	Gastric ulcer	TRUE	reported	igd	2	1	TRUE
rs35872615	G	T	G	T	0.1923	-0.0311729	0.0507867	0.0457967	FALSE	FALSE	FALSE	GCST90012696	5	169762219	0.0216083	0.149123	20591	NA	NA	Magnesium	TRUE	reported	169762219	5	0.0414	3.35598e-06	474278	ebi-a-GCST90018851	Gastric ulcer	TRUE	reported	igd	2	1	TRUE
rs505922	C	T	C	T	-0.0592	0.00743253	0.374412	0.325711	FALSE	FALSE	FALSE	GCST90012696	9	136149229	0.0096081	0.439186	20707	NA	NA	Magnesium	TRUE	reported	136149229	9	0.0109	6.24597e-08	474278	ebi-a-GCST90018851	Gastric ulcer	TRUE	reported	igd	2	1	TRUE
rs55958050	C	G	C	G	0.3625	0.00373737	0.0161312	0.0121684	FALSE	TRUE	FALSE	GCST90012696	13	32552124	0.0409983	0.927366	20504	NA	NA	Magnesium	TRUE	reported	32552124	13	0.0726	5.92802e-07	474278	ebi-a-GCST90018851	Gastric ulcer	TRUE	reported	igd	2	1	TRUE
rs72774704	T	G	T	G	-0.0669	-0.00346947	0.250898	0.298346	FALSE	FALSE	FALSE	GCST90012696	5	83155371	0.00981904	0.723833	20674	NA	NA	Magnesium	TRUE	reported	83155371	5	0.0143	2.922e-06	474278	ebi-a-GCST90018851	Gastric ulcer	TRUE	reported	igd	2	1	TRUE
rs7582922	C	T	C	T	0.0507	0.0015496	0.569733	0.578749	FALSE	FALSE	FALSE	GCST90012696	2	34182574	0.00910847	0.86491	20648	NA	NA	Magnesium	TRUE	reported	34182574	2	0.011	4.01504e-06	474278	ebi-a-GCST90018851	Gastric ulcer	TRUE	reported	igd	2	1	TRUE
rs76548953	C	T	C	T	0.3131	0.0511613	0.0198214	0.0196541	FALSE	FALSE	FALSE	GCST90012696	2	98518105	0.032394	0.114257	20352	NA	NA	Magnesium	TRUE	reported	98518105	2	0.0674	3.422e-06	474278	ebi-a-GCST90018851	Gastric ulcer	TRUE	reported	igd	2	1	TRUE
rs77581913	T	C	T	C	0.3422	0.022381	0.015373	0.00993668	FALSE	FALSE	FALSE	GCST90012696	22	35831349	0.0454934	0.622746	20530	NA	NA	Magnesium	TRUE	reported	35831349	22	0.0739	3.684e-06	474278	ebi-a-GCST90018851	Gastric ulcer	TRUE	reported	igd	2	1	TRUE
rs77694071	A	G	A	G	-0.0508	-0.0175959	0.37658	0.331568	FALSE	FALSE	FALSE	GCST90012696	17	46171871	0.00953848	0.065077	20676	NA	NA	Magnesium	TRUE	reported	46171871	17	0.0109	3.28799e-06	474278	ebi-a-GCST90018851	Gastric ulcer	TRUE	reported	igd	2	1	TRUE
rs10996530	A	G	A	G	0.00108438	0.00294261	0.416189	0.417781	FALSE	FALSE	FALSE	GCST90012696	10	67335073	0.00904893	0.745038	20409	NA	NA	Magnesium	TRUE	reported	67335073	10	0.000233825	3.52655e-06	361194	ukb-d-K11_GASTRODUOULC	Gastroduodenal ulcer	TRUE	reported	igd	2	1	TRUE
rs115788529	T	C	T	C	0.00555706	-0.0513057	0.011254	0.00922725	FALSE	FALSE	FALSE	GCST90012696	1	119733156	0.0471578	0.276614	20537	NA	NA	Magnesium	TRUE	reported	119733156	1	0.00111886	6.81303e-07	361194	ukb-d-K11_GASTRODUOULC	Gastroduodenal ulcer	TRUE	reported	igd	2	1	TRUE
rs117660512	T	G	T	G	0.0031413	0.040247	0.0300999	0.030914	FALSE	FALSE	FALSE	GCST90012696	8	8716133	0.0259528	0.120955	20460	NA	NA	Magnesium	TRUE	reported	8716133	8	0.000678765	3.69403e-06	361194	ukb-d-K11_GASTRODUOULC	Gastroduodenal ulcer	TRUE	reported	igd	2	1	TRUE
rs12222311	T	C	T	C	0.00199848	-0.00812168	0.0794204	0.0821339	FALSE	FALSE	FALSE	GCST90012696	11	80368261	0.0162904	0.618091	20704	NA	NA	Magnesium	TRUE	reported	80368261	11	0.000430195	3.39344e-06	361194	ukb-d-K11_GASTRODUOULC	Gastroduodenal ulcer	TRUE	reported	igd	2	1	TRUE
rs140051672	A	G	A	G	0.00553834	0.135887	0.0112332	0.00647376	FALSE	FALSE	FALSE	GCST90012696	16	86460135	0.0562745	0.0157473	20390	NA	NA	Magnesium	TRUE	reported	86460135	16	0.00116507	1.99862e-06	361194	ukb-d-K11_GASTRODUOULC	Gastroduodenal ulcer	TRUE	reported	igd	2	1	TRUE
rs141916985	G	A	G	A	0.00462283	0.0528536	0.0138501	0.0141791	FALSE	FALSE	FALSE	GCST90012696	13	50762431	0.0380517	0.164834	20629	NA	NA	Magnesium	TRUE	reported	50762431	13	0.000996331	3.48779e-06	361194	ukb-d-K11_GASTRODUOULC	Gastroduodenal ulcer	TRUE	reported	igd	2	1	TRUE
rs190645127	T	C	T	C	-0.00416475	0.036802	0.0201686	0.0154824	FALSE	FALSE	FALSE	GCST90012696	6	151540474	0.0365837	0.314432	20378	NA	NA	Magnesium	TRUE	reported	151540474	6	0.000870545	1.71842e-06	361194	ukb-d-K11_GASTRODUOULC	Gastroduodenal ulcer	TRUE	reported	igd	2	1	TRUE
rs28435331	G	A	G	A	0.00292818	0.00944156	0.0389352	0.0355779	FALSE	FALSE	FALSE	GCST90012696	4	42377069	0.0241578	0.695924	20687	NA	NA	Magnesium	TRUE	reported	42377069	4	0.000593111	7.93761e-07	361194	ukb-d-K11_GASTRODUOULC	Gastroduodenal ulcer	TRUE	reported	igd	2	1	TRUE
rs57507901	T	C	T	C	0.00207582	-0.0150583	0.069006	0.0711938	FALSE	FALSE	FALSE	GCST90012696	15	47531648	0.0173959	0.386698	20690	NA	NA	Magnesium	TRUE	reported	47531648	15	0.000453603	4.73446e-06	361194	ukb-d-K11_GASTRODUOULC	Gastroduodenal ulcer	TRUE	reported	igd	2	1	TRUE
rs6998746	A	C	A	C	-0.00123966	-0.0202046	0.339009	0.343634	FALSE	FALSE	FALSE	GCST90012696	8	143802456	0.00949253	0.0332981	20532	NA	NA	Magnesium	TRUE	reported	143802456	8	0.000242609	3.22805e-07	361194	ukb-d-K11_GASTRODUOULC	Gastroduodenal ulcer	TRUE	reported	igd	2	1	TRUE
rs115788529	T	C	T	C	0.00337968	-0.0513057	0.011254	0.00922725	FALSE	FALSE	FALSE	GCST90012696	1	119733156	0.0471578	0.276614	20537	NA	NA	Magnesium	TRUE	reported	119733156	1	0.000708074	1.81518e-06	361194	ukb-d-K26	Duodenal ulcer	TRUE	reported	igd	2	1	TRUE
rs11660202	A	G	A	G	-0.000746237	-0.00463831	0.339703	0.334494	FALSE	FALSE	FALSE	GCST90012696	18	10367168	0.00949612	0.625236	20682	NA	NA	Magnesium	TRUE	reported	10367168	18	0.000156535	1.86844e-06	361194	ukb-d-K26	Duodenal ulcer	TRUE	reported	igd	2	1	TRUE
rs143670554	T	C	T	C	0.00339789	-0.0457849	0.0110597	0.00822192	FALSE	FALSE	FALSE	GCST90012696	17	2375492	0.0499431	0.359278	20494	NA	NA	Magnesium	TRUE	reported	2375492	17	0.000711376	1.78435e-06	361194	ukb-d-K26	Duodenal ulcer	TRUE	reported	igd	2	1	TRUE
rs150638293	G	A	G	A	0.00296553	0.0565234	0.0133771	0.011414	FALSE	FALSE	FALSE	GCST90012696	6	69598275	0.0426418	0.184992	20326	NA	NA	Magnesium	TRUE	reported	69598275	6	0.000644886	4.25608e-06	361194	ukb-d-K26	Duodenal ulcer	TRUE	reported	igd	2	1	TRUE
rs191466734	A	C	A	C	0.00336813	0.002608	0.0110463	0.0106872	FALSE	FALSE	FALSE	GCST90012696	5	120758246	0.0436503	0.952357	20679	NA	NA	Magnesium	TRUE	reported	120758246	5	0.000702433	1.62783e-06	361194	ukb-d-K26	Duodenal ulcer	TRUE	reported	igd	2	1	TRUE
rs192840934	A	G	A	G	0.00298147	0.0562336	0.0145736	0.0115478	FALSE	FALSE	FALSE	GCST90012696	19	33271085	0.0421112	0.181758	20610	NA	NA	Magnesium	TRUE	reported	33271085	19	0.000619544	1.49218e-06	361194	ukb-d-K26	Duodenal ulcer	TRUE	reported	igd	2	1	TRUE
rs2585176	T	A	T	A	-0.000901913	-0.0126308	0.423894	0.428526	FALSE	TRUE	TRUE	GCST90012696	8	143778381	0.00908121	0.164263	20546	NA	NA	Magnesium	TRUE	reported	143778381	8	0.00014697	8.43335e-10	361194	ukb-d-K26	Duodenal ulcer	TRUE	reported	igd	2	1	FALSE
rs61870074	T	C	T	C	0.00261146	-0.0234679	0.0218964	0.0211826	FALSE	FALSE	FALSE	GCST90012696	10	116218205	0.03103	0.44947	20701	NA	NA	Magnesium	TRUE	reported	116218205	10	0.000515562	4.08037e-07	361194	ukb-d-K26	Duodenal ulcer	TRUE	reported	igd	2	1	TRUE
rs6991417	A	G	A	G	0.00173181	-0.00561474	0.046756	0.0438015	FALSE	FALSE	FALSE	GCST90012696	8	5170255	0.0219935	0.798498	20513	NA	NA	Magnesium	TRUE	reported	5170255	8	0.000342919	4.4156e-07	361194	ukb-d-K26	Duodenal ulcer	TRUE	reported	igd	2	1	TRUE
rs72764709	A	G	A	G	0.000937978	0.0227301	0.15035	0.149664	FALSE	FALSE	FALSE	GCST90012696	1	227619774	0.0125576	0.0702855	20683	NA	NA	Magnesium	TRUE	reported	227619774	1	0.000204178	4.35121e-06	361194	ukb-d-K26	Duodenal ulcer	TRUE	reported	igd	2	1	TRUE
rs73626381	T	C	T	C	0.00133952	-0.00254789	0.0667133	0.0684391	FALSE	FALSE	FALSE	GCST90012696	20	46827113	0.017839	0.886427	20668	NA	NA	Magnesium	TRUE	reported	46827113	20	0.0002919	4.45595e-06	361194	ukb-d-K26	Duodenal ulcer	TRUE	reported	igd	2	1	TRUE
rs76834894	A	G	A	G	0.00236672	0.0314696	0.0215895	0.0146052	FALSE	FALSE	FALSE	GCST90012696	4	24806609	0.0378144	0.405289	20301	NA	NA	Magnesium	TRUE	reported	24806609	4	0.000499042	2.11159e-06	361194	ukb-d-K26	Duodenal ulcer	TRUE	reported	igd	2	1	TRUE
rs10055925	G	A	G	A	0.0611	0.00668188	0.310658	0.220864	FALSE	FALSE	FALSE	GCST90012717	5	40688059	0.010608	0.528765	17264	NA	NA	Phosphate	TRUE	reported	40688059	5	0.0116	1.22699e-07	474278	ebi-a-GCST90018851	Gastric ulcer	TRUE	reported	igd	2	1	TRUE
rs10076442	C	T	C	T	0.0705	-0.0147983	0.238666	0.290972	FALSE	FALSE	FALSE	GCST90012717	5	138276779	0.00965044	0.125169	17225	NA	NA	Phosphate	TRUE	reported	138276779	5	0.0154	4.44099e-06	474278	ebi-a-GCST90018851	Gastric ulcer	TRUE	reported	igd	2	1	TRUE
rs11175666	T	C	T	C	0.138	0.0232977	0.113528	0.122013	FALSE	FALSE	FALSE	GCST90012717	12	40628433	0.0133862	0.0817834	17281	NA	NA	Phosphate	TRUE	reported	40628433	12	0.0287	1.51799e-06	474278	ebi-a-GCST90018851	Gastric ulcer	TRUE	reported	igd	2	1	TRUE
rs116084058	A	G	A	G	0.1923	0.000920769	0.057962	0.0556485	FALSE	FALSE	FALSE	GCST90012717	2	147237276	0.0189878	0.961324	17341	NA	NA	Phosphate	TRUE	reported	147237276	2	0.0391	8.98194e-07	474278	ebi-a-GCST90018851	Gastric ulcer	TRUE	reported	igd	2	1	TRUE
rs11665674	G	A	G	A	0.0773	-0.00966348	0.132989	0.00741581	FALSE	FALSE	FALSE	GCST90012717	19	49196275	0.0510276	0.849797	17193	NA	NA	Phosphate	TRUE	reported	49196275	19	0.0148	1.935e-07	474278	ebi-a-GCST90018851	Gastric ulcer	TRUE	reported	igd	2	1	TRUE
rs12327385	G	T	G	T	0.1051	-0.021298	0.214379	0.213771	FALSE	FALSE	FALSE	GCST90012717	18	41013794	0.0106659	0.0458438	17341	NA	NA	Phosphate	TRUE	reported	41013794	18	0.0219	1.656e-06	474278	ebi-a-GCST90018851	Gastric ulcer	TRUE	reported	igd	2	1	TRUE
rs12995606	G	A	G	A	-0.0539	0.00608874	0.285724	0.232494	FALSE	FALSE	FALSE	GCST90012717	2	158806924	0.0102945	0.554216	17351	NA	NA	Phosphate	TRUE	reported	158806924	2	0.0114	2.30102e-06	474278	ebi-a-GCST90018851	Gastric ulcer	TRUE	reported	igd	2	1	TRUE
rs2976387	A	G	A	G	-0.1111	0.0178649	0.455518	0.42653	FALSE	FALSE	FALSE	GCST90012717	8	143759364	0.00881455	0.0426875	17320	NA	NA	Phosphate	TRUE	reported	143759364	8	0.0108	5.9676e-25	474278	ebi-a-GCST90018851	Gastric ulcer	TRUE	reported	igd	2	1	TRUE
rs2991233	C	T	C	T	0.1159	-0.0137121	0.926609	0.9092117	FALSE	FALSE	FALSE	GCST90012717	10	16256218	0.0152827	0.369598	17315	NA	NA	Phosphate	TRUE	reported	16256218	10	0.0225	2.45499e-07	474278	ebi-a-GCST90018851	Gastric ulcer	TRUE	reported	igd	2	1	TRUE
rs34279440	T	C	T	C	0.286	-0.000858536	0.0288879	0.0329069	FALSE	FALSE	FALSE	GCST90012717	4	174166890	0.0244368	0.971974	17352	NA	NA	Phosphate	TRUE	reported	174166890	4	0.0552	2.225e-07	474278	ebi-a-GCST90018851	Gastric ulcer	TRUE	reported	igd	2	1	TRUE
rs35872615	G	T	G	T	0.1923	-0.0232652	0.0507867	0.0467528	FALSE	FALSE	FALSE	GCST90012717	5	169762219	0.0209011	0.265662	17261	NA	NA	Phosphate	TRUE	reported	169762219	5	0.0414	3.35598e-06	474278	ebi-a-GCST90018851	Gastric ulcer	TRUE	reported	igd	2	1	TRUE
rs505922	C	T	C	T	-0.0592	0.0135339	0.374412	0.322686	FALSE	FALSE	FALSE	GCST90012717	9	136149229	0.0093944	0.149689	17359	NA	NA	Phosphate	TRUE	reported	136149229	9	0.0109	6.24597e-08	474278	ebi-a-GCST90018851	Gastric ulcer	TRUE	reported	igd	2	1	TRUE
rs55958050	C	G	C	G	0.3625	0.0567172	0.0161312	0.0122824	FALSE	TRUE	FALSE	GCST90012717	13	32552124	0.0398876	0.155048	17179	NA	NA	Phosphate	TRUE	reported	32552124	13	0.0726	5.92802e-07	474278	ebi-a-GCST90018851	Gastric ulcer	TRUE	reported	igd	2	1	TRUE
rs72774704	T	G	T	G	-0.0669	-0.0159544	0.250898	0.298655	FALSE	FALSE	FALSE	GCST90012717	5	83155371	0.00957622	0.095704	17326	NA	NA	Phosphate	TRUE	reported	83155371	5	0.0143	2.922e-06	474278	ebi-a-GCST90018851	Gastric ulcer	TRUE	reported	igd	2	1	TRUE
rs7582922	C	T	C	T	0.0507	-0.009382	0.569733	0.578029	FALSE	FALSE	FALSE	GCST90012717	2	34182574	0.00886035	0.289657	17314	NA	NA	Phosphate	TRUE	reported	34182574	2	0.011	4.01504e-06	474278	ebi-a-GCST90018851	Gastric ulcer	TRUE	reported	igd	2	1	TRUE
rs76548953	C	T	C	T	0.3131	-0.000502493	0.0198214	0.0192274	FALSE	FALSE	FALSE	GCST90012717	2	98518105	0.0320048	0.987473	17059	NA	NA	Phosphate	TRUE	reported	98518105	2	0.0674	3.422e-06	474278	ebi-a-GCST90018851	Gastric ulcer	TRUE	reported	igd	2	1	TRUE
rs77581913	T	C	T	C	0.3422	-0.0921024	0.015373	0.00982158	FALSE	FALSE	FALSE	GCST90012717	22	35831349	0.0445094	0.0385197	17207	NA	NA	Phosphate	TRUE	reported	35831349	22	0.0739	3.684e-06	474278	ebi-a-GCST90018851	Gastric ulcer	TRUE	reported	igd	2	1	TRUE
rs77694071	A	G	A	G	-0.0508	0.0144066	0.37658	0.331209	FALSE	FALSE	FALSE	GCST90012717	17	46171871	0.0093206	0.122183	17335	NA	NA	Phosphate	TRUE	reported	46171871	17	0.0109	3.28799e-06	474278	ebi-a-GCST90018851	Gastric ulcer	TRUE	reported	igd	2	1	TRUE
rs10996530	A	G	A	G	0.00108438	0.011036	0.416189	0.417441	FALSE	FALSE	FALSE	GCST90012717	10	67335073	0.0088603	0.212927	17121	NA	NA	Phosphate	TRUE	reported	67335073	10	0.000233825	3.52655e-06	361194	ukb-d-K11_GASTRODUOULC	Gastroduodenal ulcer	TRUE	reported	igd	2	1	TRUE
rs115788529	T	C	T	C	0.00555706	-0.0765726	0.011254	0.00895037	FALSE	FALSE	FALSE	GCST90012717	1	119733156	0.0465609	0.100059	17206	NA	NA	Phosphate	TRUE	reported	119733156	1	0.00111886	6.81303e-07	361194	ukb-d-K11_GASTRODUOULC	Gastroduodenal ulcer	TRUE	reported	igd	2	1	TRUE
rs117660512	T	G	T	G	0.0031413	0.0176989	0.0300999	0.030975	FALSE	FALSE	FALSE	GCST90012717	8	8716133	0.0253125	0.484417	17159	NA	NA	Phosphate	TRUE	reported	8716133	8	0.000678765	3.69403e-06	361194	ukb-d-K11_GASTRODUOULC	Gastroduodenal ulcer	TRUE	reported	igd	2	1	TRUE
rs12222311	T	C	T	C	0.00199848	0.00114869	0.0794204	0.0824211	FALSE	FALSE	FALSE	GCST90012717	11	80368261	0.0158736	0.942311	17356	NA	NA	Phosphate	TRUE	reported	80368261	11	0.000430195	3.39344e-06	361194	ukb-d-K11_GASTRODUOULC	Gastroduodenal ulcer	TRUE	reported	igd	2	1	TRUE
rs140051672	A	G	A	G	0.00553834	-0.0238445	0.0112332	0.00617645	FALSE	FALSE	FALSE	GCST90012717	16	86460135	0.0562008	0.671366	17081	NA	NA	Phosphate	TRUE	reported	86460135	16	0.00116507	1.99862e-06	361194	ukb-d-K11_GASTRODUOULC	Gastroduodenal ulcer	TRUE	reported	igd	2	1	TRUE
rs141916985	G	A	G	A	0.00462283	0.000355005	0.0138501	0.0139909	FALSE	FALSE	FALSE	GCST90012717	13	50762431	0.0373464	0.992416	17297	NA	NA	Phosphate	TRUE	reported	50762431	13	0.000996331	3.48779e-06	361194	ukb-d-K11_GASTRODUOULC	Gastroduodenal ulcer	TRUE	reported	igd	2	1	TRUE
rs190645127	T	C	T	C	-0.00416475	0.0456297	0.0201686	0.015603	FALSE	FALSE	FALSE	GCST90012717	6	151540474	0.0356659	0.200768	17080	NA	NA	Phosphate	TRUE	reported	151540474	6	0.000870545	1.71842e-06	361194	ukb-d-K11_GASTRODUOULC	Gastroduodenal ulcer	TRUE	reported	igd	2	1	TRUE
rs28435331	G	A	G	A	0.00292818	-0.0241946	0.0389352	0.0349896	FALSE	FALSE	FALSE	GCST90012717	4	42377069	0.0237805	0.308956	17348	NA	NA	Phosphate	TRUE	reported	42377069	4	0.000593111	7.93761e-07	361194	ukb-d-K11_GASTRODUOULC	Gastroduodenal ulcer	TRUE	reported	igd	2	1	TRUE
rs57507901	T	C	T	C	0.00207582	-0.00870572	0.069006	0.07009	FALSE	FALSE	FALSE	GCST90012717	15	47531648	0.0171165	0.611022	17342	NA	NA	Phosphate	TRUE	reported	47531648	15	0.000453603	4.73446e-06	361194	ukb-d-K11_GASTRODUOULC	Gastroduodenal ulcer	TRUE	reported	igd	2	1	TRUE
rs6998746	A	C	A	C	-0.00123966	0.010899	0.339009	0.34249	FALSE	FALSE	FALSE	GCST90012717	8	143802456	0.00926001	0.239197	17218	NA	NA	Phosphate	TRUE	reported	143802456	8	0.000242609	3.22805e-07	361194	ukb-d-K11_GASTRODUOULC	Gastroduodenal ulcer	TRUE	reported	igd	2	1	TRUE
rs115788529	T	C	T	C	0.00337968	-0.0765726	0.011254	0.00895037	FALSE	FALSE	FALSE	GCST90012717	1	119733156	0.0465609	0.100059	17206	NA	NA	Phosphate	TRUE	reported	119733156	1	0.000708074	1.81518e-06	361194	ukb-d-K26	Duodenal ulcer	TRUE	reported	igd	2	1	TRUE
rs11660202	A	G	A	G	-0.000746237	-0.00703844	0.339703	0.333506	FALSE	FALSE	FALSE	GCST90012717	18	10367168	0.00927981	0.448171	17337	NA	NA	Phosphate	TRUE	reported	10367168	18	0.000156535	1.86844e-06	361194	ukb-d-K26	Duodenal ulcer	TRUE	reported	igd	2	1	TRUE
rs143670554	T	C	T	C	0.00339789	-0.0397649	0.0110597	0.008244	FALSE	FALSE	FALSE	GCST90012717	17	2375492	0.0486872	0.414075	17164	NA	NA	Phosphate	TRUE	reported	2375492	17	0.000711376	1.78435e-06	361194	ukb-d-K26	Duodenal ulcer	TRUE	reported	igd	2	1	TRUE
rs150638293	G	A	G	A	0.00296553	-0.0319426	0.0133771	0.0115931	FALSE	FALSE	FALSE	GCST90012717	6	69598275	0.041393	0.440298	17036	NA	NA	Phosphate	TRUE	reported	69598275	6	0.000644886	4.25608e-06	361194	ukb-d-K26	Duodenal ulcer	TRUE	reported	igd	2	1	TRUE
rs191466734	A	C	A	C	0.00336813	-0.0416741	0.0110463	0.0108163	FALSE	FALSE	FALSE	GCST90012717	5	120758246	0.0422143	0.323543	17335	NA	NA	Phosphate	TRUE	reported	120758246	5	0.000702433	1.62783e-06	361194	ukb-d-K26	Duodenal ulcer	TRUE	reported	igd	2	1	TRUE
rs192840934	A	G	A	G	0.00298147	-0.0401407	0.0145736	0.0119565	FALSE	FALSE	FALSE	GCST90012717	19	33271085	0.0404004	0.320432	17271	NA	NA	Phosphate	TRUE	reported	33271085	19	0.000619544	1.49218e-06	361194	ukb-d-K26	Duodenal ulcer	TRUE	reported	igd	2	1	TRUE
rs2585176	T	A	T	A	-0.000901913	0.0187152	0.423894	0.427825	FALSE	TRUE	TRUE	GCST90012717	8	143778381	0.00883153	0.0340795	17229	NA	NA	Phosphate	TRUE	reported	143778381	8	0.00014697	8.43335e-10	361194	ukb-d-K26	Duodenal ulcer	TRUE	reported	igd	2	1	FALSE
rs61870074	T	C	T	C	0.00261146	0.00260993	0.0218964	0.0209462	FALSE	FALSE	FALSE	GCST90012717	10	116218205	0.0304112	0.931608	17354	NA	NA	Phosphate	TRUE	reported	116218205	10	0.000515562	4.08037e-07	361194	ukb-d-K26	Duodenal ulcer	TRUE	reported	igd	2	1	TRUE
rs6991417	A	G	A	G	0.00173181	-0.0235625	0.046756	0.044688	FALSE	FALSE	FALSE	GCST90012717	8	5170255	0.0211348	0.264907	17197	NA	NA	Phosphate	TRUE	reported	5170255	8	0.000342919	4.4156e-07	361194	ukb-d-K26	Duodenal ulcer	TRUE	reported	igd	2	1	TRUE
rs72764709	A	G	A	G	0.000937978	0.0197303	0.15035	0.148414	FALSE	FALSE	FALSE	GCST90012717	1	227619774	0.0122981	0.108639	17340	NA	NA	Phosphate	TRUE	reported	227619774	1	0.000204178	4.35121e-06	361194	ukb-d-K26	Duodenal ulcer	TRUE	reported	igd	2	1	TRUE
rs73626381	T	C	T	C	0.00133952	0.0429407	0.0667133	0.0668571	FALSE	FALSE	FALSE	GCST90012717	20	46827113	0.0175649	0.0144977	17328	NA	NA	Phosphate	TRUE	reported	46827113	20	0.0002919	4.45595e-06	361194	ukb-d-K26	Duodenal ulcer	TRUE	reported	igd	2	1	TRUE
rs76834894	A	G	A	G	0.00236672	0.000746899	0.0215895	0.0144629	FALSE	FALSE	FALSE	GCST90012717	4	24806609	0.03714	0.983955	17009	NA	NA	Phosphate	TRUE	reported	24806609	4	0.000499042	2.11159e-06	361194	ukb-d-K26	Duodenal ulcer	TRUE	reported	igd	2	1	TRUE
rs10055925	G	A	G	A	0.0611	0.0222311	0.310658	0.220312	FALSE	FALSE	FALSE	GCST90012742	5	40688059	0.0222292	0.317267	5962	NA	NA	Folate	TRUE	reported	40688059	5	0.0116	1.22699e-07	474278	ebi-a-GCST90018851	Gastric ulcer	TRUE	reported	igd	2	1	TRUE
rs10076442	C	T	C	T	0.0705	0.0240283	0.238666	0.292701	FALSE	FALSE	FALSE	GCST90012742	5	138276779	0.0203628	0.237997	5960	NA	NA	Folate	TRUE	reported	138276779	5	0.0154	4.44099e-06	474278	ebi-a-GCST90018851	Gastric ulcer	TRUE	reported	igd	2	1	TRUE
rs11175666	T	C	T	C	0.138	0.00108479	0.113528	0.120274	FALSE	FALSE	FALSE	GCST90012742	12	40628433	0.028663	0.96981	5978	NA	NA	Folate	TRUE	reported	40628433	12	0.0287	1.51799e-06	474278	ebi-a-GCST90018851	Gastric ulcer	TRUE	reported	igd	2	1	TRUE
rs116084058	A	G	A	G	0.1923	0.0752406	0.057962	0.0571405	FALSE	FALSE	FALSE	GCST90012742	2	147237276	0.0395568	0.0571595	5994	NA	NA	Folate	TRUE	reported	147237276	2	0.0391	8.98194e-07	474278	ebi-a-GCST90018851	Gastric ulcer	TRUE	reported	igd	2	1	TRUE
rs11665674	G	A	G	A	0.0773	-0.0206706	0.132989	0.00748276	FALSE	FALSE	FALSE	GCST90012742	19	49196275	0.106593	0.846238	5947	NA	NA	Folate	TRUE	reported	49196275	19	0.0148	1.935e-07	474278	ebi-a-GCST90018851	Gastric ulcer	TRUE	reported	igd	2	1	TRUE
rs12327385	G	T	G	T	0.1051	-0.00497303	0.214379	0.215227	FALSE	FALSE	FALSE	GCST90012742	18	41013794	0.0223916	0.824241	5996	NA	NA	Folate	TRUE	reported	41013794	18	0.0219	1.656e-06	474278	ebi-a-GCST90018851	Gastric ulcer	TRUE	reported	igd	2	1	TRUE
rs12995606	G	A	G	A	-0.0539	0.00813854	0.285724	0.227606	FALSE	FALSE	FALSE	GCST90012742	2	158806924	0.0219491	0.710793	5995	NA	NA	Folate	TRUE	reported	158806924	2	0.0114	2.30102e-06	474278	ebi-a-GCST90018851	Gastric ulcer	TRUE	reported	igd	2	1	TRUE
rs2976387	A	G	A	G	-0.1111	0.0132673	0.455518	0.421682	FALSE	FALSE	FALSE	GCST90012742	8	143759364	0.0187226	0.478557	5982	NA	NA	Folate	TRUE	reported	143759364	8	0.0108	5.9676e-25	474278	ebi-a-GCST90018851	Gastric ulcer	TRUE	reported	igd	2	1	TRUE
rs2991233	C	T	C	T	0.1159	-0.0528077	0.926609	0.9132363	FALSE	FALSE	FALSE	GCST90012742	10	16256218	0.0328964	0.108434	5976	NA	NA	Folate	TRUE	reported	16256218	10	0.0225	2.45499e-07	474278	ebi-a-GCST90018851	Gastric ulcer	TRUE	reported	igd	2	1	TRUE
rs34279440	T	C	T	C	0.286	-0.0443073	0.0288879	0.0349516	FALSE	FALSE	FALSE	GCST90012742	4	174166890	0.0497421	0.373069	5994	NA	NA	Folate	TRUE	reported	174166890	4	0.0552	2.225e-07	474278	ebi-a-GCST90018851	Gastric ulcer	TRUE	reported	igd	2	1	TRUE
rs35872615	G	T	G	T	0.1923	0.0262942	0.0507867	0.0450277	FALSE	FALSE	FALSE	GCST90012742	5	169762219	0.0449309	0.558403	5963	NA	NA	Folate	TRUE	reported	169762219	5	0.0414	3.35598e-06	474278	ebi-a-GCST90018851	Gastric ulcer	TRUE	reported	igd	2	1	TRUE
rs505922	C	T	C	T	-0.0592	-0.00249356	0.374412	0.333695	FALSE	FALSE	FALSE	GCST90012742	9	136149229	0.0196543	0.899042	5998	NA	NA	Folate	TRUE	reported	136149229	9	0.0109	6.24597e-08	474278	ebi-a-GCST90018851	Gastric ulcer	TRUE	reported	igd	2	1	TRUE
rs55958050	C	G	C	G	0.3625	-0.195134	0.0161312	0.0137113	FALSE	TRUE	FALSE	GCST90012742	13	32552124	0.0801269	0.0148787	5944	NA	NA	Folate	TRUE	reported	32552124	13	0.0726	5.92802e-07	474278	ebi-a-GCST90018851	Gastric ulcer	TRUE	reported	igd	2	1	TRUE
rs72774704	T	G	T	G	-0.0669	0.0116098	0.250898	0.300602	FALSE	FALSE	FALSE	GCST90012742	5	83155371	0.0199081	0.559781	5983	NA	NA	Folate	TRUE	reported	83155371	5	0.0143	2.922e-06	474278	ebi-a-GCST90018851	Gastric ulcer	TRUE	reported	igd	2	1	TRUE
rs7582922	C	T	C	T	0.0507	-0.0242599	0.569733	0.580087	FALSE	FALSE	FALSE	GCST90012742	2	34182574	0.018752	0.195761	5981	NA	NA	Folate	TRUE	reported	34182574	2	0.011	4.01504e-06	474278	ebi-a-GCST90018851	Gastric ulcer	TRUE	reported	igd	2	1	TRUE
rs76548953	C	T	C	T	0.3131	-0.0622034	0.0198214	0.0188455	FALSE	FALSE	FALSE	GCST90012742	2	98518105	0.0674917	0.356714	5890	NA	NA	Folate	TRUE	reported	98518105	2	0.0674	3.422e-06	474278	ebi-a-GCST90018851	Gastric ulcer	TRUE	reported	igd	2	1	TRUE
rs77581913	T	C	T	C	0.3422	-0.0364019	0.015373	0.0101527	FALSE	FALSE	FALSE	GCST90012742	22	35831349	0.0927054	0.694569	5959	NA	NA	Folate	TRUE	reported	35831349	22	0.0739	3.684e-06	474278	ebi-a-GCST90018851	Gastric ulcer	TRUE	reported	igd	2	1	TRUE
rs77694071	A	G	A	G	-0.0508	0.020132	0.37658	0.322209	FALSE	FALSE	FALSE	GCST90012742	17	46171871	0.0197812	0.308805	5993	NA	NA	Folate	TRUE	reported	46171871	17	0.0109	3.28799e-06	474278	ebi-a-GCST90018851	Gastric ulcer	TRUE	reported	igd	2	1	TRUE
rs10996530	A	G	A	G	0.00108438	0.0154147	0.416189	0.419614	FALSE	FALSE	FALSE	GCST90012742	10	67335073	0.0187577	0.411203	5909	NA	NA	Folate	TRUE	reported	67335073	10	0.000233825	3.52655e-06	361194	ukb-d-K11_GASTRODUOULC	Gastroduodenal ulcer	TRUE	reported	igd	2	1	TRUE
rs115788529	T	C	T	C	0.00555706	-0.164051	0.011254	0.0101766	FALSE	FALSE	FALSE	GCST90012742	1	119733156	0.0919121	0.0742832	5945	NA	NA	Folate	TRUE	reported	119733156	1	0.00111886	6.81303e-07	361194	ukb-d-K11_GASTRODUOULC	Gastroduodenal ulcer	TRUE	reported	igd	2	1	TRUE
rs117660512	T	G	T	G	0.0031413	-0.0635857	0.0300999	0.0310025	FALSE	FALSE	FALSE	GCST90012742	8	8716133	0.0528131	0.228599	5935	NA	NA	Folate	TRUE	reported	8716133	8	0.000678765	3.69403e-06	361194	ukb-d-K11_GASTRODUOULC	Gastroduodenal ulcer	TRUE	reported	igd	2	1	TRUE
rs12222311	T	C	T	C	0.00199848	0.00598926	0.0794204	0.0766922	FALSE	FALSE	FALSE	GCST90012742	11	80368261	0.0346029	0.862584	5998	NA	NA	Folate	TRUE	reported	80368261	11	0.000430195	3.39344e-06	361194	ukb-d-K11_GASTRODUOULC	Gastroduodenal ulcer	TRUE	reported	igd	2	1	TRUE
rs140051672	A	G	A	G	0.00553834	0.0369022	0.0112332	0.00576858	FALSE	FALSE	FALSE	GCST90012742	16	86460135	0.123115	0.764377	5894	NA	NA	Folate	TRUE	reported	86460135	16	0.00116507	1.99862e-06	361194	ukb-d-K11_GASTRODUOULC	Gastroduodenal ulcer	TRUE	reported	igd	2	1	TRUE
rs141916985	G	A	G	A	0.00462283	0.0587746	0.0138501	0.0143001	FALSE	FALSE	FALSE	GCST90012742	13	50762431	0.0783125	0.452946	5979	NA	NA	Folate	TRUE	reported	50762431	13	0.000996331	3.48779e-06	361194	ukb-d-K11_GASTRODUOULC	Gastroduodenal ulcer	TRUE	reported	igd	2	1	TRUE
rs190645127	T	C	T	C	-0.00416475	0.0154962	0.0201686	0.0151283	FALSE	FALSE	FALSE	GCST90012742	6	151540474	0.0768261	0.840147	5883	NA	NA	Folate	TRUE	reported	151540474	6	0.000870545	1.71842e-06	361194	ukb-d-K11_GASTRODUOULC	Gastroduodenal ulcer	TRUE	reported	igd	2	1	TRUE
rs28435331	G	A	G	A	0.00292818	0.0226756	0.0389352	0.0359766	FALSE	FALSE	FALSE	GCST90012742	4	42377069	0.0496075	0.647599	5990	NA	NA	Folate	TRUE	reported	42377069	4	0.000593111	7.93761e-07	361194	ukb-d-K11_GASTRODUOULC	Gastroduodenal ulcer	TRUE	reported	igd	2	1	TRUE
rs57507901	T	C	T	C	0.00207582	0.0387882	0.069006	0.0708924	FALSE	FALSE	FALSE	GCST90012742	15	47531648	0.0357393	0.277784	5995	NA	NA	Folate	TRUE	reported	47531648	15	0.000453603	4.73446e-06	361194	ukb-d-K11_GASTRODUOULC	Gastroduodenal ulcer	TRUE	reported	igd	2	1	TRUE
rs6998746	A	C	A	C	-0.00123966	0.00710416	0.339009	0.333081	FALSE	FALSE	FALSE	GCST90012742	8	143802456	0.0196682	0.717949	5952	NA	NA	Folate	TRUE	reported	143802456	8	0.000242609	3.22805e-07	361194	ukb-d-K11_GASTRODUOULC	Gastroduodenal ulcer	TRUE	reported	igd	2	1	TRUE
rs115788529	T	C	T	C	0.00337968	-0.164051	0.011254	0.0101766	FALSE	FALSE	FALSE	GCST90012742	1	119733156	0.0919121	0.0742832	5945	NA	NA	Folate	TRUE	reported	119733156	1	0.000708074	1.81518e-06	361194	ukb-d-K26	Duodenal ulcer	TRUE	reported	igd	2	1	TRUE
rs11660202	A	G	A	G	-0.000746237	0.00525533	0.339703	0.334974	FALSE	FALSE	FALSE	GCST90012742	18	10367168	0.0196403	0.789024	5993	NA	NA	Folate	TRUE	reported	10367168	18	0.000156535	1.86844e-06	361194	ukb-d-K26	Duodenal ulcer	TRUE	reported	igd	2	1	TRUE
rs143670554	T	C	T	C	0.00339789	0.112954	0.0110597	0.00775063	FALSE	FALSE	FALSE	GCST90012742	17	2375492	0.106049	0.286827	5935	NA	NA	Folate	TRUE	reported	2375492	17	0.000711376	1.78435e-06	361194	ukb-d-K26	Duodenal ulcer	TRUE	reported	igd	2	1	TRUE
rs150638293	G	A	G	A	0.00296553	0.171579	0.0133771	0.0117937	FALSE	FALSE	FALSE	GCST90012742	6	69598275	0.0859813	0.0459846	5893	NA	NA	Folate	TRUE	reported	69598275	6	0.000644886	4.25608e-06	361194	ukb-d-K26	Duodenal ulcer	TRUE	reported	igd	2	1	TRUE
rs191466734	A	C	A	C	0.00336813	-0.020249	0.0110463	0.0122705	FALSE	FALSE	FALSE	GCST90012742	5	120758246	0.0842915	0.810155	5990	NA	NA	Folate	TRUE	reported	120758246	5	0.000702433	1.62783e-06	361194	ukb-d-K26	Duodenal ulcer	TRUE	reported	igd	2	1	TRUE
rs192840934	A	G	A	G	0.00298147	0.049337	0.0145736	0.0102929	FALSE	FALSE	FALSE	GCST90012742	19	33271085	0.0919608	0.591613	5975	NA	NA	Folate	TRUE	reported	33271085	19	0.000619544	1.49218e-06	361194	ukb-d-K26	Duodenal ulcer	TRUE	reported	igd	2	1	TRUE
rs2585176	T	A	T	A	-0.000901913	0.0181374	0.423894	0.422056	FALSE	TRUE	TRUE	GCST90012742	8	143778381	0.0187636	0.33373	5953	NA	NA	Folate	TRUE	reported	143778381	8	0.00014697	8.43335e-10	361194	ukb-d-K26	Duodenal ulcer	TRUE	reported	igd	2	1	FALSE
rs61870074	T	C	T	C	0.00261146	0.0348753	0.0218964	0.021431	FALSE	FALSE	FALSE	GCST90012742	10	116218205	0.0633336	0.581867	5996	NA	NA	Folate	TRUE	reported	116218205	10	0.000515562	4.08037e-07	361194	ukb-d-K26	Duodenal ulcer	TRUE	reported	igd	2	1	TRUE
rs6991417	A	G	A	G	0.00173181	-0.053194	0.046756	0.0447585	FALSE	FALSE	FALSE	GCST90012742	8	5170255	0.0448498	0.235604	5943	NA	NA	Folate	TRUE	reported	5170255	8	0.000342919	4.4156e-07	361194	ukb-d-K26	Duodenal ulcer	TRUE	reported	igd	2	1	TRUE
rs72764709	A	G	A	G	0.000937978	-0.00411127	0.15035	0.15262	FALSE	FALSE	FALSE	GCST90012742	1	227619774	0.0256485	0.87265	5992	NA	NA	Folate	TRUE	reported	227619774	1	0.000204178	4.35121e-06	361194	ukb-d-K26	Duodenal ulcer	TRUE	reported	igd	2	1	TRUE
rs73626381	T	C	T	C	0.00133952	-0.00418436	0.0667133	0.0647854	FALSE	FALSE	FALSE	GCST90012742	20	46827113	0.0379489	0.912201	5989	NA	NA	Folate	TRUE	reported	46827113	20	0.0002919	4.45595e-06	361194	ukb-d-K26	Duodenal ulcer	TRUE	reported	igd	2	1	TRUE
rs76834894	A	G	A	G	0.00236672	-0.01798	0.0215895	0.0150536	FALSE	FALSE	FALSE	GCST90012742	4	24806609	0.0770368	0.815455	5879	NA	NA	Folate	TRUE	reported	24806609	4	0.000499042	2.11159e-06	361194	ukb-d-K26	Duodenal ulcer	TRUE	reported	igd	2	1	TRUE
rs10055925	G	A	G	A	0.0611	0.0200675	0.310658	0.218235	FALSE	FALSE	FALSE	GCST90012771	5	40688059	0.0281365	0.475711	3219	NA	NA	Vitamin D	TRUE	reported	40688059	5	0.0116	1.22699e-07	474278	ebi-a-GCST90018851	Gastric ulcer	TRUE	reported	igd	2	1	TRUE
rs10076442	C	T	C	T	0.0705	-0.0162161	0.238666	0.289302	FALSE	FALSE	FALSE	GCST90012771	5	138276779	0.0253034	0.521609	3225	NA	NA	Vitamin D	TRUE	reported	138276779	5	0.0154	4.44099e-06	474278	ebi-a-GCST90018851	Gastric ulcer	TRUE	reported	igd	2	1	TRUE
rs11175666	T	C	T	C	0.138	-0.00099635	0.113528	0.117038	FALSE	FALSE	FALSE	GCST90012771	12	40628433	0.0365838	0.978272	3234	NA	NA	Vitamin D	TRUE	reported	40628433	12	0.0287	1.51799e-06	474278	ebi-a-GCST90018851	Gastric ulcer	TRUE	reported	igd	2	1	TRUE
rs116084058	A	G	A	G	0.1923	0.0520496	0.057962	0.0559667	FALSE	FALSE	FALSE	GCST90012771	2	147237276	0.0501772	0.299589	3243	NA	NA	Vitamin D	TRUE	reported	147237276	2	0.0391	8.98194e-07	474278	ebi-a-GCST90018851	Gastric ulcer	TRUE	reported	igd	2	1	TRUE
rs11665674	G	A	G	A	0.0773	0.0235846	0.132989	0.0068408	FALSE	FALSE	FALSE	GCST90012771	19	49196275	0.141779	0.867883	3216	NA	NA	Vitamin D	TRUE	reported	49196275	19	0.0148	1.935e-07	474278	ebi-a-GCST90018851	Gastric ulcer	TRUE	reported	igd	2	1	TRUE
rs12327385	G	T	G	T	0.1051	0.053375	0.214379	0.219858	FALSE	FALSE	FALSE	GCST90012771	18	41013794	0.0282361	0.0587168	3243	NA	NA	Vitamin D	TRUE	reported	41013794	18	0.0219	1.656e-06	474278	ebi-a-GCST90018851	Gastric ulcer	TRUE	reported	igd	2	1	TRUE
rs12995606	G	A	G	A	-0.0539	-0.0133356	0.285724	0.236591	FALSE	FALSE	FALSE	GCST90012771	2	158806924	0.0271811	0.623696	3244	NA	NA	Vitamin D	TRUE	reported	158806924	2	0.0114	2.30102e-06	474278	ebi-a-GCST90018851	Gastric ulcer	TRUE	reported	igd	2	1	TRUE
rs2976387	A	G	A	G	-0.1111	0.0158438	0.455518	0.42877	FALSE	FALSE	FALSE	GCST90012771	8	143759364	0.0233533	0.497492	3236	NA	NA	Vitamin D	TRUE	reported	143759364	8	0.0108	5.9676e-25	474278	ebi-a-GCST90018851	Gastric ulcer	TRUE	reported	igd	2	1	TRUE
rs2991233	C	T	C	T	0.1159	-0.0545358	0.926609	0.9055556	FALSE	FALSE	FALSE	GCST90012771	10	16256218	0.0391643	0.163775	3240	NA	NA	Vitamin D	TRUE	reported	16256218	10	0.0225	2.45499e-07	474278	ebi-a-GCST90018851	Gastric ulcer	TRUE	reported	igd	2	1	TRUE
rs34279440	T	C	T	C	0.286	0.104115	0.0288879	0.0326656	FALSE	FALSE	FALSE	GCST90012771	4	174166890	0.0650256	0.109348	3245	NA	NA	Vitamin D	TRUE	reported	174166890	4	0.0552	2.225e-07	474278	ebi-a-GCST90018851	Gastric ulcer	TRUE	reported	igd	2	1	TRUE
rs35872615	G	T	G	T	0.1923	0.107585	0.0507867	0.0429324	FALSE	FALSE	FALSE	GCST90012771	5	169762219	0.0577585	0.0625086	3226	NA	NA	Vitamin D	TRUE	reported	169762219	5	0.0414	3.35598e-06	474278	ebi-a-GCST90018851	Gastric ulcer	TRUE	reported	igd	2	1	TRUE
rs505922	C	T	C	T	-0.0592	-0.0263984	0.374412	0.325578	FALSE	FALSE	FALSE	GCST90012771	9	136149229	0.0249837	0.290684	3245	NA	NA	Vitamin D	TRUE	reported	136149229	9	0.0109	6.24597e-08	474278	ebi-a-GCST90018851	Gastric ulcer	TRUE	reported	igd	2	1	TRUE
rs55958050	C	G	C	G	0.3625	-0.000756545	0.0161312	0.0113814	FALSE	TRUE	FALSE	GCST90012771	13	32552124	0.109064	0.994465	3207	NA	NA	Vitamin D	TRUE	reported	32552124	13	0.0726	5.92802e-07	474278	ebi-a-GCST90018851	Gastric ulcer	TRUE	reported	igd	2	1	TRUE
rs72774704	T	G	T	G	-0.0669	-0.0153308	0.250898	0.302782	FALSE	FALSE	FALSE	GCST90012771	5	83155371	0.0256218	0.549607	3235	NA	NA	Vitamin D	TRUE	reported	83155371	5	0.0143	2.922e-06	474278	ebi-a-GCST90018851	Gastric ulcer	TRUE	reported	igd	2	1	TRUE
rs7582922	C	T	C	T	0.0507	-0.0188553	0.569733	0.579542	FALSE	FALSE	FALSE	GCST90012771	2	34182574	0.0239683	0.431471	3231	NA	NA	Vitamin D	TRUE	reported	34182574	2	0.011	4.01504e-06	474278	ebi-a-GCST90018851	Gastric ulcer	TRUE	reported	igd	2	1	TRUE
rs76548953	C	T	C	T	0.3131	-0.125665	0.0198214	0.0177505	FALSE	FALSE	FALSE	GCST90012771	2	98518105	0.0878402	0.152541	3183	NA	NA	Vitamin D	TRUE	reported	98518105	2	0.0674	3.422e-06	474278	ebi-a-GCST90018851	Gastric ulcer	TRUE	reported	igd	2	1	TRUE
rs77581913	T	C	T	C	0.3422	-0.0735484	0.015373	0.0104231	FALSE	FALSE	FALSE	GCST90012771	22	35831349	0.113589	0.51731	3214	NA	NA	Vitamin D	TRUE	reported	35831349	22	0.0739	3.684e-06	474278	ebi-a-GCST90018851	Gastric ulcer	TRUE	reported	igd	2	1	TRUE
rs77694071	A	G	A	G	-0.0508	-0.0118576	0.37658	0.324328	FALSE	FALSE	FALSE	GCST90012771	17	46171871	0.0247834	0.632332	3239	NA	NA	Vitamin D	TRUE	reported	46171871	17	0.0109	3.28799e-06	474278	ebi-a-GCST90018851	Gastric ulcer	TRUE	reported	igd	2	1	TRUE
rs10996530	A	G	A	G	0.00108438	0.0155199	0.416189	0.416952	FALSE	FALSE	FALSE	GCST90012771	10	67335073	0.023537	0.50965	3209	NA	NA	Vitamin D	TRUE	reported	67335073	10	0.000233825	3.52655e-06	361194	ukb-d-K11_GASTRODUOULC	Gastroduodenal ulcer	TRUE	reported	igd	2	1	TRUE
rs115788529	T	C	T	C	0.00555706	-0.00808379	0.011254	0.00777847	FALSE	FALSE	FALSE	GCST90012771	1	119733156	0.133127	0.95158	3214	NA	NA	Vitamin D	TRUE	reported	119733156	1	0.00111886	6.81303e-07	361194	ukb-d-K11_GASTRODUOULC	Gastroduodenal ulcer	TRUE	reported	igd	2	1	TRUE
rs117660512	T	G	T	G	0.0031413	-0.063587	0.0300999	0.0301993	FALSE	FALSE	FALSE	GCST90012771	8	8716133	0.0677	0.347604	3212	NA	NA	Vitamin D	TRUE	reported	8716133	8	0.000678765	3.69403e-06	361194	ukb-d-K11_GASTRODUOULC	Gastroduodenal ulcer	TRUE	reported	igd	2	1	TRUE
rs12222311	T	C	T	C	0.00199848	-0.0181739	0.0794204	0.0803021	FALSE	FALSE	FALSE	GCST90012771	11	80368261	0.0430205	0.672698	3244	NA	NA	Vitamin D	TRUE	reported	80368261	11	0.000430195	3.39344e-06	361194	ukb-d-K11_GASTRODUOULC	Gastroduodenal ulcer	TRUE	reported	igd	2	1	TRUE
rs140051672	A	G	A	G	0.00553834	-0.0152457	0.0112332	0.00515947	FALSE	FALSE	FALSE	GCST90012771	16	86460135	0.163434	0.925678	3198	NA	NA	Vitamin D	TRUE	reported	86460135	16	0.00116507	1.99862e-06	361194	ukb-d-K11_GASTRODUOULC	Gastroduodenal ulcer	TRUE	reported	igd	2	1	TRUE
rs141916985	G	A	G	A	0.00462283	-0.115934	0.0138501	0.0172946	FALSE	FALSE	FALSE	GCST90012771	13	50762431	0.0897988	0.196691	3238	NA	NA	Vitamin D	TRUE	reported	50762431	13	0.000996331	3.48779e-06	361194	ukb-d-K11_GASTRODUOULC	Gastroduodenal ulcer	TRUE	reported	igd	2	1	TRUE
rs190645127	T	C	T	C	-0.00416475	-0.136911	0.0201686	0.0142499	FALSE	FALSE	FALSE	GCST90012771	6	151540474	0.0993066	0.167995	3193	NA	NA	Vitamin D	TRUE	reported	151540474	6	0.000870545	1.71842e-06	361194	ukb-d-K11_GASTRODUOULC	Gastroduodenal ulcer	TRUE	reported	igd	2	1	TRUE
rs28435331	G	A	G	A	0.00292818	0.0131712	0.0389352	0.0353068	FALSE	FALSE	FALSE	GCST90012771	4	42377069	0.0628515	0.834011	3243	NA	NA	Vitamin D	TRUE	reported	42377069	4	0.000593111	7.93761e-07	361194	ukb-d-K11_GASTRODUOULC	Gastroduodenal ulcer	TRUE	reported	igd	2	1	TRUE
rs57507901	T	C	T	C	0.00207582	0.103647	0.069006	0.0737882	FALSE	FALSE	FALSE	GCST90012771	15	47531648	0.0443154	0.0193433	3239	NA	NA	Vitamin D	TRUE	reported	47531648	15	0.000453603	4.73446e-06	361194	ukb-d-K11_GASTRODUOULC	Gastroduodenal ulcer	TRUE	reported	igd	2	1	TRUE
rs6998746	A	C	A	C	-0.00123966	0.00891751	0.339009	0.338208	FALSE	FALSE	FALSE	GCST90012771	8	143802456	0.0247725	0.718865	3214	NA	NA	Vitamin D	TRUE	reported	143802456	8	0.000242609	3.22805e-07	361194	ukb-d-K11_GASTRODUOULC	Gastroduodenal ulcer	TRUE	reported	igd	2	1	TRUE
rs115788529	T	C	T	C	0.00337968	-0.00808379	0.011254	0.00777847	FALSE	FALSE	FALSE	GCST90012771	1	119733156	0.133127	0.95158	3214	NA	NA	Vitamin D	TRUE	reported	119733156	1	0.000708074	1.81518e-06	361194	ukb-d-K26	Duodenal ulcer	TRUE	reported	igd	2	1	TRUE
rs11660202	A	G	A	G	-0.000746237	-0.0372815	0.339703	0.331381	FALSE	FALSE	FALSE	GCST90012771	18	10367168	0.0248556	0.133633	3244	NA	NA	Vitamin D	TRUE	reported	10367168	18	0.000156535	1.86844e-06	361194	ukb-d-K26	Duodenal ulcer	TRUE	reported	igd	2	1	TRUE
rs143670554	T	C	T	C	0.00339789	-0.289721	0.0110597	0.00731404	FALSE	FALSE	FALSE	GCST90012771	17	2375492	0.137151	0.0346503	3213	NA	NA	Vitamin D	TRUE	reported	2375492	17	0.000711376	1.78435e-06	361194	ukb-d-K26	Duodenal ulcer	TRUE	reported	igd	2	1	TRUE
rs150638293	G	A	G	A	0.00296553	-0.0777747	0.0133771	0.00944287	FALSE	FALSE	FALSE	GCST90012771	6	69598275	0.121726	0.522868	3177	NA	NA	Vitamin D	TRUE	reported	69598275	6	0.000644886	4.25608e-06	361194	ukb-d-K26	Duodenal ulcer	TRUE	reported	igd	2	1	TRUE
rs191466734	A	C	A	C	0.00336813	0.0326023	0.0110463	0.0124961	FALSE	FALSE	FALSE	GCST90012771	5	120758246	0.103792	0.753436	3241	NA	NA	Vitamin D	TRUE	reported	120758246	5	0.000702433	1.62783e-06	361194	ukb-d-K26	Duodenal ulcer	TRUE	reported	igd	2	1	TRUE
rs192840934	A	G	A	G	0.00298147	-0.0058393	0.0145736	0.0131335	FALSE	FALSE	FALSE	GCST90012771	19	33271085	0.102664	0.954643	3236	NA	NA	Vitamin D	TRUE	reported	33271085	19	0.000619544	1.49218e-06	361194	ukb-d-K26	Duodenal ulcer	TRUE	reported	igd	2	1	TRUE
rs2585176	T	A	T	A	-0.000901913	0.0180234	0.423894	0.429304	FALSE	TRUE	TRUE	GCST90012771	8	143778381	0.023431	0.441769	3218	NA	NA	Vitamin D	TRUE	reported	143778381	8	0.00014697	8.43335e-10	361194	ukb-d-K26	Duodenal ulcer	TRUE	reported	igd	2	1	FALSE
rs61870074	T	C	T	C	0.00261146	-0.12977	0.0218964	0.0208012	FALSE	FALSE	FALSE	GCST90012771	10	116218205	0.0802397	0.105818	3245	NA	NA	Vitamin D	TRUE	reported	116218205	10	0.000515562	4.08037e-07	361194	ukb-d-K26	Duodenal ulcer	TRUE	reported	igd	2	1	TRUE
rs6991417	A	G	A	G	0.00173181	-0.0474658	0.046756	0.0493002	FALSE	FALSE	FALSE	GCST90012771	8	5170255	0.0544894	0.383699	3215	NA	NA	Vitamin D	TRUE	reported	5170255	8	0.000342919	4.4156e-07	361194	ukb-d-K26	Duodenal ulcer	TRUE	reported	igd	2	1	TRUE
rs72764709	A	G	A	G	0.000937978	0.000554422	0.15035	0.145525	FALSE	FALSE	FALSE	GCST90012771	1	227619774	0.032606	0.986434	3240	NA	NA	Vitamin D	TRUE	reported	227619774	1	0.000204178	4.35121e-06	361194	ukb-d-K26	Duodenal ulcer	TRUE	reported	igd	2	1	TRUE
rs73626381	T	C	T	C	0.00133952	0.0615079	0.0667133	0.0602224	FALSE	FALSE	FALSE	GCST90012771	20	46827113	0.0486084	0.205736	3238	NA	NA	Vitamin D	TRUE	reported	46827113	20	0.0002919	4.45595e-06	361194	ukb-d-K26	Duodenal ulcer	TRUE	reported	igd	2	1	TRUE
rs76834894	A	G	A	G	0.00236672	-0.00608278	0.0215895	0.0139937	FALSE	FALSE	FALSE	GCST90012771	4	24806609	0.100419	0.951698	3180	NA	NA	Vitamin D	TRUE	reported	24806609	4	0.000499042	2.11159e-06	361194	ukb-d-K26	Duodenal ulcer	TRUE	reported	igd	2	1	TRUE
rs10055925	G	A	G	A	0.0611	-1.69533e-05	0.310658	0.219305	FALSE	FALSE	FALSE	GCST90012772	5	40688059	0.0121776	0.998889	19311	NA	NA	Cobalamin (Vitamin B12)	TRUE	reported	40688059	5	0.0116	1.22699e-07	474278	ebi-a-GCST90018851	Gastric ulcer	TRUE	reported	igd	2	1	TRUE
rs10076442	C	T	C	T	0.0705	0.00513009	0.238666	0.291502	FALSE	FALSE	FALSE	GCST90012772	5	138276779	0.0111005	0.643975	19276	NA	NA	Cobalamin (Vitamin B12)	TRUE	reported	138276779	5	0.0154	4.44099e-06	474278	ebi-a-GCST90018851	Gastric ulcer	TRUE	reported	igd	2	1	TRUE
rs11175666	T	C	T	C	0.138	0.0128197	0.113528	0.122202	FALSE	FALSE	FALSE	GCST90012772	12	40628433	0.015405	0.40531	19341	NA	NA	Cobalamin (Vitamin B12)	TRUE	reported	40628433	12	0.0287	1.51799e-06	474278	ebi-a-GCST90018851	Gastric ulcer	TRUE	reported	igd	2	1	TRUE
rs116084058	A	G	A	G	0.1923	0.00205618	0.057962	0.05681	FALSE	FALSE	FALSE	GCST90012772	2	147237276	0.0216784	0.924435	19398	NA	NA	Cobalamin (Vitamin B12)	TRUE	reported	147237276	2	0.0391	8.98194e-07	474278	ebi-a-GCST90018851	Gastric ulcer	TRUE	reported	igd	2	1	TRUE
rs11665674	G	A	G	A	0.0773	-0.101229	0.132989	0.00769431	FALSE	FALSE	FALSE	GCST90012772	19	49196275	0.0579271	0.080545	19235	NA	NA	Cobalamin (Vitamin B12)	TRUE	reported	49196275	19	0.0148	1.935e-07	474278	ebi-a-GCST90018851	Gastric ulcer	TRUE	reported	igd	2	1	TRUE
rs12327385	G	T	G	T	0.1051	-0.00184305	0.214379	0.209992	FALSE	FALSE	FALSE	GCST90012772	18	41013794	0.0124021	0.881863	19396	NA	NA	Cobalamin (Vitamin B12)	TRUE	reported	41013794	18	0.0219	1.656e-06	474278	ebi-a-GCST90018851	Gastric ulcer	TRUE	reported	igd	2	1	TRUE
rs12995606	G	A	G	A	-0.0539	0.0118949	0.285724	0.229594	FALSE	FALSE	FALSE	GCST90012772	2	158806924	0.0120084	0.321904	19406	NA	NA	Cobalamin (Vitamin B12)	TRUE	reported	158806924	2	0.0114	2.30102e-06	474278	ebi-a-GCST90018851	Gastric ulcer	TRUE	reported	igd	2	1	TRUE
rs2976387	A	G	A	G	-0.1111	-0.00668406	0.455518	0.428121	FALSE	FALSE	FALSE	GCST90012772	8	143759364	0.0102053	0.512494	19366	NA	NA	Cobalamin (Vitamin B12)	TRUE	reported	143759364	8	0.0108	5.9676e-25	474278	ebi-a-GCST90018851	Gastric ulcer	TRUE	reported	igd	2	1	TRUE
rs2991233	C	T	C	T	0.1159	-0.0367226	0.926609	0.9097925	FALSE	FALSE	FALSE	GCST90012772	10	16256218	0.0175673	0.0365821	19372	NA	NA	Cobalamin (Vitamin B12)	TRUE	reported	16256218	10	0.0225	2.45499e-07	474278	ebi-a-GCST90018851	Gastric ulcer	TRUE	reported	igd	2	1	TRUE
rs34279440	T	C	T	C	0.286	0.0101785	0.0288879	0.0332955	FALSE	FALSE	FALSE	GCST90012772	4	174166890	0.028002	0.716239	19402	NA	NA	Cobalamin (Vitamin B12)	TRUE	reported	174166890	4	0.0552	2.225e-07	474278	ebi-a-GCST90018851	Gastric ulcer	TRUE	reported	igd	2	1	TRUE
rs35872615	G	T	G	T	0.1923	0.00137165	0.0507867	0.0448748	FALSE	FALSE	FALSE	GCST90012772	5	169762219	0.0245678	0.955476	19287	NA	NA	Cobalamin (Vitamin B12)	TRUE	reported	169762219	5	0.0414	3.35598e-06	474278	ebi-a-GCST90018851	Gastric ulcer	TRUE	reported	igd	2	1	TRUE
rs505922	C	T	C	T	-0.0592	0.00112684	0.374412	0.32614	FALSE	FALSE	FALSE	GCST90012772	9	136149229	0.0107201	0.916285	19415	NA	NA	Cobalamin (Vitamin B12)	TRUE	reported	136149229	9	0.0109	6.24597e-08	474278	ebi-a-GCST90018851	Gastric ulcer	TRUE	reported	igd	2	1	TRUE
rs55958050	C	G	C	G	0.3625	-0.0537156	0.0161312	0.0130846	FALSE	TRUE	FALSE	GCST90012772	13	32552124	0.044565	0.228075	19221	NA	NA	Cobalamin (Vitamin B12)	TRUE	reported	32552124	13	0.0726	5.92802e-07	474278	ebi-a-GCST90018851	Gastric ulcer	TRUE	reported	igd	2	1	TRUE
rs72774704	T	G	T	G	-0.0669	-0.00593677	0.250898	0.298012	FALSE	FALSE	FALSE	GCST90012772	5	83155371	0.0109899	0.589057	19370	NA	NA	Cobalamin (Vitamin B12)	TRUE	reported	83155371	5	0.0143	2.922e-06	474278	ebi-a-GCST90018851	Gastric ulcer	TRUE	reported	igd	2	1	TRUE
rs7582922	C	T	C	T	0.0507	0.00735345	0.569733	0.579597	FALSE	FALSE	FALSE	GCST90012772	2	34182574	0.0102687	0.473927	19360	NA	NA	Cobalamin (Vitamin B12)	TRUE	reported	34182574	2	0.011	4.01504e-06	474278	ebi-a-GCST90018851	Gastric ulcer	TRUE	reported	igd	2	1	TRUE
rs76548953	C	T	C	T	0.3131	-0.0330277	0.0198214	0.0187828	FALSE	FALSE	FALSE	GCST90012772	2	98518105	0.0372663	0.375476	19060	NA	NA	Cobalamin (Vitamin B12)	TRUE	reported	98518105	2	0.0674	3.422e-06	474278	ebi-a-GCST90018851	Gastric ulcer	TRUE	reported	igd	2	1	TRUE
rs77581913	T	C	T	C	0.3422	-0.0104488	0.015373	0.0102025	FALSE	FALSE	FALSE	GCST90012772	22	35831349	0.0501881	0.835079	19260	NA	NA	Cobalamin (Vitamin B12)	TRUE	reported	35831349	22	0.0739	3.684e-06	474278	ebi-a-GCST90018851	Gastric ulcer	TRUE	reported	igd	2	1	TRUE
rs77694071	A	G	A	G	-0.0508	-0.00431702	0.37658	0.325535	FALSE	FALSE	FALSE	GCST90012772	17	46171871	0.0107602	0.68827	19385	NA	NA	Cobalamin (Vitamin B12)	TRUE	reported	46171871	17	0.0109	3.28799e-06	474278	ebi-a-GCST90018851	Gastric ulcer	TRUE	reported	igd	2	1	TRUE
rs10996530	A	G	A	G	0.00108438	-0.00240106	0.416189	0.418341	FALSE	FALSE	FALSE	GCST90012772	10	67335073	0.0102728	0.815195	19116	NA	NA	Cobalamin (Vitamin B12)	TRUE	reported	67335073	10	0.000233825	3.52655e-06	361194	ukb-d-K11_GASTRODUOULC	Gastroduodenal ulcer	TRUE	reported	igd	2	1	TRUE
rs115788529	T	C	T	C	0.00555706	0.09141	0.011254	0.00940406	FALSE	FALSE	FALSE	GCST90012772	1	119733156	0.0520687	0.0791628	19247	NA	NA	Cobalamin (Vitamin B12)	TRUE	reported	119733156	1	0.00111886	6.81303e-07	361194	ukb-d-K11_GASTRODUOULC	Gastroduodenal ulcer	TRUE	reported	igd	2	1	TRUE
rs117660512	T	G	T	G	0.0031413	-0.0271193	0.0300999	0.0305979	FALSE	FALSE	FALSE	GCST90012772	8	8716133	0.029197	0.352973	19168	NA	NA	Cobalamin (Vitamin B12)	TRUE	reported	8716133	8	0.000678765	3.69403e-06	361194	ukb-d-K11_GASTRODUOULC	Gastroduodenal ulcer	TRUE	reported	igd	2	1	TRUE
rs12222311	T	C	T	C	0.00199848	0.00422392	0.0794204	0.0802555	FALSE	FALSE	FALSE	GCST90012772	11	80368261	0.0183905	0.818341	19413	NA	NA	Cobalamin (Vitamin B12)	TRUE	reported	80368261	11	0.000430195	3.39344e-06	361194	ukb-d-K11_GASTRODUOULC	Gastroduodenal ulcer	TRUE	reported	igd	2	1	TRUE
rs140051672	A	G	A	G	0.00553834	0.0461835	0.0112332	0.00639078	FALSE	FALSE	FALSE	GCST90012772	16	86460135	0.0636761	0.468275	19090	NA	NA	Cobalamin (Vitamin B12)	TRUE	reported	86460135	16	0.00116507	1.99862e-06	361194	ukb-d-K11_GASTRODUOULC	Gastroduodenal ulcer	TRUE	reported	igd	2	1	TRUE
rs141916985	G	A	G	A	0.00462283	-0.0152379	0.0138501	0.0144497	FALSE	FALSE	FALSE	GCST90012772	13	50762431	0.0422827	0.718563	19343	NA	NA	Cobalamin (Vitamin B12)	TRUE	reported	50762431	13	0.000996331	3.48779e-06	361194	ukb-d-K11_GASTRODUOULC	Gastroduodenal ulcer	TRUE	reported	igd	2	1	TRUE
rs190645127	T	C	T	C	-0.00416475	0.00484653	0.0201686	0.0139217	FALSE	FALSE	FALSE	GCST90012772	6	151540474	0.0433435	0.910969	19071	NA	NA	Cobalamin (Vitamin B12)	TRUE	reported	151540474	6	0.000870545	1.71842e-06	361194	ukb-d-K11_GASTRODUOULC	Gastroduodenal ulcer	TRUE	reported	igd	2	1	TRUE
rs28435331	G	A	G	A	0.00292818	-0.0131363	0.0389352	0.0363182	FALSE	FALSE	FALSE	GCST90012772	4	42377069	0.0269031	0.625351	19398	NA	NA	Cobalamin (Vitamin B12)	TRUE	reported	42377069	4	0.000593111	7.93761e-07	361194	ukb-d-K11_GASTRODUOULC	Gastroduodenal ulcer	TRUE	reported	igd	2	1	TRUE
rs57507901	T	C	T	C	0.00207582	0.0506999	0.069006	0.0745076	FALSE	FALSE	FALSE	GCST90012772	15	47531648	0.0190902	0.00791186	19394	NA	NA	Cobalamin (Vitamin B12)	TRUE	reported	47531648	15	0.000453603	4.73446e-06	361194	ukb-d-K11_GASTRODUOULC	Gastroduodenal ulcer	TRUE	reported	igd	2	1	TRUE
rs6998746	A	C	A	C	-0.00123966	-0.00198513	0.339009	0.341995	FALSE	FALSE	FALSE	GCST90012772	8	143802456	0.0106361	0.851942	19281	NA	NA	Cobalamin (Vitamin B12)	TRUE	reported	143802456	8	0.000242609	3.22805e-07	361194	ukb-d-K11_GASTRODUOULC	Gastroduodenal ulcer	TRUE	reported	igd	2	1	TRUE
rs115788529	T	C	T	C	0.00337968	0.09141	0.011254	0.00940406	FALSE	FALSE	FALSE	GCST90012772	1	119733156	0.0520687	0.0791628	19247	NA	NA	Cobalamin (Vitamin B12)	TRUE	reported	119733156	1	0.000708074	1.81518e-06	361194	ukb-d-K26	Duodenal ulcer	TRUE	reported	igd	2	1	TRUE
rs11660202	A	G	A	G	-0.000746237	-0.0148368	0.339703	0.334923	FALSE	FALSE	FALSE	GCST90012772	18	10367168	0.0106579	0.163894	19394	NA	NA	Cobalamin (Vitamin B12)	TRUE	reported	10367168	18	0.000156535	1.86844e-06	361194	ukb-d-K26	Duodenal ulcer	TRUE	reported	igd	2	1	TRUE
rs143670554	T	C	T	C	0.00339789	-0.0126703	0.0110597	0.00788323	FALSE	FALSE	FALSE	GCST90012772	17	2375492	0.0570841	0.824346	19218	NA	NA	Cobalamin (Vitamin B12)	TRUE	reported	2375492	17	0.000711376	1.78435e-06	361194	ukb-d-K26	Duodenal ulcer	TRUE	reported	igd	2	1	TRUE
rs150638293	G	A	G	A	0.00296553	-0.00103629	0.0133771	0.0106394	FALSE	FALSE	FALSE	GCST90012772	6	69598275	0.0497198	0.983371	19033	NA	NA	Cobalamin (Vitamin B12)	TRUE	reported	69598275	6	0.000644886	4.25608e-06	361194	ukb-d-K26	Duodenal ulcer	TRUE	reported	igd	2	1	TRUE
rs191466734	A	C	A	C	0.00336813	-0.0173281	0.0110463	0.0114785	FALSE	FALSE	FALSE	GCST90012772	5	120758246	0.0471609	0.713302	19384	NA	NA	Cobalamin (Vitamin B12)	TRUE	reported	120758246	5	0.000702433	1.62783e-06	361194	ukb-d-K26	Duodenal ulcer	TRUE	reported	igd	2	1	TRUE
rs192840934	A	G	A	G	0.00298147	0.0137042	0.0145736	0.0110226	FALSE	FALSE	FALSE	GCST90012772	19	33271085	0.0483882	0.777013	19324	NA	NA	Cobalamin (Vitamin B12)	TRUE	reported	33271085	19	0.000619544	1.49218e-06	361194	ukb-d-K26	Duodenal ulcer	TRUE	reported	igd	2	1	TRUE
rs2585176	T	A	T	A	-0.000901913	-0.00449327	0.423894	0.428846	FALSE	TRUE	TRUE	GCST90012772	8	143778381	0.0102231	0.660285	19261	NA	NA	Cobalamin (Vitamin B12)	TRUE	reported	143778381	8	0.00014697	8.43335e-10	361194	ukb-d-K26	Duodenal ulcer	TRUE	reported	igd	2	1	FALSE
rs61870074	T	C	T	C	0.00261146	0.0126319	0.0218964	0.0216641	FALSE	FALSE	FALSE	GCST90012772	10	116218205	0.0345594	0.714729	19410	NA	NA	Cobalamin (Vitamin B12)	TRUE	reported	116218205	10	0.000515562	4.08037e-07	361194	ukb-d-K26	Duodenal ulcer	TRUE	reported	igd	2	1	TRUE
rs6991417	A	G	A	G	0.00173181	-0.00443978	0.046756	0.0450713	FALSE	FALSE	FALSE	GCST90012772	8	5170255	0.0244317	0.855801	19214	NA	NA	Cobalamin (Vitamin B12)	TRUE	reported	5170255	8	0.000342919	4.4156e-07	361194	ukb-d-K26	Duodenal ulcer	TRUE	reported	igd	2	1	TRUE
rs72764709	A	G	A	G	0.000937978	-0.0141539	0.15035	0.154358	FALSE	FALSE	FALSE	GCST90012772	1	227619774	0.0139066	0.308784	19390	NA	NA	Cobalamin (Vitamin B12)	TRUE	reported	227619774	1	0.000204178	4.35121e-06	361194	ukb-d-K26	Duodenal ulcer	TRUE	reported	igd	2	1	TRUE
rs73626381	T	C	T	C	0.00133952	-0.0532125	0.0667133	0.0653251	FALSE	FALSE	FALSE	GCST90012772	20	46827113	0.0204365	0.0092196	19380	NA	NA	Cobalamin (Vitamin B12)	TRUE	reported	46827113	20	0.0002919	4.45595e-06	361194	ukb-d-K26	Duodenal ulcer	TRUE	reported	igd	2	1	TRUE
rs76834894	A	G	A	G	0.00236672	-0.0180827	0.0215895	0.01394	FALSE	FALSE	FALSE	GCST90012772	4	24806609	0.0437199	0.679164	19010	NA	NA	Cobalamin (Vitamin B12)	TRUE	reported	24806609	4	0.000499042	2.11159e-06	361194	ukb-d-K26	Duodenal ulcer	TRUE	reported	igd	2	1	TRUE
rs10055925	G	A	G	A	0.0611	0.0492862	0.310658	0.216717	FALSE	FALSE	FALSE	GCST90012773	5	40688059	0.0398622	0.216305	1998	NA	NA	Retinol	TRUE	reported	40688059	5	0.0116	1.22699e-07	474278	ebi-a-GCST90018851	Gastric ulcer	TRUE	reported	igd	2	1	TRUE
rs10076442	C	T	C	T	0.0705	-0.0437931	0.238666	0.284712	FALSE	FALSE	FALSE	GCST90012773	5	138276779	0.0367303	0.233149	1995	NA	NA	Retinol	TRUE	reported	138276779	5	0.0154	4.44099e-06	474278	ebi-a-GCST90018851	Gastric ulcer	TRUE	reported	igd	2	1	TRUE
rs11175666	T	C	T	C	0.138	0.00912873	0.113528	0.118546	FALSE	FALSE	FALSE	GCST90012773	12	40628433	0.0523979	0.861693	1995	NA	NA	Retinol	TRUE	reported	40628433	12	0.0287	1.51799e-06	474278	ebi-a-GCST90018851	Gastric ulcer	TRUE	reported	igd	2	1	TRUE
rs116084058	A	G	A	G	0.1923	-0.0756928	0.057962	0.0577977	FALSE	FALSE	FALSE	GCST90012773	2	147237276	0.070664	0.284095	2007	NA	NA	Retinol	TRUE	reported	147237276	2	0.0391	8.98194e-07	474278	ebi-a-GCST90018851	Gastric ulcer	TRUE	reported	igd	2	1	TRUE
rs11665674	G	A	G	A	0.0773	-0.0151327	0.132989	0.0085213	FALSE	FALSE	FALSE	GCST90012773	19	49196275	0.175831	0.931416	1995	NA	NA	Retinol	TRUE	reported	49196275	19	0.0148	1.935e-07	474278	ebi-a-GCST90018851	Gastric ulcer	TRUE	reported	igd	2	1	TRUE
rs12327385	G	T	G	T	0.1051	0.0335675	0.214379	0.21596	FALSE	FALSE	FALSE	GCST90012773	18	41013794	0.0396603	0.397343	2005	NA	NA	Retinol	TRUE	reported	41013794	18	0.0219	1.656e-06	474278	ebi-a-GCST90018851	Gastric ulcer	TRUE	reported	igd	2	1	TRUE
rs12995606	G	A	G	A	-0.0539	-0.0621358	0.285724	0.227454	FALSE	FALSE	FALSE	GCST90012773	2	158806924	0.0389837	0.110961	2007	NA	NA	Retinol	TRUE	reported	158806924	2	0.0114	2.30102e-06	474278	ebi-a-GCST90018851	Gastric ulcer	TRUE	reported	igd	2	1	TRUE
rs2976387	A	G	A	G	-0.1111	-0.0881879	0.455518	0.421289	FALSE	FALSE	FALSE	GCST90012773	8	143759364	0.0335524	0.00857968	2001	NA	NA	Retinol	TRUE	reported	143759364	8	0.0108	5.9676e-25	474278	ebi-a-GCST90018851	Gastric ulcer	TRUE	reported	igd	2	1	TRUE
rs2991233	C	T	C	T	0.1159	0.0481586	0.926609	0.9060319	FALSE	FALSE	FALSE	GCST90012773	10	16256218	0.054678	0.378444	2006	NA	NA	Retinol	TRUE	reported	16256218	10	0.0225	2.45499e-07	474278	ebi-a-GCST90018851	Gastric ulcer	TRUE	reported	igd	2	1	TRUE
rs34279440	T	C	T	C	0.286	-0.0556718	0.0288879	0.0353938	FALSE	FALSE	FALSE	GCST90012773	4	174166890	0.0897422	0.535025	2006	NA	NA	Retinol	TRUE	reported	174166890	4	0.0552	2.225e-07	474278	ebi-a-GCST90018851	Gastric ulcer	TRUE	reported	igd	2	1	TRUE
rs35872615	G	T	G	T	0.1923	-0.100724	0.0507867	0.041312	FALSE	FALSE	FALSE	GCST90012773	5	169762219	0.0833892	0.227095	1997	NA	NA	Retinol	TRUE	reported	169762219	5	0.0414	3.35598e-06	474278	ebi-a-GCST90018851	Gastric ulcer	TRUE	reported	igd	2	1	TRUE
rs505922	C	T	C	T	-0.0592	-0.0120892	0.374412	0.337319	FALSE	FALSE	FALSE	GCST90012773	9	136149229	0.0356306	0.73439	2007	NA	NA	Retinol	TRUE	reported	136149229	9	0.0109	6.24597e-08	474278	ebi-a-GCST90018851	Gastric ulcer	TRUE	reported	igd	2	1	TRUE
rs55958050	C	G	C	G	0.3625	0.0400666	0.0161312	0.0160885	FALSE	TRUE	FALSE	GCST90012773	13	32552124	0.132962	0.763156	1989	NA	NA	Retinol	TRUE	reported	32552124	13	0.0726	5.92802e-07	474278	ebi-a-GCST90018851	Gastric ulcer	TRUE	reported	igd	2	1	TRUE
rs72774704	T	G	T	G	-0.0669	-0.0471631	0.250898	0.291272	FALSE	FALSE	FALSE	GCST90012773	5	83155371	0.0373687	0.206912	2005	NA	NA	Retinol	TRUE	reported	83155371	5	0.0143	2.922e-06	474278	ebi-a-GCST90018851	Gastric ulcer	TRUE	reported	igd	2	1	TRUE
rs7582922	C	T	C	T	0.0507	-0.0148432	0.569733	0.566	FALSE	FALSE	FALSE	GCST90012773	2	34182574	0.0335439	0.658127	2000	NA	NA	Retinol	TRUE	reported	34182574	2	0.011	4.01504e-06	474278	ebi-a-GCST90018851	Gastric ulcer	TRUE	reported	igd	2	1	TRUE
rs76548953	C	T	C	T	0.3131	-0.00510466	0.0198214	0.0172501	FALSE	FALSE	FALSE	GCST90012773	2	98518105	0.127227	0.967995	1971	NA	NA	Retinol	TRUE	reported	98518105	2	0.0674	3.422e-06	474278	ebi-a-GCST90018851	Gastric ulcer	TRUE	reported	igd	2	1	TRUE
rs77581913	T	C	T	C	0.3422	-0.141093	0.015373	0.0110386	FALSE	FALSE	FALSE	GCST90012773	22	35831349	0.1595	0.376377	1993	NA	NA	Retinol	TRUE	reported	35831349	22	0.0739	3.684e-06	474278	ebi-a-GCST90018851	Gastric ulcer	TRUE	reported	igd	2	1	TRUE
rs77694071	A	G	A	G	-0.0508	-0.0479195	0.37658	0.337319	FALSE	FALSE	FALSE	GCST90012773	17	46171871	0.0353297	0.174988	2007	NA	NA	Retinol	TRUE	reported	46171871	17	0.0109	3.28799e-06	474278	ebi-a-GCST90018851	Gastric ulcer	TRUE	reported	igd	2	1	TRUE
rs10996530	A	G	A	G	0.00108438	0.0465246	0.416189	0.417718	FALSE	FALSE	FALSE	GCST90012773	10	67335073	0.0331364	0.160309	1981	NA	NA	Retinol	TRUE	reported	67335073	10	0.000233825	3.52655e-06	361194	ukb-d-K11_GASTRODUOULC	Gastroduodenal ulcer	TRUE	reported	igd	2	1	TRUE
rs115788529	T	C	T	C	0.00555706	0.13568	0.011254	0.010015	FALSE	FALSE	FALSE	GCST90012773	1	119733156	0.167116	0.416853	1997	NA	NA	Retinol	TRUE	reported	119733156	1	0.00111886	6.81303e-07	361194	ukb-d-K11_GASTRODUOULC	Gastroduodenal ulcer	TRUE	reported	igd	2	1	TRUE
rs117660512	T	G	T	G	0.0031413	0.242536	0.0300999	0.026435	FALSE	FALSE	FALSE	GCST90012773	8	8716133	0.104796	0.0206481	1986	NA	NA	Retinol	TRUE	reported	8716133	8	0.000678765	3.69403e-06	361194	ukb-d-K11_GASTRODUOULC	Gastroduodenal ulcer	TRUE	reported	igd	2	1	TRUE
rs12222311	T	C	T	C	0.00199848	0.00207763	0.0794204	0.0779771	FALSE	FALSE	FALSE	GCST90012773	11	80368261	0.0614308	0.97302	2007	NA	NA	Retinol	TRUE	reported	80368261	11	0.000430195	3.39344e-06	361194	ukb-d-K11_GASTRODUOULC	Gastroduodenal ulcer	TRUE	reported	igd	2	1	TRUE
rs140051672	A	G	A	G	0.00553834	-0.0372676	0.0112332	0.00709939	FALSE	FALSE	FALSE	GCST90012773	16	86460135	0.199181	0.851579	1972	NA	NA	Retinol	TRUE	reported	86460135	16	0.00116507	1.99862e-06	361194	ukb-d-K11_GASTRODUOULC	Gastroduodenal ulcer	TRUE	reported	igd	2	1	TRUE
rs141916985	G	A	G	A	0.00462283	0.133801	0.0138501	0.0117383	FALSE	FALSE	FALSE	GCST90012773	13	50762431	0.151178	0.376127	2002	NA	NA	Retinol	TRUE	reported	50762431	13	0.000996331	3.48779e-06	361194	ukb-d-K11_GASTRODUOULC	Gastroduodenal ulcer	TRUE	reported	igd	2	1	TRUE
rs190645127	T	C	T	C	-0.00416475	0.0576521	0.0201686	0.0124302	FALSE	FALSE	FALSE	GCST90012773	6	151540474	0.148311	0.69748	1971	NA	NA	Retinol	TRUE	reported	151540474	6	0.000870545	1.71842e-06	361194	ukb-d-K11_GASTRODUOULC	Gastroduodenal ulcer	TRUE	reported	igd	2	1	TRUE
rs28435331	G	A	G	A	0.00292818	0.109145	0.0389352	0.0398804	FALSE	FALSE	FALSE	GCST90012773	4	42377069	0.0845008	0.196479	2006	NA	NA	Retinol	TRUE	reported	42377069	4	0.000593111	7.93761e-07	361194	ukb-d-K11_GASTRODUOULC	Gastroduodenal ulcer	TRUE	reported	igd	2	1	TRUE
rs57507901	T	C	T	C	0.00207582	0.13097	0.069006	0.0757121	FALSE	FALSE	FALSE	GCST90012773	15	47531648	0.0627945	0.037006	2001	NA	NA	Retinol	TRUE	reported	47531648	15	0.000453603	4.73446e-06	361194	ukb-d-K11_GASTRODUOULC	Gastroduodenal ulcer	TRUE	reported	igd	2	1	TRUE
rs6998746	A	C	A	C	-0.00123966	-0.0228969	0.339009	0.334675	FALSE	FALSE	FALSE	GCST90012773	8	143802456	0.0354796	0.518698	1987	NA	NA	Retinol	TRUE	reported	143802456	8	0.000242609	3.22805e-07	361194	ukb-d-K11_GASTRODUOULC	Gastroduodenal ulcer	TRUE	reported	igd	2	1	TRUE
rs115788529	T	C	T	C	0.00337968	0.13568	0.011254	0.010015	FALSE	FALSE	FALSE	GCST90012773	1	119733156	0.167116	0.416853	1997	NA	NA	Retinol	TRUE	reported	119733156	1	0.000708074	1.81518e-06	361194	ukb-d-K26	Duodenal ulcer	TRUE	reported	igd	2	1	TRUE
rs11660202	A	G	A	G	-0.000746237	0.00795633	0.339703	0.327182	FALSE	FALSE	FALSE	GCST90012773	18	10367168	0.035448	0.822407	2005	NA	NA	Retinol	TRUE	reported	10367168	18	0.000156535	1.86844e-06	361194	ukb-d-K26	Duodenal ulcer	TRUE	reported	igd	2	1	TRUE
rs143670554	T	C	T	C	0.00339789	-0.141427	0.0110597	0.00904977	FALSE	FALSE	FALSE	GCST90012773	17	2375492	0.175983	0.421603	1989	NA	NA	Retinol	TRUE	reported	2375492	17	0.000711376	1.78435e-06	361194	ukb-d-K26	Duodenal ulcer	TRUE	reported	igd	2	1	TRUE
rs150638293	G	A	G	A	0.00296553	0.156211	0.0133771	0.00811359	FALSE	FALSE	FALSE	GCST90012773	6	69598275	0.186478	0.402203	1972	NA	NA	Retinol	TRUE	reported	69598275	6	0.000644886	4.25608e-06	361194	ukb-d-K26	Duodenal ulcer	TRUE	reported	igd	2	1	TRUE
rs191466734	A	C	A	C	0.00336813	-0.201802	0.0110463	0.0134731	FALSE	FALSE	FALSE	GCST90012773	5	120758246	0.144294	0.161949	2004	NA	NA	Retinol	TRUE	reported	120758246	5	0.000702433	1.62783e-06	361194	ukb-d-K26	Duodenal ulcer	TRUE	reported	igd	2	1	TRUE
rs192840934	A	G	A	G	0.00298147	-0.0242872	0.0145736	0.01325	FALSE	FALSE	FALSE	GCST90012773	19	33271085	0.145685	0.867598	2000	NA	NA	Retinol	TRUE	reported	33271085	19	0.000619544	1.49218e-06	361194	ukb-d-K26	Duodenal ulcer	TRUE	reported	igd	2	1	TRUE
rs2585176	T	A	T	A	-0.000901913	-0.0839625	0.423894	0.422401	FALSE	TRUE	TRUE	GCST90012773	8	143778381	0.0336689	0.0126396	1991	NA	NA	Retinol	TRUE	reported	143778381	8	0.00014697	8.43335e-10	361194	ukb-d-K26	Duodenal ulcer	TRUE	reported	igd	2	1	FALSE
rs61870074	T	C	T	C	0.00261146	-0.0520604	0.0218964	0.0251745	FALSE	FALSE	FALSE	GCST90012773	10	116218205	0.104685	0.618973	2006	NA	NA	Retinol	TRUE	reported	116218205	10	0.000515562	4.08037e-07	361194	ukb-d-K26	Duodenal ulcer	TRUE	reported	igd	2	1	TRUE
rs6991417	A	G	A	G	0.00173181	-0.18453	0.046756	0.0457746	FALSE	FALSE	FALSE	GCST90012773	8	5170255	0.0789215	0.0193799	1988	NA	NA	Retinol	TRUE	reported	5170255	8	0.000342919	4.4156e-07	361194	ukb-d-K26	Duodenal ulcer	TRUE	reported	igd	2	1	TRUE
rs72764709	A	G	A	G	0.000937978	-0.016607	0.15035	0.149451	FALSE	FALSE	FALSE	GCST90012773	1	227619774	0.0458909	0.717442	2004	NA	NA	Retinol	TRUE	reported	227619774	1	0.000204178	4.35121e-06	361194	ukb-d-K26	Duodenal ulcer	TRUE	reported	igd	2	1	TRUE
rs73626381	T	C	T	C	0.00133952	-0.0793018	0.0667133	0.0668997	FALSE	FALSE	FALSE	GCST90012773	20	46827113	0.0661418	0.230541	2003	NA	NA	Retinol	TRUE	reported	46827113	20	0.0002919	4.45595e-06	361194	ukb-d-K26	Duodenal ulcer	TRUE	reported	igd	2	1	TRUE
rs76834894	A	G	A	G	0.00236672	-0.0272381	0.0215895	0.0140163	FALSE	FALSE	FALSE	GCST90012773	4	24806609	0.143124	0.849066	1962	NA	NA	Retinol	TRUE	reported	24806609	4	0.000499042	2.11159e-06	361194	ukb-d-K26	Duodenal ulcer	TRUE	reported	igd	2	1	TRUE
rs10055925	G	A	G	A	0.0611	-0.0349587	0.310658	0.229071	FALSE	FALSE	FALSE	GCST90012774	5	40688059	0.0396956	0.378496	1744	NA	NA	Pyridoxine	TRUE	reported	40688059	5	0.0116	1.22699e-07	474278	ebi-a-GCST90018851	Gastric ulcer	TRUE	reported	igd	2	1	TRUE
rs10076442	C	T	C	T	0.0705	-0.0155659	0.238666	0.285591	FALSE	FALSE	FALSE	GCST90012774	5	138276779	0.0380861	0.682757	1742	NA	NA	Pyridoxine	TRUE	reported	138276779	5	0.0154	4.44099e-06	474278	ebi-a-GCST90018851	Gastric ulcer	TRUE	reported	igd	2	1	TRUE
rs11175666	T	C	T	C	0.138	-0.0440238	0.113528	0.114815	FALSE	FALSE	FALSE	GCST90012774	12	40628433	0.0524376	0.401162	1755	NA	NA	Pyridoxine	TRUE	reported	40628433	12	0.0287	1.51799e-06	474278	ebi-a-GCST90018851	Gastric ulcer	TRUE	reported	igd	2	1	TRUE
rs116084058	A	G	A	G	0.1923	0.0173685	0.057962	0.0589072	FALSE	FALSE	FALSE	GCST90012774	2	147237276	0.0721659	0.809807	1757	NA	NA	Pyridoxine	TRUE	reported	147237276	2	0.0391	8.98194e-07	474278	ebi-a-GCST90018851	Gastric ulcer	TRUE	reported	igd	2	1	TRUE
rs11665674	G	A	G	A	0.0773	-0.0244961	0.132989	0.00628571	FALSE	FALSE	FALSE	GCST90012774	19	49196275	0.216002	0.909708	1750	NA	NA	Pyridoxine	TRUE	reported	49196275	19	0.0148	1.935e-07	474278	ebi-a-GCST90018851	Gastric ulcer	TRUE	reported	igd	2	1	TRUE
rs12327385	G	T	G	T	0.1051	0.0233919	0.214379	0.2251	FALSE	FALSE	FALSE	GCST90012774	18	41013794	0.0404646	0.563208	1757	NA	NA	Pyridoxine	TRUE	reported	41013794	18	0.0219	1.656e-06	474278	ebi-a-GCST90018851	Gastric ulcer	TRUE	reported	igd	2	1	TRUE
rs12995606	G	A	G	A	-0.0539	-0.0224537	0.285724	0.237756	FALSE	FALSE	FALSE	GCST90012774	2	158806924	0.0397936	0.572581	1756	NA	NA	Pyridoxine	TRUE	reported	158806924	2	0.0114	2.30102e-06	474278	ebi-a-GCST90018851	Gastric ulcer	TRUE	reported	igd	2	1	TRUE
rs2976387	A	G	A	G	-0.1111	-0.0269316	0.455518	0.423449	FALSE	FALSE	FALSE	GCST90012774	8	143759364	0.0342879	0.432187	1757	NA	NA	Pyridoxine	TRUE	reported	143759364	8	0.0108	5.9676e-25	474278	ebi-a-GCST90018851	Gastric ulcer	TRUE	reported	igd	2	1	TRUE
rs2991233	C	T	C	T	0.1159	0.0195859	0.926609	0.9137244	FALSE	FALSE	FALSE	GCST90012774	10	16256218	0.0596629	0.742703	1756	NA	NA	Pyridoxine	TRUE	reported	16256218	10	0.0225	2.45499e-07	474278	ebi-a-GCST90018851	Gastric ulcer	TRUE	reported	igd	2	1	TRUE
rs34279440	T	C	T	C	0.286	0.0744334	0.0288879	0.032992	FALSE	FALSE	FALSE	GCST90012774	4	174166890	0.0933191	0.425089	1758	NA	NA	Pyridoxine	TRUE	reported	174166890	4	0.0552	2.225e-07	474278	ebi-a-GCST90018851	Gastric ulcer	TRUE	reported	igd	2	1	TRUE
rs35872615	G	T	G	T	0.1923	-0.0332667	0.0507867	0.0429553	FALSE	FALSE	FALSE	GCST90012774	5	169762219	0.0841521	0.69261	1746	NA	NA	Pyridoxine	TRUE	reported	169762219	5	0.0414	3.35598e-06	474278	ebi-a-GCST90018851	Gastric ulcer	TRUE	reported	igd	2	1	TRUE
rs505922	C	T	C	T	-0.0592	-0.0455562	0.374412	0.333618	FALSE	FALSE	FALSE	GCST90012774	9	136149229	0.0360699	0.20659	1758	NA	NA	Pyridoxine	TRUE	reported	136149229	9	0.0109	6.24597e-08	474278	ebi-a-GCST90018851	Gastric ulcer	TRUE	reported	igd	2	1	TRUE
rs55958050	C	G	C	G	0.3625	-0.0135398	0.0161312	0.0137852	FALSE	TRUE	FALSE	GCST90012774	13	32552124	0.147358	0.926791	1741	NA	NA	Pyridoxine	TRUE	reported	32552124	13	0.0726	5.92802e-07	474278	ebi-a-GCST90018851	Gastric ulcer	TRUE	reported	igd	2	1	TRUE
rs72774704	T	G	T	G	-0.0669	0.0653709	0.250898	0.294989	FALSE	FALSE	FALSE	GCST90012774	5	83155371	0.0367092	0.074949	1756	NA	NA	Pyridoxine	TRUE	reported	83155371	5	0.0143	2.922e-06	474278	ebi-a-GCST90018851	Gastric ulcer	TRUE	reported	igd	2	1	TRUE
rs7582922	C	T	C	T	0.0507	-0.0439977	0.569733	0.575499	FALSE	FALSE	FALSE	GCST90012774	2	34182574	0.0341754	0.197952	1755	NA	NA	Pyridoxine	TRUE	reported	34182574	2	0.011	4.01504e-06	474278	ebi-a-GCST90018851	Gastric ulcer	TRUE	reported	igd	2	1	TRUE
rs76548953	C	T	C	T	0.3131	-0.016189	0.0198214	0.019409	FALSE	FALSE	FALSE	GCST90012774	2	98518105	0.123549	0.89575	1726	NA	NA	Pyridoxine	TRUE	reported	98518105	2	0.0674	3.422e-06	474278	ebi-a-GCST90018851	Gastric ulcer	TRUE	reported	igd	2	1	TRUE
rs77581913	T	C	T	C	0.3422	-0.125319	0.015373	0.012069	FALSE	FALSE	FALSE	GCST90012774	22	35831349	0.157227	0.425416	1740	NA	NA	Pyridoxine	TRUE	reported	35831349	22	0.0739	3.684e-06	474278	ebi-a-GCST90018851	Gastric ulcer	TRUE	reported	igd	2	1	TRUE
rs77694071	A	G	A	G	-0.0508	0.0464065	0.37658	0.331339	FALSE	FALSE	FALSE	GCST90012774	17	46171871	0.0361164	0.198822	1755	NA	NA	Pyridoxine	TRUE	reported	46171871	17	0.0109	3.28799e-06	474278	ebi-a-GCST90018851	Gastric ulcer	TRUE	reported	igd	2	1	TRUE
rs10996530	A	G	A	G	0.00108438	-0.0155357	0.416189	0.424382	FALSE	FALSE	FALSE	GCST90012774	10	67335073	0.0348336	0.655599	1739	NA	NA	Pyridoxine	TRUE	reported	67335073	10	0.000233825	3.52655e-06	361194	ukb-d-K11_GASTRODUOULC	Gastroduodenal ulcer	TRUE	reported	igd	2	1	TRUE
rs115788529	T	C	T	C	0.00555706	0.253113	0.011254	0.0102975	FALSE	FALSE	FALSE	GCST90012774	1	119733156	0.16944	0.135223	1748	NA	NA	Pyridoxine	TRUE	reported	119733156	1	0.00111886	6.81303e-07	361194	ukb-d-K11_GASTRODUOULC	Gastroduodenal ulcer	TRUE	reported	igd	2	1	TRUE
rs117660512	T	G	T	G	0.0031413	-0.109427	0.0300999	0.0286624	FALSE	FALSE	FALSE	GCST90012774	8	8716133	0.102016	0.283434	1727	NA	NA	Pyridoxine	TRUE	reported	8716133	8	0.000678765	3.69403e-06	361194	ukb-d-K11_GASTRODUOULC	Gastroduodenal ulcer	TRUE	reported	igd	2	1	TRUE
rs12222311	T	C	T	C	0.00199848	-0.0249098	0.0794204	0.0756542	FALSE	FALSE	FALSE	GCST90012774	11	80368261	0.064481	0.699265	1758	NA	NA	Pyridoxine	TRUE	reported	80368261	11	0.000430195	3.39344e-06	361194	ukb-d-K11_GASTRODUOULC	Gastroduodenal ulcer	TRUE	reported	igd	2	1	TRUE
rs140051672	A	G	A	G	0.00553834	-0.40323	0.0112332	0.00465387	FALSE	FALSE	FALSE	GCST90012774	16	86460135	0.252686	0.110539	1719	NA	NA	Pyridoxine	TRUE	reported	86460135	16	0.00116507	1.99862e-06	361194	ukb-d-K11_GASTRODUOULC	Gastroduodenal ulcer	TRUE	reported	igd	2	1	TRUE
rs141916985	G	A	G	A	0.00462283	0.062276	0.0138501	0.0148487	FALSE	FALSE	FALSE	GCST90012774	13	50762431	0.138996	0.654124	1751	NA	NA	Pyridoxine	TRUE	reported	50762431	13	0.000996331	3.48779e-06	361194	ukb-d-K11_GASTRODUOULC	Gastroduodenal ulcer	TRUE	reported	igd	2	1	TRUE
rs190645127	T	C	T	C	-0.00416475	-0.181946	0.0201686	0.0133566	FALSE	FALSE	FALSE	GCST90012774	6	151540474	0.147145	0.216269	1722	NA	NA	Pyridoxine	TRUE	reported	151540474	6	0.000870545	1.71842e-06	361194	ukb-d-K11_GASTRODUOULC	Gastroduodenal ulcer	TRUE	reported	igd	2	1	TRUE
rs28435331	G	A	G	A	0.00292818	-0.173507	0.0389352	0.0387244	FALSE	FALSE	FALSE	GCST90012774	4	42377069	0.0890752	0.0514305	1756	NA	NA	Pyridoxine	TRUE	reported	42377069	4	0.000593111	7.93761e-07	361194	ukb-d-K11_GASTRODUOULC	Gastroduodenal ulcer	TRUE	reported	igd	2	1	TRUE
rs57507901	T	C	T	C	0.00207582	-0.0202792	0.069006	0.0796233	FALSE	FALSE	FALSE	GCST90012774	15	47531648	0.0621282	0.744115	1752	NA	NA	Pyridoxine	TRUE	reported	47531648	15	0.000453603	4.73446e-06	361194	ukb-d-K11_GASTRODUOULC	Gastroduodenal ulcer	TRUE	reported	igd	2	1	TRUE
rs6998746	A	C	A	C	-0.00123966	-0.0428573	0.339009	0.339337	FALSE	FALSE	FALSE	GCST90012774	8	143802456	0.035682	0.229716	1749	NA	NA	Pyridoxine	TRUE	reported	143802456	8	0.000242609	3.22805e-07	361194	ukb-d-K11_GASTRODUOULC	Gastroduodenal ulcer	TRUE	reported	igd	2	1	TRUE
rs115788529	T	C	T	C	0.00337968	0.253113	0.011254	0.0102975	FALSE	FALSE	FALSE	GCST90012774	1	119733156	0.16944	0.135223	1748	NA	NA	Pyridoxine	TRUE	reported	119733156	1	0.000708074	1.81518e-06	361194	ukb-d-K26	Duodenal ulcer	TRUE	reported	igd	2	1	TRUE
rs11660202	A	G	A	G	-0.000746237	0.000576915	0.339703	0.335324	FALSE	FALSE	FALSE	GCST90012774	18	10367168	0.0359945	0.987212	1758	NA	NA	Pyridoxine	TRUE	reported	10367168	18	0.000156535	1.86844e-06	361194	ukb-d-K26	Duodenal ulcer	TRUE	reported	igd	2	1	TRUE
rs143670554	T	C	T	C	0.00339789	0.1964	0.0110597	0.00803674	FALSE	FALSE	FALSE	GCST90012774	17	2375492	0.19175	0.305715	1742	NA	NA	Pyridoxine	TRUE	reported	2375492	17	0.000711376	1.78435e-06	361194	ukb-d-K26	Duodenal ulcer	TRUE	reported	igd	2	1	TRUE
rs150638293	G	A	G	A	0.00296553	0.0986663	0.0133771	0.00955414	FALSE	FALSE	FALSE	GCST90012774	6	69598275	0.176937	0.577093	1727	NA	NA	Pyridoxine	TRUE	reported	69598275	6	0.000644886	4.25608e-06	361194	ukb-d-K26	Duodenal ulcer	TRUE	reported	igd	2	1	TRUE
rs191466734	A	C	A	C	0.00336813	0.0606878	0.0110463	0.0122437	FALSE	FALSE	FALSE	GCST90012774	5	120758246	0.155437	0.696216	1756	NA	NA	Pyridoxine	TRUE	reported	120758246	5	0.000702433	1.62783e-06	361194	ukb-d-K26	Duodenal ulcer	TRUE	reported	igd	2	1	TRUE
rs192840934	A	G	A	G	0.00298147	0.447696	0.0145736	0.0102623	FALSE	FALSE	FALSE	GCST90012774	19	33271085	0.169205	0.00814778	1754	NA	NA	Pyridoxine	TRUE	reported	33271085	19	0.000619544	1.49218e-06	361194	ukb-d-K26	Duodenal ulcer	TRUE	reported	igd	2	1	TRUE
rs2585176	T	A	T	A	-0.000901913	-0.0332289	0.423894	0.424771	FALSE	TRUE	TRUE	GCST90012774	8	143778381	0.0343724	0.333677	1748	NA	NA	Pyridoxine	TRUE	reported	143778381	8	0.00014697	8.43335e-10	361194	ukb-d-K26	Duodenal ulcer	TRUE	reported	igd	2	1	FALSE
rs61870074	T	C	T	C	0.00261146	0.246052	0.0218964	0.0204778	FALSE	FALSE	FALSE	GCST90012774	10	116218205	0.117644	0.0364843	1758	NA	NA	Pyridoxine	TRUE	reported	116218205	10	0.000515562	4.08037e-07	361194	ukb-d-K26	Duodenal ulcer	TRUE	reported	igd	2	1	TRUE
rs6991417	A	G	A	G	0.00173181	-0.00664596	0.046756	0.0473322	FALSE	FALSE	FALSE	GCST90012774	8	5170255	0.0807654	0.934418	1743	NA	NA	Pyridoxine	TRUE	reported	5170255	8	0.000342919	4.4156e-07	361194	ukb-d-K26	Duodenal ulcer	TRUE	reported	igd	2	1	TRUE
rs72764709	A	G	A	G	0.000937978	0.0376465	0.15035	0.145299	FALSE	FALSE	FALSE	GCST90012774	1	227619774	0.0482179	0.434945	1755	NA	NA	Pyridoxine	TRUE	reported	227619774	1	0.000204178	4.35121e-06	361194	ukb-d-K26	Duodenal ulcer	TRUE	reported	igd	2	1	TRUE
rs73626381	T	C	T	C	0.00133952	-0.111583	0.0667133	0.0718358	FALSE	FALSE	FALSE	GCST90012774	20	46827113	0.0663598	0.0926699	1754	NA	NA	Pyridoxine	TRUE	reported	46827113	20	0.0002919	4.45595e-06	361194	ukb-d-K26	Duodenal ulcer	TRUE	reported	igd	2	1	TRUE
rs76834894	A	G	A	G	0.00236672	0.0132204	0.0215895	0.0136628	FALSE	FALSE	FALSE	GCST90012774	4	24806609	0.148899	0.929251	1720	NA	NA	Pyridoxine	TRUE	reported	24806609	4	0.000499042	2.11159e-06	361194	ukb-d-K26	Duodenal ulcer	TRUE	reported	igd	2	1	TRUE
rs10996530	A	G	A	G	0.00108438	-0.069	0.416189	NA	FALSE	FALSE	FALSE	ieu-a-1073	10	67335073	0.027	0.0092000460251551	2603	NA	NA	Copper	TRUE	reported	67335073	10	0.000233825	3.52655e-06	361194	ukb-d-K11_GASTRODUOULC	Gastroduodenal ulcer	TRUE	reported	igd	2	1	TRUE
rs12222311	T	C	T	C	0.00199848	0.101	0.0794204	NA	FALSE	FALSE	FALSE	ieu-a-1073	11	80368261	0.057	0.0759993713661527	2603	NA	NA	Copper	TRUE	reported	80368261	11	0.000430195	3.39344e-06	361194	ukb-d-K11_GASTRODUOULC	Gastroduodenal ulcer	TRUE	reported	igd	2	1	TRUE
rs2032408	C	T	C	T	-0.00122775	0.013	0.572112	NA	FALSE	FALSE	FALSE	ieu-a-1073	11	81006339	0.026	0.61199940512033	2603	NA	NA	Copper	TRUE	reported	81006339	11	0.000231776	1.17698e-07	361194	ukb-d-K11_GASTRODUOULC	Gastroduodenal ulcer	TRUE	reported	igd	2	1	TRUE
rs6998746	A	C	A	C	-0.00123966	-0.062	0.339009	NA	FALSE	FALSE	FALSE	ieu-a-1073	8	143802456	0.028	0.0239999313805789	2603	NA	NA	Copper	TRUE	reported	143802456	8	0.000242609	3.22805e-07	361194	ukb-d-K11_GASTRODUOULC	Gastroduodenal ulcer	TRUE	reported	igd	2	1	TRUE
rs11660202	A	G	A	G	-0.000746237	-0.006	0.339703	NA	FALSE	FALSE	FALSE	ieu-a-1073	18	10367168	0.032	0.856999956738616	2603	NA	NA	Copper	TRUE	reported	10367168	18	0.000156535	1.86844e-06	361194	ukb-d-K26	Duodenal ulcer	TRUE	reported	igd	2	1	TRUE
rs6991417	A	G	A	G	0.00173181	0.185	0.046756	NA	FALSE	FALSE	FALSE	ieu-a-1073	8	5170255	0.084	0.0280001269243453	2603	NA	NA	Copper	TRUE	reported	5170255	8	0.000342919	4.4156e-07	361194	ukb-d-K26	Duodenal ulcer	TRUE	reported	igd	2	1	TRUE
rs12327385	G	T	G	T	0.1051	-0.06	0.214379	NA	FALSE	FALSE	FALSE	ieu-a-1073	18	41013794	0.033	0.0739997069733888	2603	NA	NA	Copper	TRUE	reported	41013794	18	0.0219	1.656e-06	474278	ebi-a-GCST90018851	Gastric ulcer	TRUE	reported	igd	2	1	TRUE
rs12995606	G	A	G	A	-0.0539	-0.069	0.285724	NA	FALSE	FALSE	FALSE	ieu-a-1073	2	158806924	0.031	0.0280001269243453	2603	NA	NA	Copper	TRUE	reported	158806924	2	0.0114	2.30102e-06	474278	ebi-a-GCST90018851	Gastric ulcer	TRUE	reported	igd	2	1	TRUE
rs3846281	C	A	C	A	0.0588	-0.029	0.395766	NA	FALSE	FALSE	FALSE	ieu-a-1073	4	89451509	0.032	0.365000113916701	2603	NA	NA	Copper	TRUE	reported	89451509	4	0.0128	4.36204e-06	474278	ebi-a-GCST90018851	Gastric ulcer	TRUE	reported	igd	2	1	TRUE
rs4398474	T	C	T	C	0.0699	-0.048	0.0758149	NA	FALSE	FALSE	FALSE	ieu-a-1073	3	190383294	0.205	0.8149999835985	2603	NA	NA	Copper	TRUE	reported	190383294	3	0.0152	4.10998e-06	474278	ebi-a-GCST90018851	Gastric ulcer	TRUE	reported	igd	2	1	TRUE
rs505922	C	T	C	T	-0.0592	0.029	0.374412	NA	FALSE	FALSE	FALSE	ieu-a-1073	9	136149229	0.028	0.308999658889997	2603	NA	NA	Copper	TRUE	reported	136149229	9	0.0109	6.24597e-08	474278	ebi-a-GCST90018851	Gastric ulcer	TRUE	reported	igd	2	1	TRUE
rs10996530	A	G	A	G	0.00108438	0.005	0.416189	NA	FALSE	FALSE	FALSE	ieu-a-1077	10	67335073	0.029	0.860000096548623	2603	NA	NA	Selenium	TRUE	reported	67335073	10	0.000233825	3.52655e-06	361194	ukb-d-K11_GASTRODUOULC	Gastroduodenal ulcer	TRUE	reported	igd	2	1	TRUE
rs12222311	T	C	T	C	0.00199848	0.014	0.0794204	NA	FALSE	FALSE	FALSE	ieu-a-1077	11	80368261	0.062	0.825000097736251	2603	NA	NA	Selenium	TRUE	reported	80368261	11	0.000430195	3.39344e-06	361194	ukb-d-K11_GASTRODUOULC	Gastroduodenal ulcer	TRUE	reported	igd	2	1	TRUE
rs2032408	C	T	C	T	-0.00122775	0.017	0.572112	NA	FALSE	FALSE	FALSE	ieu-a-1077	11	81006339	0.029	0.561000179222415	2603	NA	NA	Selenium	TRUE	reported	81006339	11	0.000231776	1.17698e-07	361194	ukb-d-K11_GASTRODUOULC	Gastroduodenal ulcer	TRUE	reported	igd	2	1	TRUE
rs6998746	A	C	A	C	-0.00123966	-0.012	0.339009	NA	FALSE	FALSE	FALSE	ieu-a-1077	8	143802456	0.03	0.681999411653569	2603	NA	NA	Selenium	TRUE	reported	143802456	8	0.000242609	3.22805e-07	361194	ukb-d-K11_GASTRODUOULC	Gastroduodenal ulcer	TRUE	reported	igd	2	1	TRUE
rs11660202	A	G	A	G	-0.000746237	0.027	0.339703	NA	FALSE	FALSE	FALSE	ieu-a-1077	18	10367168	0.035	0.433000103337712	2603	NA	NA	Selenium	TRUE	reported	10367168	18	0.000156535	1.86844e-06	361194	ukb-d-K26	Duodenal ulcer	TRUE	reported	igd	2	1	TRUE
rs6991417	A	G	A	G	0.00173181	-0.018	0.046756	NA	FALSE	FALSE	FALSE	ieu-a-1077	8	5170255	0.091	0.840000026958711	2603	NA	NA	Selenium	TRUE	reported	5170255	8	0.000342919	4.4156e-07	361194	ukb-d-K26	Duodenal ulcer	TRUE	reported	igd	2	1	TRUE
rs12327385	G	T	G	T	0.1051	-0.024	0.214379	NA	FALSE	FALSE	FALSE	ieu-a-1077	18	41013794	0.036	0.499999995007974	2603	NA	NA	Selenium	TRUE	reported	41013794	18	0.0219	1.656e-06	474278	ebi-a-GCST90018851	Gastric ulcer	TRUE	reported	igd	2	1	TRUE
rs12995606	G	A	G	A	-0.0539	-0.021	0.285724	NA	FALSE	FALSE	FALSE	ieu-a-1077	2	158806924	0.034	0.540999669757236	2603	NA	NA	Selenium	TRUE	reported	158806924	2	0.0114	2.30102e-06	474278	ebi-a-GCST90018851	Gastric ulcer	TRUE	reported	igd	2	1	TRUE
rs3846281	C	A	C	A	0.0588	0.027	0.395766	NA	FALSE	FALSE	FALSE	ieu-a-1077	4	89451509	0.035	0.434999742628012	2603	NA	NA	Selenium	TRUE	reported	89451509	4	0.0128	4.36204e-06	474278	ebi-a-GCST90018851	Gastric ulcer	TRUE	reported	igd	2	1	TRUE
rs4398474	T	C	T	C	0.0699	0.276	0.0758149	NA	FALSE	FALSE	FALSE	ieu-a-1077	3	190383294	0.222	0.214000111682943	2603	NA	NA	Selenium	TRUE	reported	190383294	3	0.0152	4.10998e-06	474278	ebi-a-GCST90018851	Gastric ulcer	TRUE	reported	igd	2	1	TRUE
rs505922	C	T	C	T	-0.0592	-0.053	0.374412	NA	FALSE	FALSE	FALSE	ieu-a-1077	9	136149229	0.031	0.081999272627038	2603	NA	NA	Selenium	TRUE	reported	136149229	9	0.0109	6.24597e-08	474278	ebi-a-GCST90018851	Gastric ulcer	TRUE	reported	igd	2	1	TRUE
rs10996530	A	G	A	G	0.00108438	-0.032	0.416189	NA	FALSE	FALSE	FALSE	ieu-a-1079	10	67335073	0.026	0.20899986231188	2603	NA	NA	Zinc	TRUE	reported	67335073	10	0.000233825	3.52655e-06	361194	ukb-d-K11_GASTRODUOULC	Gastroduodenal ulcer	TRUE	reported	igd	2	1	TRUE
rs12222311	T	C	T	C	0.00199848	0.062	0.0794204	NA	FALSE	FALSE	FALSE	ieu-a-1079	11	80368261	0.055	0.264000044454551	2603	NA	NA	Zinc	TRUE	reported	80368261	11	0.000430195	3.39344e-06	361194	ukb-d-K11_GASTRODUOULC	Gastroduodenal ulcer	TRUE	reported	igd	2	1	TRUE
rs2032408	C	T	C	T	-0.00122775	-0.033	0.572112	NA	FALSE	FALSE	FALSE	ieu-a-1079	11	81006339	0.026	0.20000000199681	2603	NA	NA	Zinc	TRUE	reported	81006339	11	0.000231776	1.17698e-07	361194	ukb-d-K11_GASTRODUOULC	Gastroduodenal ulcer	TRUE	reported	igd	2	1	TRUE
rs6998746	A	C	A	C	-0.00123966	-0.044	0.339009	NA	FALSE	FALSE	FALSE	ieu-a-1079	8	143802456	0.027	0.0959997274392481	2603	NA	NA	Zinc	TRUE	reported	143802456	8	0.000242609	3.22805e-07	361194	ukb-d-K11_GASTRODUOULC	Gastroduodenal ulcer	TRUE	reported	igd	2	1	TRUE
rs11660202	A	G	A	G	-0.000746237	-0.024	0.339703	NA	FALSE	FALSE	FALSE	ieu-a-1079	18	10367168	0.031	0.436999560307611	2603	NA	NA	Zinc	TRUE	reported	10367168	18	0.000156535	1.86844e-06	361194	ukb-d-K26	Duodenal ulcer	TRUE	reported	igd	2	1	TRUE
rs6991417	A	G	A	G	0.00173181	0.139	0.046756	NA	FALSE	FALSE	FALSE	ieu-a-1079	8	5170255	0.081	0.087999458550589	2603	NA	NA	Zinc	TRUE	reported	5170255	8	0.000342919	4.4156e-07	361194	ukb-d-K26	Duodenal ulcer	TRUE	reported	igd	2	1	TRUE
rs12327385	G	T	G	T	0.1051	0.015	0.214379	NA	FALSE	FALSE	FALSE	ieu-a-1079	18	41013794	0.032	0.633999623534314	2603	NA	NA	Zinc	TRUE	reported	41013794	18	0.0219	1.656e-06	474278	ebi-a-GCST90018851	Gastric ulcer	TRUE	reported	igd	2	1	TRUE
rs12995606	G	A	G	A	-0.0539	-0.049	0.285724	NA	FALSE	FALSE	FALSE	ieu-a-1079	2	158806924	0.03	0.108000060805324	2603	NA	NA	Zinc	TRUE	reported	158806924	2	0.0114	2.30102e-06	474278	ebi-a-GCST90018851	Gastric ulcer	TRUE	reported	igd	2	1	TRUE
rs3846281	C	A	C	A	0.0588	0.005	0.395766	NA	FALSE	FALSE	FALSE	ieu-a-1079	4	89451509	0.031	0.8770000133964	2603	NA	NA	Zinc	TRUE	reported	89451509	4	0.0128	4.36204e-06	474278	ebi-a-GCST90018851	Gastric ulcer	TRUE	reported	igd	2	1	TRUE
rs4398474	T	C	T	C	0.0699	0.09	0.0758149	NA	FALSE	FALSE	FALSE	ieu-a-1079	3	190383294	0.199	0.649999466219879	2603	NA	NA	Zinc	TRUE	reported	190383294	3	0.0152	4.10998e-06	474278	ebi-a-GCST90018851	Gastric ulcer	TRUE	reported	igd	2	1	TRUE
rs505922	C	T	C	T	-0.0592	-0.03	0.374412	NA	FALSE	FALSE	FALSE	ieu-a-1079	9	136149229	0.027	0.28299971619876	2603	NA	NA	Zinc	TRUE	reported	136149229	9	0.0109	6.24597e-08	474278	ebi-a-GCST90018851	Gastric ulcer	TRUE	reported	igd	2	1	TRUE
