# Supplementary material for: The causal relationship between trace element status and upper gastrointestinal ulcers: a Mendelian randomization study
Source: Front Nutr. 2024 Oct 30;11:1443090. doi: 10.3389/fnut.2024.1443090 (PMC11557352; doi:10.3389/fnut.2024.1443090)
Supplement: Supplementary file 2 [file Data_Sheet_1.ZIP › Tables/Table S8 The inverse results between upper gastrointestinal ulcers and different mineral element states in the validation MR analysis.csv]

id.exposure	id.outcome	outcome	exposure	method	nsnp	b	se	pval
ebi-a-GCST90018851	GCST90012623	Calcium.ionized	Gastric ulcer	MR Egger	18	0.00562690248001727	0.058677629588	0.924794639882955
ebi-a-GCST90018851	GCST90012623	Calcium.ionized	Gastric ulcer	Weighted median	18	0.0195719209306533	0.0416901143997868	0.6387395015471
ebi-a-GCST90018851	GCST90012623	Calcium.ionized	Gastric ulcer	Inverse variance weighted	18	0.000340981163930654	0.0309460790417652	0.991208640654814
ebi-a-GCST90018851	GCST90012623	Calcium.ionized	Gastric ulcer	Simple mode	18	0.0311177731890577	0.0635493805624106	0.630631132232924
ebi-a-GCST90018851	GCST90012623	Calcium.ionized	Gastric ulcer	Weighted mode	18	0.0233081919140946	0.0573577246437941	0.68954396451819
ebi-a-GCST90018851	GCST90012683	Iron	Gastric ulcer	MR Egger	18	-0.0794471774906664	0.0766155462956997	0.315173577430713
ebi-a-GCST90018851	GCST90012683	Iron	Gastric ulcer	Weighted median	18	0.0127338528205647	0.0522129421527601	0.807321378639808
ebi-a-GCST90018851	GCST90012683	Iron	Gastric ulcer	Inverse variance weighted	18	0.0146148039001094	0.0416426282485743	0.725620031172725
ebi-a-GCST90018851	GCST90012683	Iron	Gastric ulcer	Simple mode	18	0.0426659198332759	0.0907041917817533	0.644058195985037
ebi-a-GCST90018851	GCST90012683	Iron	Gastric ulcer	Weighted mode	18	0.028656999692761	0.0736172317893745	0.701909274454596
ebi-a-GCST90018851	GCST90012696	Magnesium	Gastric ulcer	MR Egger	18	0.0225035669311492	0.0616694664456539	0.719959952161755
ebi-a-GCST90018851	GCST90012696	Magnesium	Gastric ulcer	Weighted median	18	0.0156992991425079	0.0422470564544111	0.710185525259712
ebi-a-GCST90018851	GCST90012696	Magnesium	Gastric ulcer	Inverse variance weighted	18	0.0124252771618435	0.031585705116334	0.694036676876654
ebi-a-GCST90018851	GCST90012696	Magnesium	Gastric ulcer	Simple mode	18	0.0376674541228373	0.0681162792098815	0.587470827475535
ebi-a-GCST90018851	GCST90012696	Magnesium	Gastric ulcer	Weighted mode	18	0.040407343541166	0.0568469776198176	0.486841138778145
ebi-a-GCST90018851	GCST90012717	Phosphate	Gastric ulcer	MR Egger	18	0.00951391310929608	0.0671771463358707	0.889144699988815
ebi-a-GCST90018851	GCST90012717	Phosphate	Gastric ulcer	Weighted median	18	-0.102544253737815	0.0440842705925842	0.0200134199189118
ebi-a-GCST90018851	GCST90012717	Phosphate	Gastric ulcer	Inverse variance weighted	18	-0.0562772250798086	0.0356767847056349	0.114699230048428
ebi-a-GCST90018851	GCST90012717	Phosphate	Gastric ulcer	Simple mode	18	-0.164896295278335	0.0836858719524224	0.0653002389876243
ebi-a-GCST90018851	GCST90012717	Phosphate	Gastric ulcer	Weighted mode	18	-0.14526323198428	0.0728659114570313	0.0624976867457487
ebi-a-GCST90018851	GCST90012742	Folate	Gastric ulcer	MR Egger	18	-0.108452011702373	0.120488867892789	0.381415193639479
ebi-a-GCST90018851	GCST90012742	Folate	Gastric ulcer	Weighted median	18	-0.115791330960249	0.0841728764178348	0.168934016981746
ebi-a-GCST90018851	GCST90012742	Folate	Gastric ulcer	Inverse variance weighted	18	-0.0801169767722695	0.0621369133103176	0.197272254813025
ebi-a-GCST90018851	GCST90012742	Folate	Gastric ulcer	Simple mode	18	-0.129991026066625	0.139890308392488	0.365774734701875
ebi-a-GCST90018851	GCST90012742	Folate	Gastric ulcer	Weighted mode	18	-0.110628488955384	0.119108437674151	0.365991533820797
ebi-a-GCST90018851	GCST90012771	Vitamin D	Gastric ulcer	MR Egger	18	0.0549085051600297	0.152488031584789	0.723493426196391
ebi-a-GCST90018851	GCST90012771	Vitamin D	Gastric ulcer	Weighted median	18	0.0104777824890836	0.105433705669668	0.920838212340539
ebi-a-GCST90018851	GCST90012771	Vitamin D	Gastric ulcer	Inverse variance weighted	18	0.0795537891661588	0.077622958197849	0.305422416010873
ebi-a-GCST90018851	GCST90012771	Vitamin D	Gastric ulcer	Simple mode	18	0.304010697503593	0.225031150631828	0.19441267300279
ebi-a-GCST90018851	GCST90012771	Vitamin D	Gastric ulcer	Weighted mode	18	0.32382363120021	0.194706637006628	0.114609835906731
ebi-a-GCST90018851	GCST90012772	Cobalamin (Vitamin B12)	Gastric ulcer	MR Egger	18	-0.0466010262451518	0.0616815644869307	0.460921492444562
ebi-a-GCST90018851	GCST90012772	Cobalamin (Vitamin B12)	Gastric ulcer	Weighted median	18	0.0106472581519813	0.0426339313977814	0.802790959949286
ebi-a-GCST90018851	GCST90012772	Cobalamin (Vitamin B12)	Gastric ulcer	Inverse variance weighted	18	-0.0104497690880199	0.0325597034762321	0.748254513860203
ebi-a-GCST90018851	GCST90012772	Cobalamin (Vitamin B12)	Gastric ulcer	Simple mode	18	0.0301773253413582	0.064821955113371	0.647452061366837
ebi-a-GCST90018851	GCST90012772	Cobalamin (Vitamin B12)	Gastric ulcer	Weighted mode	18	0.0336869996805662	0.058606110974522	0.572953327028416
ebi-a-GCST90018851	GCST90012773	Retinol	Gastric ulcer	MR Egger	18	-0.247879979283647	0.199445876409037	0.231831637259263
ebi-a-GCST90018851	GCST90012773	Retinol	Gastric ulcer	Weighted median	18	0.0723224997114402	0.157744117076479	0.646607733197107
ebi-a-GCST90018851	GCST90012773	Retinol	Gastric ulcer	Inverse variance weighted	18	0.115895249902493	0.1160624784507	0.318008296934151
ebi-a-GCST90018851	GCST90012773	Retinol	Gastric ulcer	Simple mode	18	-0.159198857995308	0.286458334008686	0.585623156463841
ebi-a-GCST90018851	GCST90012773	Retinol	Gastric ulcer	Weighted mode	18	-0.0654962223466635	0.252101377435235	0.798137437953054
ebi-a-GCST90018851	GCST90012774	Pyridoxine	Gastric ulcer	MR Egger	18	0.12752320415419	0.204477025095553	0.541643663287029
ebi-a-GCST90018851	GCST90012774	Pyridoxine	Gastric ulcer	Weighted median	18	0.0203247968248783	0.145352976626998	0.888793819787481
ebi-a-GCST90018851	GCST90012774	Pyridoxine	Gastric ulcer	Inverse variance weighted	18	-0.0461388556448407	0.108578203349589	0.670882872256983
ebi-a-GCST90018851	GCST90012774	Pyridoxine	Gastric ulcer	Simple mode	18	-0.0149750833886151	0.21277006107059	0.944711309843236
ebi-a-GCST90018851	GCST90012774	Pyridoxine	Gastric ulcer	Weighted mode	18	0.101424764402041	0.183395638900866	0.587437014095973
ebi-a-GCST90018851	ieu-a-1073	Copper	Gastric ulcer	MR Egger	5	-1.50201425220562	1.09075279565119	0.262261422732189
ebi-a-GCST90018851	ieu-a-1073	Copper	Gastric ulcer	Weighted median	5	-0.507286360699971	0.288104084578115	0.0782765567608251
ebi-a-GCST90018851	ieu-a-1073	Copper	Gastric ulcer	Inverse variance weighted	5	-0.277126353712551	0.318732446442411	0.384593449026526
ebi-a-GCST90018851	ieu-a-1073	Copper	Gastric ulcer	Simple mode	5	-0.51940262297528	0.346058368617891	0.207776369143473
ebi-a-GCST90018851	ieu-a-1073	Copper	Gastric ulcer	Weighted mode	5	-0.533596174192551	0.27101036866423	0.12031907109246
ebi-a-GCST90018851	ieu-a-1077	Selenium	Gastric ulcer	MR Egger	5	-1.16780155578384	0.850097906390609	0.263178735266589
ebi-a-GCST90018851	ieu-a-1077	Selenium	Gastric ulcer	Weighted median	5	0.26374787227085	0.298500225507036	0.376924710655361
ebi-a-GCST90018851	ieu-a-1077	Selenium	Gastric ulcer	Inverse variance weighted	5	0.226373478075709	0.266132721677501	0.394989532735069
ebi-a-GCST90018851	ieu-a-1077	Selenium	Gastric ulcer	Simple mode	5	0.462172039100555	0.411945146094935	0.324688169876997
ebi-a-GCST90018851	ieu-a-1077	Selenium	Gastric ulcer	Weighted mode	5	0.00276831161721036	0.33044375238334	0.993716923558933
ebi-a-GCST90018851	ieu-a-1079	Zinc	Gastric ulcer	MR Egger	5	-0.342783684038112	0.753947930125271	0.680242014362459
ebi-a-GCST90018851	ieu-a-1079	Zinc	Gastric ulcer	Weighted median	5	0.238541030020457	0.263940277184071	0.366117923623789
ebi-a-GCST90018851	ieu-a-1079	Zinc	Gastric ulcer	Inverse variance weighted	5	0.327146955452697	0.210613959488813	0.120351149004978
ebi-a-GCST90018851	ieu-a-1079	Zinc	Gastric ulcer	Simple mode	5	0.287642542102102	0.297901633912528	0.388941706188711
ebi-a-GCST90018851	ieu-a-1079	Zinc	Gastric ulcer	Weighted mode	5	0.212306865490773	0.27487408111459	0.4829914787445
ukb-d-K11_GASTRODUOULC	GCST90012623	Calcium.ionized	Gastroduodenal ulcer	MR Egger	10	1.53865093654577	5.80247635270003	0.797582112788345
ukb-d-K11_GASTRODUOULC	GCST90012623	Calcium.ionized	Gastroduodenal ulcer	Weighted median	10	3.46716103785354	3.99211162173159	0.385119014517079
ukb-d-K11_GASTRODUOULC	GCST90012623	Calcium.ionized	Gastroduodenal ulcer	Inverse variance weighted	10	4.70480881220718	2.88723326945178	0.103202658145569
ukb-d-K11_GASTRODUOULC	GCST90012623	Calcium.ionized	Gastroduodenal ulcer	Simple mode	10	3.66693928387548	6.03400124038528	0.558398529382833
ukb-d-K11_GASTRODUOULC	GCST90012623	Calcium.ionized	Gastroduodenal ulcer	Weighted mode	10	3.66693928387548	5.9275257562559	0.551494484086071
ukb-d-K11_GASTRODUOULC	GCST90012683	Iron	Gastroduodenal ulcer	MR Egger	10	8.17758811085564	6.62987891587695	0.252418836039121
ukb-d-K11_GASTRODUOULC	GCST90012683	Iron	Gastroduodenal ulcer	Weighted median	10	3.72308298024763	4.34267711232773	0.391265636116872
ukb-d-K11_GASTRODUOULC	GCST90012683	Iron	Gastroduodenal ulcer	Inverse variance weighted	10	6.49410405297869	3.30206702497198	0.049220293033886
ukb-d-K11_GASTRODUOULC	GCST90012683	Iron	Gastroduodenal ulcer	Simple mode	10	1.0022725794488	7.69888707377646	0.89928407709142
ukb-d-K11_GASTRODUOULC	GCST90012683	Iron	Gastroduodenal ulcer	Weighted mode	10	0.902577659389706	6.12068331973974	0.886016848896099
ukb-d-K11_GASTRODUOULC	GCST90012696	Magnesium	Gastroduodenal ulcer	MR Egger	10	1.73673983783107	7.48373618158083	0.82231110697046
ukb-d-K11_GASTRODUOULC	GCST90012696	Magnesium	Gastroduodenal ulcer	Weighted median	10	2.87737110591508	3.73032113203593	0.440501425173879
ukb-d-K11_GASTRODUOULC	GCST90012696	Magnesium	Gastroduodenal ulcer	Inverse variance weighted	10	3.90004006567413	3.54631687093281	0.271443755979942
ukb-d-K11_GASTRODUOULC	GCST90012696	Magnesium	Gastroduodenal ulcer	Simple mode	10	-4.39984970815343	7.37016220978823	0.565233420010475
ukb-d-K11_GASTRODUOULC	GCST90012696	Magnesium	Gastroduodenal ulcer	Weighted mode	10	-3.67820704994408	7.36717282072202	0.629565519616043
ukb-d-K11_GASTRODUOULC	GCST90012717	Phosphate	Gastroduodenal ulcer	MR Egger	10	-8.26863224614371	5.2372272985365	0.15303092107852
ukb-d-K11_GASTRODUOULC	GCST90012717	Phosphate	Gastroduodenal ulcer	Weighted median	10	-4.22415125620042	3.44343894227576	0.219926118775729
ukb-d-K11_GASTRODUOULC	GCST90012717	Phosphate	Gastroduodenal ulcer	Inverse variance weighted	10	-3.28384201257349	2.60877890085075	0.20811488786503
ukb-d-K11_GASTRODUOULC	GCST90012717	Phosphate	Gastroduodenal ulcer	Simple mode	10	-6.69293696304394	5.85775056650988	0.282697713733925
ukb-d-K11_GASTRODUOULC	GCST90012717	Phosphate	Gastroduodenal ulcer	Weighted mode	10	-7.06565244913672	5.79006282080545	0.253357173839604
ukb-d-K11_GASTRODUOULC	GCST90012742	Folate	Gastroduodenal ulcer	MR Egger	10	-8.67712130610962	10.9652560611647	0.451573783797711
ukb-d-K11_GASTRODUOULC	GCST90012742	Folate	Gastroduodenal ulcer	Weighted median	10	4.27420652952874	7.5324479376207	0.570415796649373
ukb-d-K11_GASTRODUOULC	GCST90012742	Folate	Gastroduodenal ulcer	Inverse variance weighted	10	-0.23885563371442	5.49249711678311	0.965312832092991
ukb-d-K11_GASTRODUOULC	GCST90012742	Folate	Gastroduodenal ulcer	Simple mode	10	8.2151189265985	12.8527980281316	0.538638015282965
ukb-d-K11_GASTRODUOULC	GCST90012742	Folate	Gastroduodenal ulcer	Weighted mode	10	8.58110146781166	11.3038647336181	0.467190555915837
ukb-d-K11_GASTRODUOULC	GCST90012771	Vitamin D	Gastroduodenal ulcer	MR Egger	10	-4.37046581402065	15.9286099512697	0.790745868219466
ukb-d-K11_GASTRODUOULC	GCST90012771	Vitamin D	Gastroduodenal ulcer	Weighted median	10	-2.66591360177813	9.51208882238778	0.779273553637989
ukb-d-K11_GASTRODUOULC	GCST90012771	Vitamin D	Gastroduodenal ulcer	Inverse variance weighted	10	2.62782785695097	7.55263963887366	0.727888981036232
ukb-d-K11_GASTRODUOULC	GCST90012771	Vitamin D	Gastroduodenal ulcer	Simple mode	10	-4.50387290964964	15.6354437011061	0.779827873504023
ukb-d-K11_GASTRODUOULC	GCST90012771	Vitamin D	Gastroduodenal ulcer	Weighted mode	10	-5.55378913397471	15.3213944392328	0.7253551536723
ukb-d-K11_GASTRODUOULC	GCST90012772	Cobalamin (Vitamin B12)	Gastroduodenal ulcer	MR Egger	10	4.79240633570766	6.97727849779253	0.511586613163141
ukb-d-K11_GASTRODUOULC	GCST90012772	Cobalamin (Vitamin B12)	Gastroduodenal ulcer	Weighted median	10	-0.453525386834103	3.99968079155439	0.90972105388229
ukb-d-K11_GASTRODUOULC	GCST90012772	Cobalamin (Vitamin B12)	Gastroduodenal ulcer	Inverse variance weighted	10	3.19905513471394	3.28977155529187	0.330839306343551
ukb-d-K11_GASTRODUOULC	GCST90012772	Cobalamin (Vitamin B12)	Gastroduodenal ulcer	Simple mode	10	-1.74138985314682	5.96294280781998	0.776879530112934
ukb-d-K11_GASTRODUOULC	GCST90012772	Cobalamin (Vitamin B12)	Gastroduodenal ulcer	Weighted mode	10	-1.63606925734063	6.25599229676297	0.799577767876678
ukb-d-K11_GASTRODUOULC	GCST90012773	Retinol	Gastroduodenal ulcer	MR Egger	10	21.0465361223363	19.8924722848338	0.320946532541862
ukb-d-K11_GASTRODUOULC	GCST90012773	Retinol	Gastroduodenal ulcer	Weighted median	10	26.2812606408693	13.5447835673804	0.0523403980672122
ukb-d-K11_GASTRODUOULC	GCST90012773	Retinol	Gastroduodenal ulcer	Inverse variance weighted	10	28.6474094112143	9.92843200474664	0.00390927674321249
ukb-d-K11_GASTRODUOULC	GCST90012773	Retinol	Gastroduodenal ulcer	Simple mode	10	27.0108179625022	22.490956867863	0.260417389372394
ukb-d-K11_GASTRODUOULC	GCST90012773	Retinol	Gastroduodenal ulcer	Weighted mode	10	27.0108179625022	19.8607822198686	0.206916558886776
ukb-d-K11_GASTRODUOULC	GCST90012774	Pyridoxine	Gastroduodenal ulcer	MR Egger	10	-5.55042639406006	26.2817562725526	0.83802003561414
ukb-d-K11_GASTRODUOULC	GCST90012774	Pyridoxine	Gastroduodenal ulcer	Weighted median	10	-10.0352742924046	14.854980896722	0.499326740178786
ukb-d-K11_GASTRODUOULC	GCST90012774	Pyridoxine	Gastroduodenal ulcer	Inverse variance weighted	10	-2.8918477127154	12.2996586668841	0.814118626990353
ukb-d-K11_GASTRODUOULC	GCST90012774	Pyridoxine	Gastroduodenal ulcer	Simple mode	10	-8.8086727571746	26.2780260127201	0.745147280297151
ukb-d-K11_GASTRODUOULC	GCST90012774	Pyridoxine	Gastroduodenal ulcer	Weighted mode	10	-6.27139295145983	24.8448419316386	0.806385015212926
ukb-d-K11_GASTRODUOULC	ieu-a-1073	Copper	Gastroduodenal ulcer	MR Egger	4	182.974436453984	135.874310445327	0.310405311982325
ukb-d-K11_GASTRODUOULC	ieu-a-1073	Copper	Gastroduodenal ulcer	Weighted median	4	12.7411112074255	16.7623281207016	0.447192473447342
ukb-d-K11_GASTRODUOULC	ieu-a-1073	Copper	Gastroduodenal ulcer	Inverse variance weighted	4	4.82244057134822	26.3609107222164	0.854845824366409
ukb-d-K11_GASTRODUOULC	ieu-a-1073	Copper	Gastroduodenal ulcer	Simple mode	4	44.1707544593911	30.1212524331128	0.238797828865748
ukb-d-K11_GASTRODUOULC	ieu-a-1073	Copper	Gastroduodenal ulcer	Weighted mode	4	37.1348749045844	30.7763895535075	0.314054120567003
ukb-d-K11_GASTRODUOULC	ieu-a-1077	Selenium	Gastroduodenal ulcer	MR Egger	4	11.656454607646	74.8203455500164	0.8905004321147
ukb-d-K11_GASTRODUOULC	ieu-a-1077	Selenium	Gastroduodenal ulcer	Weighted median	4	5.55871201467226	14.2902054215215	0.697285355242659
ukb-d-K11_GASTRODUOULC	ieu-a-1077	Selenium	Gastroduodenal ulcer	Inverse variance weighted	4	0.915695304728021	12.9781985657978	0.94375079107403
ukb-d-K11_GASTRODUOULC	ieu-a-1077	Selenium	Gastroduodenal ulcer	Simple mode	4	7.01491891955889	21.5916370479643	0.76660168443313
ukb-d-K11_GASTRODUOULC	ieu-a-1077	Selenium	Gastroduodenal ulcer	Weighted mode	4	7.39559321632038	20.0870212530394	0.737185632131618
ukb-d-K11_GASTRODUOULC	ieu-a-1079	Zinc	Gastroduodenal ulcer	MR Egger	4	98.395258326638	86.783920305555	0.374489486215687
ukb-d-K11_GASTRODUOULC	ieu-a-1079	Zinc	Gastroduodenal ulcer	Weighted median	4	28.7749246940771	14.5742095527438	0.0483393547170809
ukb-d-K11_GASTRODUOULC	ieu-a-1079	Zinc	Gastroduodenal ulcer	Inverse variance weighted	4	16.8141716565861	14.9508521291392	0.2607460023155
ukb-d-K11_GASTRODUOULC	ieu-a-1079	Zinc	Gastroduodenal ulcer	Simple mode	4	31.0827908550734	18.0062608928167	0.182765055343233
ukb-d-K11_GASTRODUOULC	ieu-a-1079	Zinc	Gastroduodenal ulcer	Weighted mode	4	30.7260801946808	19.3429714877563	0.210384863201953
ukb-d-K26	GCST90012623	Calcium.ionized	Duodenal ulcer	MR Egger	11	-0.939110814427721	13.0225810235423	0.944088318153304
ukb-d-K26	GCST90012623	Calcium.ionized	Duodenal ulcer	Weighted median	11	4.34189354869387	6.67839217389402	0.515601439423767
ukb-d-K26	GCST90012623	Calcium.ionized	Duodenal ulcer	Inverse variance weighted	11	3.51329635136501	6.49606940340993	0.588621883360445
ukb-d-K26	GCST90012623	Calcium.ionized	Duodenal ulcer	Simple mode	11	5.5668316884364	11.6418500654498	0.642807835949905
ukb-d-K26	GCST90012623	Calcium.ionized	Duodenal ulcer	Weighted mode	11	5.06248394927562	10.3271387182429	0.6345610855949
ukb-d-K26	GCST90012683	Iron	Duodenal ulcer	MR Egger	11	-6.5262851431795	11.4230550903778	0.58176323803722
ukb-d-K26	GCST90012683	Iron	Duodenal ulcer	Weighted median	11	-4.7456828607978	6.98535591741345	0.496899679959464
ukb-d-K26	GCST90012683	Iron	Duodenal ulcer	Inverse variance weighted	11	-3.15699149654696	5.67562207795599	0.578048788457905
ukb-d-K26	GCST90012683	Iron	Duodenal ulcer	Simple mode	11	-3.80209248690214	11.3175273855172	0.743852980223354
ukb-d-K26	GCST90012683	Iron	Duodenal ulcer	Weighted mode	11	-4.18282674618212	11.7829063934914	0.729969150684228
ukb-d-K26	GCST90012696	Magnesium	Duodenal ulcer	MR Egger	11	-4.22764375840235	7.84092819248973	0.602845620888332
ukb-d-K26	GCST90012696	Magnesium	Duodenal ulcer	Weighted median	11	-0.203306085403144	5.49679383813783	0.970495926459398
ukb-d-K26	GCST90012696	Magnesium	Duodenal ulcer	Inverse variance weighted	11	3.02837865493569	4.07700462823071	0.457605802778956
ukb-d-K26	GCST90012696	Magnesium	Duodenal ulcer	Simple mode	11	-3.57209251793624	10.062045145348	0.729957875709275
ukb-d-K26	GCST90012696	Magnesium	Duodenal ulcer	Weighted mode	11	-3.40511694071673	9.2835630621563	0.721417957137193
ukb-d-K26	GCST90012717	Phosphate	Duodenal ulcer	MR Egger	11	-19.3514863214485	7.64099406174989	0.032098804531598
ukb-d-K26	GCST90012717	Phosphate	Duodenal ulcer	Weighted median	11	-10.4289084312235	5.73339509697745	0.0689150823432962
ukb-d-K26	GCST90012717	Phosphate	Duodenal ulcer	Inverse variance weighted	11	-1.52624692129606	5.05098969672958	0.762524077511629
ukb-d-K26	GCST90012717	Phosphate	Duodenal ulcer	Simple mode	11	-10.8585630781187	9.21640065501742	0.26600171225008
ukb-d-K26	GCST90012717	Phosphate	Duodenal ulcer	Weighted mode	11	-10.6439620623493	9.1572726934151	0.272082178720877
ukb-d-K26	GCST90012742	Folate	Duodenal ulcer	MR Egger	11	7.47609483883076	16.9900797254063	0.670295176524864
ukb-d-K26	GCST90012742	Folate	Duodenal ulcer	Weighted median	11	-4.73339572100198	11.4564160658489	0.679485372592866
ukb-d-K26	GCST90012742	Folate	Duodenal ulcer	Inverse variance weighted	11	-0.35228341975691	8.5537676464386	0.967148738062654
ukb-d-K26	GCST90012742	Folate	Duodenal ulcer	Simple mode	11	-2.75620726755766	19.4358455044183	0.890045970123202
ukb-d-K26	GCST90012742	Folate	Duodenal ulcer	Weighted mode	11	-2.75620726755766	18.5577459776323	0.884884202892793
ukb-d-K26	GCST90012771	Vitamin D	Duodenal ulcer	MR Egger	11	-42.9104862781428	20.4454212668029	0.0652470951077929
ukb-d-K26	GCST90012771	Vitamin D	Duodenal ulcer	Weighted median	11	-2.20193738134136	15.1313256263827	0.884298923832563
ukb-d-K26	GCST90012771	Vitamin D	Duodenal ulcer	Inverse variance weighted	11	-7.0257904197899	11.5239506259898	0.542081383268025
ukb-d-K26	GCST90012771	Vitamin D	Duodenal ulcer	Simple mode	11	-5.01013452153413	24.9836822786482	0.845080942236547
ukb-d-K26	GCST90012771	Vitamin D	Duodenal ulcer	Weighted mode	11	-4.01855119035753	24.4991420479718	0.872976832436922
ukb-d-K26	GCST90012772	Cobalamin (Vitamin B12)	Duodenal ulcer	MR Egger	11	0.267526097346728	10.7076964344356	0.980612549696612
ukb-d-K26	GCST90012772	Cobalamin (Vitamin B12)	Duodenal ulcer	Weighted median	11	-2.00890071751435	6.22694346992745	0.746987397949641
ukb-d-K26	GCST90012772	Cobalamin (Vitamin B12)	Duodenal ulcer	Inverse variance weighted	11	-1.23448573216767	5.29765113510424	0.815741908394132
ukb-d-K26	GCST90012772	Cobalamin (Vitamin B12)	Duodenal ulcer	Simple mode	11	-2.43683467961416	10.0244377491466	0.81284983743331
ukb-d-K26	GCST90012772	Cobalamin (Vitamin B12)	Duodenal ulcer	Weighted mode	11	-1.83649298345883	9.40186407165177	0.849044166106368
ukb-d-K26	GCST90012773	Retinol	Duodenal ulcer	MR Egger	11	-22.5645814015422	28.122421657223	0.443009802675901
ukb-d-K26	GCST90012773	Retinol	Duodenal ulcer	Weighted median	11	-18.7552414284296	19.8352144935686	0.344376758403497
ukb-d-K26	GCST90012773	Retinol	Duodenal ulcer	Inverse variance weighted	11	-26.9213024141294	14.6698903978738	0.0664849510352244
ukb-d-K26	GCST90012773	Retinol	Duodenal ulcer	Simple mode	11	-17.969972781723	31.816620445891	0.584657296635643
ukb-d-K26	GCST90012773	Retinol	Duodenal ulcer	Weighted mode	11	-18.5135406012741	30.9725046165011	0.563303356944747
ukb-d-K26	GCST90012774	Pyridoxine	Duodenal ulcer	MR Egger	11	74.2806373050666	33.352247358255	0.0529420831892619
ukb-d-K26	GCST90012774	Pyridoxine	Duodenal ulcer	Weighted median	11	27.5672155871083	22.2082898283885	0.214493856849336
ukb-d-K26	GCST90012774	Pyridoxine	Duodenal ulcer	Inverse variance weighted	11	33.231543405625	18.2318271756628	0.0683455820423421
ukb-d-K26	GCST90012774	Pyridoxine	Duodenal ulcer	Simple mode	11	22.8041063537564	36.0549191650034	0.541262586080073
ukb-d-K26	GCST90012774	Pyridoxine	Duodenal ulcer	Weighted mode	11	18.8688215783476	34.7346820461263	0.598872637316955
ukb-d-K26	ieu-a-1073	Copper	Duodenal ulcer	Inverse variance weighted	2	51.3778986941964	49.0196578106924	0.294588820933525
ukb-d-K26	ieu-a-1077	Selenium	Duodenal ulcer	Inverse variance weighted	2	-24.7465312821909	34.9906718326364	0.479422165284667
ukb-d-K26	ieu-a-1079	Zinc	Duodenal ulcer	Inverse variance weighted	2	53.3733942732069	31.059657544506	0.0857208708361045
