# Supplementary material for: The causal relationship between trace element status and upper gastrointestinal ulcers: a Mendelian randomization study
Source: Front Nutr. 2024 Oct 30;11:1443090. doi: 10.3389/fnut.2024.1443090 (PMC11557352; doi:10.3389/fnut.2024.1443090)
Supplement: Supplementary file 2 [file Data_Sheet_1.ZIP › Tables/Table S6 The results between different mineral element states and upper gastrointestinal ulcers in the validation MR analysis.csv]

id.exposure	id.outcome	outcome	exposure	method	nsnp	b	se	pval	lo_ci	up_ci	or	or_lci95	or_uci95
GCST90012623	ebi-a-GCST90018851	Gastric ulcer	Calcium.ionized	MR Egger	7	0.266619585772641	0.226874970204392	0.292831988965027	-0.178055355827966	0.711294527373249	1.30554370445319	0.83689609513024	2.03662602102608
GCST90012623	ebi-a-GCST90018851	Gastric ulcer	Calcium.ionized	Weighted median	7	0.0529188494300534	0.159102210585667	0.739429343153355	-0.258921483317853	0.36475918217796	1.05434408102452	0.771883626405834	1.44016714846983
GCST90012623	ebi-a-GCST90018851	Gastric ulcer	Calcium.ionized	Inverse variance weighted	7	0.10646269653334	0.12049365612661	0.376936819773551	-0.129704869474816	0.342630262541495	1.11233643166675	0.878354621931959	1.4086478357587
GCST90012623	ebi-a-GCST90018851	Gastric ulcer	Calcium.ionized	Simple mode	7	0.280998516212463	0.254364055742896	0.311605505569096	-0.217555033043613	0.779552065468538	1.32445163872896	0.804483330535347	2.18049532755951
GCST90012623	ebi-a-GCST90018851	Gastric ulcer	Calcium.ionized	Weighted mode	7	-0.0576872392318988	0.234815139108471	0.81412473298727	-0.517924911884501	0.402550433420703	0.943945130277577	0.595755511379509	1.49563435327944
GCST90012623	ukb-d-K11_GASTRODUOULC	Gastroduodenal ulcer	Calcium.ionized	MR Egger	7	0.00155138912476453	0.00323169261645818	0.651453680387484	-0.0047827284034935	0.00788550665302257	1.00155259315143	0.995228690630032	1.0079166791437
GCST90012623	ukb-d-K11_GASTRODUOULC	Gastroduodenal ulcer	Calcium.ionized	Weighted median	7	0.00175762328405408	0.00211738517029858	0.406487092056504	-0.00239245164973114	0.00590769821783929	1.00175916880921	0.997610407981752	1.00592518308176
GCST90012623	ukb-d-K11_GASTRODUOULC	Gastroduodenal ulcer	Calcium.ionized	Inverse variance weighted	7	0.00196491218309202	0.00173662841347258	0.257864776472645	-0.00143887950731423	0.00536870387349828	1.00196684388804	0.998562155183479	1.00538314118913
GCST90012623	ukb-d-K11_GASTRODUOULC	Gastroduodenal ulcer	Calcium.ionized	Simple mode	7	0.000831350417633944	0.00324802296773806	0.806534196716907	-0.00553477459913266	0.00719747543440055	1.00083169608518	0.994480514046392	1.00722343951528
GCST90012623	ukb-d-K11_GASTRODUOULC	Gastroduodenal ulcer	Calcium.ionized	Weighted mode	7	0.00129270080170523	0.00317737042689799	0.698236376209554	-0.00493494523501483	0.00752034683842529	1.00129353669954	0.995077211601227	1.00754869566649
GCST90012623	ukb-d-K26	Duodenal ulcer	Calcium.ionized	MR Egger	6	-0.00158909818593999	0.00227247255613758	0.522903903016854	-0.00604314439596964	0.00286494802408966	0.998412163762041	0.993975078674432	1.0028690559097
GCST90012623	ukb-d-K26	Duodenal ulcer	Calcium.ionized	Weighted median	6	-0.000126990057047175	0.00147287724003919	0.931292297832509	-0.00301382944752399	0.00275984933342964	0.999873018005849	0.996990707577361	1.00276366122354
GCST90012623	ukb-d-K26	Duodenal ulcer	Calcium.ionized	Inverse variance weighted	6	7.37472773387097e-06	0.00116437176193744	0.994946509138454	-0.00227479392566352	0.00228954338113126	1.00000737475493	0.997727791457263	1.00229216638702
GCST90012623	ukb-d-K26	Duodenal ulcer	Calcium.ionized	Simple mode	6	-0.000968518237385129	0.00199940477306557	0.648573061432674	-0.00488735159259366	0.0029503151178234	0.999031950625023	0.995124572077237	1.00295467158073
GCST90012623	ukb-d-K26	Duodenal ulcer	Calcium.ionized	Weighted mode	6	-0.000492642523457688	0.00193331720584219	0.809013149160565	-0.00428194424690838	0.003296659199993	0.999507478804946	0.995727210205413	1.00330209915719
GCST90012683	ebi-a-GCST90018851	Gastric ulcer	Iron	MR Egger	7	-0.0251732641150952	0.185929129995782	0.897583997783753	-0.389594358906829	0.339247830676638	0.975140940458259	0.677331572299467	1.40389122941607
GCST90012683	ebi-a-GCST90018851	Gastric ulcer	Iron	Weighted median	7	0.0901454800566252	0.0722454031636249	0.212116142989643	-0.0514555101440796	0.23174647025733	1.09433347582132	0.949845907529749	1.26080003799528
GCST90012683	ebi-a-GCST90018851	Gastric ulcer	Iron	Inverse variance weighted	7	0.0850735837831018	0.065184049866811	0.191848977806067	-0.0426871539558477	0.212834321522051	1.08879718156644	0.958211115737612	1.23717966021971
GCST90012683	ebi-a-GCST90018851	Gastric ulcer	Iron	Simple mode	7	0.11808685898316	0.113295153239468	0.337439959846346	-0.103971641366198	0.340145359332518	1.12534185317148	0.901250855301779	1.4051518276511
GCST90012683	ebi-a-GCST90018851	Gastric ulcer	Iron	Weighted mode	7	0.0587710601779033	0.0764795907853789	0.471371130350936	-0.0911289377614393	0.208671058117246	1.06053241484258	0.912899996028577	1.23203966242171
GCST90012683	ukb-d-K11_GASTRODUOULC	Gastroduodenal ulcer	Iron	MR Egger	8	-0.00231725311237624	0.00229332730519605	0.351285952429178	-0.0068121746305605	0.00217766840580802	0.997685429646007	0.99321097563333	1.00218004124776
GCST90012683	ukb-d-K11_GASTRODUOULC	Gastroduodenal ulcer	Iron	Weighted median	8	9.95785009316054e-05	0.00144124500259233	0.944916388217877	-0.00272526170414936	0.00292441870601257	1.00009958345904	0.997278448450383	1.00292869898983
GCST90012683	ukb-d-K11_GASTRODUOULC	Gastroduodenal ulcer	Iron	Inverse variance weighted	8	-0.000603780447117779	0.00108081086448378	0.57640979372577	-0.00272216974150599	0.00151460884727043	0.999396401791617	0.997281532002858	1.00151575644657
GCST90012683	ukb-d-K11_GASTRODUOULC	Gastroduodenal ulcer	Iron	Simple mode	8	0.000588084559628489	0.00215993515122715	0.793270970234184	-0.00364538833677672	0.0048215574560337	1.00058825751526	0.996361248024799	1.00483319986818
GCST90012683	ukb-d-K11_GASTRODUOULC	Gastroduodenal ulcer	Iron	Weighted mode	8	0.000549828497585452	0.00170194558324872	0.756086967093809	-0.00278598484558204	0.00388564184075295	1.00054997968098	0.997217892408705	1.00389320073422
GCST90012683	ukb-d-K26	Duodenal ulcer	Iron	MR Egger	8	0.000174680567263293	0.00145133494515192	0.908128343765697	-0.00266993592523447	0.00301929705976105	1.0001746958248	0.997333625183672	1.00302385972799
GCST90012683	ukb-d-K26	Duodenal ulcer	Iron	Weighted median	8	0.000171335789921048	0.000867830444013746	0.843491032137995	-0.00152961188034589	0.00187228346018799	1.00017135046874	0.998471557379659	1.00187403727724
GCST90012683	ukb-d-K26	Duodenal ulcer	Iron	Inverse variance weighted	8	0.000191698181665127	0.000683992305401099	0.779275234985119	-0.00114892673692103	0.00153232310025128	1.00019171655694	0.998851733026705	1.00153349770718
GCST90012683	ukb-d-K26	Duodenal ulcer	Iron	Simple mode	8	-0.000120337257354858	0.00124396950148216	0.925647050113164	-0.0025585174802599	0.00231784296555018	0.999879669982882	0.997444752736026	1.00232053124015
GCST90012683	ukb-d-K26	Duodenal ulcer	Iron	Weighted mode	8	0.000181864019470987	0.00106567187327604	0.869321694976336	-0.00190685285215006	0.00227058089109203	1.00018188055773	0.99809496403672	1.002273160612
GCST90012696	ebi-a-GCST90018851	Gastric ulcer	Magnesium	MR Egger	12	-0.447198329748356	0.230969099037063	0.0815951556128995	-0.899897763861	0.00550110436428802	0.639417080269709	0.406611227977697	1.00551626322298
GCST90012696	ebi-a-GCST90018851	Gastric ulcer	Magnesium	Weighted median	12	-0.0592477366362289	0.115868532682961	0.609115893971651	-0.286350060694832	0.167854587422374	0.942473255079349	0.750999674458971	1.18276460929197
GCST90012696	ebi-a-GCST90018851	Gastric ulcer	Magnesium	Inverse variance weighted	12	-0.0300244433805471	0.091690821602915	0.743325213330593	-0.20973845372226	0.149689566961166	0.970421812868939	0.81079627898953	1.16147362697011
GCST90012696	ebi-a-GCST90018851	Gastric ulcer	Magnesium	Simple mode	12	-0.0270699037224891	0.169643856141861	0.876112836140786	-0.359571861760536	0.305432054315558	0.973293202328352	0.697975091936973	1.35721126533283
GCST90012696	ebi-a-GCST90018851	Gastric ulcer	Magnesium	Weighted mode	12	-0.0674081733925485	0.151761056877875	0.665528856972814	-0.364859844873183	0.230043498088086	0.934813557432494	0.694293952916149	1.25865475781428
GCST90012696	ukb-d-K11_GASTRODUOULC	Gastroduodenal ulcer	Magnesium	MR Egger	12	-0.00987719404461129	0.00415766426992651	0.0388996240001266	-0.0180262160136673	-0.00172817207555532	0.99017142523081	0.98213528434876	0.998273320353957
GCST90012696	ukb-d-K11_GASTRODUOULC	Gastroduodenal ulcer	Magnesium	Weighted median	12	-0.000927199616164329	0.00226234843095719	0.681923731655776	-0.00536140254084042	0.00350700330851176	0.999073230100578	0.994652944126891	1.00351316003974
GCST90012696	ukb-d-K11_GASTRODUOULC	Gastroduodenal ulcer	Magnesium	Inverse variance weighted	12	0.000678286730264135	0.0019925297445302	0.733544130978912	-0.00322707156901505	0.00458364502954332	1.00067851681873	0.996778129829841	1.00459416599908
GCST90012696	ukb-d-K11_GASTRODUOULC	Gastroduodenal ulcer	Magnesium	Simple mode	12	-0.000993736876217129	0.00337046606264235	0.773608709166704	-0.00759985035899613	0.00561237660656187	0.999006756716758	0.992428955484185	1.00562815549736
GCST90012696	ukb-d-K11_GASTRODUOULC	Gastroduodenal ulcer	Magnesium	Weighted mode	12	-0.00144890767412594	0.00301331775309513	0.640055306388169	-0.00735501047019239	0.00445719512194051	0.998552141485825	0.992671971428076	1.00446714319079
GCST90012696	ukb-d-K26	Duodenal ulcer	Magnesium	MR Egger	12	-0.00251520466559147	0.00266487738582179	0.367498447961856	-0.00773836434180218	0.00270795501061924	0.997487955811359	0.992291499716902	1.00271162483261
GCST90012696	ukb-d-K26	Duodenal ulcer	Magnesium	Weighted median	12	-0.00149023094228426	0.00133533431174166	0.264422823678386	-0.00410748619329791	0.0011270243087294	0.998510878900471	0.995900937990097	1.00112765963928
GCST90012696	ukb-d-K26	Duodenal ulcer	Magnesium	Inverse variance weighted	12	-0.000227440781219841	0.00100523811740981	0.821002607513447	-0.00219770749134307	0.00174282592890339	0.999772585081474	0.997804705699613	1.00174434553269
GCST90012696	ukb-d-K26	Duodenal ulcer	Magnesium	Simple mode	12	-0.00196454511833071	0.00217153036555592	0.385019611420744	-0.00622074463482031	0.00229165439815889	0.998037383337377	0.993798564138023	1.00229428224509
GCST90012696	ukb-d-K26	Duodenal ulcer	Magnesium	Weighted mode	12	-0.00204953187577627	0.00195248705688382	0.316370057047974	-0.00587640650726856	0.00177734275571602	0.997952566980543	0.99414082579825	1.00177892316552
GCST90012717	ebi-a-GCST90018851	Gastric ulcer	Phosphate	MR Egger	5	0.137614883659538	0.770762451598161	0.869672458754869	-1.37307952147286	1.64830928879193	1.14753353125115	0.253325635384203	5.19818376592083
GCST90012717	ebi-a-GCST90018851	Gastric ulcer	Phosphate	Weighted median	5	0.375383166626141	0.214996197673814	0.0808111090494857	-0.046009380814534	0.796775714066816	1.45554902559174	0.955033003161217	2.21837670414352
GCST90012717	ebi-a-GCST90018851	Gastric ulcer	Phosphate	Inverse variance weighted	5	0.467284438869129	0.167805359121975	0.00535803643623534	0.138385934990058	0.7961829427482	1.5956552052366	1.14841867971084	2.21706210372662
GCST90012717	ebi-a-GCST90018851	Gastric ulcer	Phosphate	Simple mode	5	0.250890927769186	0.321176410563323	0.478354867318499	-0.378614836934926	0.880396692473298	1.28516990033824	0.684809325135527	2.41185628190523
GCST90012717	ebi-a-GCST90018851	Gastric ulcer	Phosphate	Weighted mode	5	0.371161078913131	0.300744411617794	0.284701916734914	-0.218297967857746	0.960620125684007	1.4494165250226	0.803885873824878	2.61331655576053
GCST90012717	ukb-d-K11_GASTRODUOULC	Gastroduodenal ulcer	Phosphate	MR Egger	5	-0.00153654047065454	0.00904452647155772	0.875909841820846	-0.0192638123549077	0.0161907314135986	0.998464639403269	0.980920549145213	1.01632251155044
GCST90012717	ukb-d-K11_GASTRODUOULC	Gastroduodenal ulcer	Phosphate	Weighted median	5	0.00433265833562411	0.00321523607218104	0.177806467969402	-0.00196920436585073	0.010634521037099	1.00434205786984	0.998032733245007	1.01069126853838
GCST90012717	ukb-d-K11_GASTRODUOULC	Gastroduodenal ulcer	Phosphate	Inverse variance weighted	5	0.00368359027549943	0.00242145647189041	0.128202331861193	-0.00106246440940579	0.00842964496040464	1.00369038303217	0.998938099806068	1.0084652744618
GCST90012717	ukb-d-K11_GASTRODUOULC	Gastroduodenal ulcer	Phosphate	Simple mode	5	0.00541644224168425	0.00433917024406919	0.280010205207653	-0.00308833143669136	0.0139212159200599	1.00543113768532	0.996916432553318	1.01401856727157
GCST90012717	ukb-d-K11_GASTRODUOULC	Gastroduodenal ulcer	Phosphate	Weighted mode	5	0.00571692324815294	0.00438328104968829	0.262132010443891	-0.0028743076092361	0.014308154105542	1.00573329603966	0.997129819257971	1.01441100569585
GCST90012717	ukb-d-K26	Duodenal ulcer	Phosphate	MR Egger	5	0.0012907894504926	0.00670272295302341	0.859589582381088	-0.0118465475374333	0.0144281264384185	1.00129162287775	0.988223346533444	1.01453271425138
GCST90012717	ukb-d-K26	Duodenal ulcer	Phosphate	Weighted median	5	0.00236787630119299	0.00203196556767104	0.243892237247235	-0.00161477621144224	0.00635052881382822	1.00237068193431	0.998386526838192	1.0063707361751
GCST90012717	ukb-d-K26	Duodenal ulcer	Phosphate	Inverse variance weighted	5	0.00241067458856284	0.001606074900676	0.13336262140334	-0.000737232216762113	0.0055585813938878	1.00241358260084	0.999263039472139	1.00557405897195
GCST90012717	ukb-d-K26	Duodenal ulcer	Phosphate	Simple mode	5	0.00321287875955405	0.00272580039133458	0.303847887445564	-0.00212969000746173	0.00855544752656982	1.0032180455865	0.997872576173263	1.00859214996168
GCST90012717	ukb-d-K26	Duodenal ulcer	Phosphate	Weighted mode	5	0.00299599823731612	0.00271629334869261	0.331933826759731	-0.00232793672612139	0.00831993320075363	1.00300049072541	0.997674770817175	1.00835464003105
GCST90012742	ebi-a-GCST90018851	Gastric ulcer	Folate	MR Egger	6	-0.181654623489691	0.253302550475821	0.512932362256809	-0.678127622422301	0.314818375442919	0.833889296461442	0.507566459265457	1.37001046081589
GCST90012742	ebi-a-GCST90018851	Gastric ulcer	Folate	Weighted median	6	0.0437673943257882	0.079387190455459	0.581417365450876	-0.111831498966911	0.199366287618488	1.04473931433065	0.894194917574206	1.22062898531012
GCST90012742	ebi-a-GCST90018851	Gastric ulcer	Folate	Inverse variance weighted	6	0.0731007840933333	0.060729227126626	0.228699100252181	-0.0459285010748537	0.19213006926152	1.07583895890505	0.955110249105672	1.21182812830422
GCST90012742	ebi-a-GCST90018851	Gastric ulcer	Folate	Simple mode	6	0.0206727102882319	0.109313525440108	0.857440419975171	-0.193581799574379	0.234927220150843	1.02088787085655	0.824002430390172	1.26481671221348
GCST90012742	ebi-a-GCST90018851	Gastric ulcer	Folate	Weighted mode	6	0.0710353903529352	0.0988600336562469	0.504588408392529	-0.122730275613309	0.264801056319179	1.07361922095917	0.884502202203412	1.30317169221462
GCST90012742	ukb-d-K11_GASTRODUOULC	Gastroduodenal ulcer	Folate	MR Egger	6	-0.00313558134291834	0.00334682284929286	0.401860551125474	-0.00969535412753236	0.00342419144169567	0.996869329458181	0.990351494292044	1.00343006068243
GCST90012742	ukb-d-K11_GASTRODUOULC	Gastroduodenal ulcer	Folate	Weighted median	6	-0.000150449587210706	0.00133412144749611	0.910212480254022	-0.00276532762430308	0.00246442844988167	0.999849561729761	0.99723849237214	1.00246746764979
GCST90012742	ukb-d-K11_GASTRODUOULC	Gastroduodenal ulcer	Folate	Inverse variance weighted	6	-0.00087576340465647	0.00103141291480634	0.395830668016705	-0.00289733271767689	0.00114580590836395	0.999124619964192	0.997106860500068	1.00114646259474
GCST90012742	ukb-d-K11_GASTRODUOULC	Gastroduodenal ulcer	Folate	Simple mode	6	0.000631046310690648	0.00215092967891418	0.781016457154031	-0.00358477585998114	0.00484686848136244	1.0006312454623	0.996421641778114	1.00485863354863
GCST90012742	ukb-d-K11_GASTRODUOULC	Gastroduodenal ulcer	Folate	Weighted mode	6	0.000708080139468312	0.00216332817202468	0.756692394624186	-0.00353204307770005	0.00494820335663668	1.00070833088739	0.996474187249032	1.00496046593243
GCST90012742	ukb-d-K26	Duodenal ulcer	Folate	MR Egger	6	-0.00183964587073063	0.00211803465666472	0.434094017088319	-0.00599099379779348	0.00231170205633222	0.99816204524056	0.99402691642103	1.00231437609966
GCST90012742	ukb-d-K26	Duodenal ulcer	Folate	Weighted median	6	-0.00109159645413086	0.000803523134496605	0.174301027420143	-0.0026665017977442	0.000483308889482489	0.99890899912055	0.997337050160372	1.00048342570204
GCST90012742	ukb-d-K26	Duodenal ulcer	Folate	Inverse variance weighted	6	-0.00146201131377108	0.000652729722943448	0.0251011954959705	-0.00274136157074023	-0.000182661056801917	0.998539056904124	0.997262392529658	0.999817355624713
GCST90012742	ukb-d-K26	Duodenal ulcer	Folate	Simple mode	6	-0.000938082354704565	0.00118202543760629	0.463396601496132	-0.00325485221241289	0.00137868750300376	0.999062357506995	0.996750439076705	1.00137963832953
GCST90012742	ukb-d-K26	Duodenal ulcer	Folate	Weighted mode	6	-0.000921255318628807	0.0011423645700539	0.456613647152102	-0.00316028987593446	0.00131777923867684	0.999079168906769	0.996844698583739	1.00131864789126
GCST90012771	ebi-a-GCST90018851	Gastric ulcer	Vitamin D	MR Egger	7	-0.0198879509191002	0.134836629823444	0.888503277590595	-0.28416774537305	0.24439184353485	0.980308509820624	0.752640382174834	1.27684455576222
GCST90012771	ebi-a-GCST90018851	Gastric ulcer	Vitamin D	Weighted median	7	0.0345513788901802	0.0515464063417636	0.502668759120776	-0.0664795775396765	0.135582335320037	1.03515521213581	0.935682024590229	1.14520348264807
GCST90012771	ebi-a-GCST90018851	Gastric ulcer	Vitamin D	Inverse variance weighted	7	0.0577649253589902	0.0408000362660265	0.156832389832492	-0.0222031457224218	0.137732996440402	1.05946591286578	0.978041529915691	1.14766907763239
GCST90012771	ebi-a-GCST90018851	Gastric ulcer	Vitamin D	Simple mode	7	0.0319464731065045	0.0703485682771708	0.665709065441016	-0.10593672071675	0.169829666929759	1.0324622393297	0.899481564823798	1.18510297189973
GCST90012771	ebi-a-GCST90018851	Gastric ulcer	Vitamin D	Weighted mode	7	0.0327787623217726	0.071843034466672	0.664255603101691	-0.108033585232905	0.17359110987645	1.03332190421195	0.897597449904789	1.18956906332283
GCST90012771	ukb-d-K11_GASTRODUOULC	Gastroduodenal ulcer	Vitamin D	MR Egger	7	-0.000877578292068499	0.00168258456347997	0.624243236310526	-0.00417544403648925	0.00242028745235225	0.999122806667142	0.995833261009936	1.00242321871238
GCST90012771	ukb-d-K11_GASTRODUOULC	Gastroduodenal ulcer	Vitamin D	Weighted median	7	-0.000344318517530899	0.000925358589995211	0.709824361275927	-0.00215802135392151	0.00146938431885971	0.999655740753287	0.997844305500059	1.00147046439295
GCST90012771	ukb-d-K11_GASTRODUOULC	Gastroduodenal ulcer	Vitamin D	Inverse variance weighted	7	-0.000319964260558677	0.000748896874357728	0.669199122606798	-0.00178780213429982	0.00114787361318247	0.999680086922546	0.998213795031988	1.00114853267225
GCST90012771	ukb-d-K11_GASTRODUOULC	Gastroduodenal ulcer	Vitamin D	Simple mode	7	-0.000731445920712593	0.00126254927248444	0.583440333522002	-0.0032060424947821	0.00174315065335691	0.999268821520645	0.996799091371527	1.00174467082362
GCST90012771	ukb-d-K11_GASTRODUOULC	Gastroduodenal ulcer	Vitamin D	Weighted mode	7	-0.000565840384827681	0.00126284553651909	0.669829298454121	-0.00304101763640509	0.00190933686674973	0.999434319672653	0.996963601574174	1.00191116081104
GCST90012771	ukb-d-K26	Duodenal ulcer	Vitamin D	MR Egger	7	-0.000615424928260193	0.00106482269646682	0.588343091242868	-0.00270247741333515	0.00147162755681477	0.999384764406818	0.997301170991432	1.00147271093202
GCST90012771	ukb-d-K26	Duodenal ulcer	Vitamin D	Weighted median	7	-0.000411446960496201	0.000634863883571501	0.516928752196313	-0.00165578017229634	0.000832886251303941	0.999588637672197	0.998345589875423	1.00083323319737
GCST90012771	ukb-d-K26	Duodenal ulcer	Vitamin D	Inverse variance weighted	7	-0.000350514757595616	0.000473939184163357	0.459556397552918	-0.00127943555855579	0.000578406043364563	0.999649546665525	0.998721382570167	1.0005785733524
GCST90012771	ukb-d-K26	Duodenal ulcer	Vitamin D	Simple mode	7	-0.0010307096388898	0.000955883595887247	0.322338687761644	-0.0029042414868288	0.000842822209049202	0.998969821359839	0.997099971742746	1.00084317748349
GCST90012771	ukb-d-K26	Duodenal ulcer	Vitamin D	Weighted mode	7	-0.000941454928392991	0.000825987652019803	0.297820692545899	-0.0025603907263518	0.000677480869565822	0.999058988101256	0.997442884278291	1.00067771041156
GCST90012772	ebi-a-GCST90018851	Gastric ulcer	Cobalamin (Vitamin B12)	MR Egger	12	-0.00732732124182115	0.149962071754217	0.961992058925187	-0.301252981880086	0.286598339396443	0.992699458129532	0.739890570160778	1.33188913862833
GCST90012772	ebi-a-GCST90018851	Gastric ulcer	Cobalamin (Vitamin B12)	Weighted median	12	-0.025248691263023	0.069522327773929	0.716475022514172	-0.161512453699924	0.111015071173878	0.975067391132135	0.850855935094898	1.11741174743429
GCST90012772	ebi-a-GCST90018851	Gastric ulcer	Cobalamin (Vitamin B12)	Inverse variance weighted	12	-0.00601953326692832	0.0516528783790299	0.907226016243598	-0.107259174889827	0.0952201083559704	0.993998547825344	0.898292827873109	1.09990092586875
GCST90012772	ebi-a-GCST90018851	Gastric ulcer	Cobalamin (Vitamin B12)	Simple mode	12	-0.0749400248715173	0.0968184988914384	0.455229697289781	-0.264704282698736	0.114824232955702	0.927799129531932	0.767432859597793	1.12167626652233
GCST90012772	ebi-a-GCST90018851	Gastric ulcer	Cobalamin (Vitamin B12)	Weighted mode	12	-0.00897491830205577	0.0714870194203759	0.902356379651578	-0.149089476365993	0.131139639761881	0.991065236060045	0.861492028274273	1.14012697725631
GCST90012772	ukb-d-K11_GASTRODUOULC	Gastroduodenal ulcer	Cobalamin (Vitamin B12)	MR Egger	11	-0.00074093393098781	0.00427112848959982	0.866117082947417	-0.00911234577060346	0.00763047790862784	0.999259340492776	0.990929045831841	1.00765966419306
GCST90012772	ukb-d-K11_GASTRODUOULC	Gastroduodenal ulcer	Cobalamin (Vitamin B12)	Weighted median	11	0.00219987579468762	0.0016201596000671	0.1745226316047	-0.000975637021443891	0.00537538861081913	1.00220229729679	0.999024838757613	1.0053898619338
GCST90012772	ukb-d-K11_GASTRODUOULC	Gastroduodenal ulcer	Cobalamin (Vitamin B12)	Inverse variance weighted	11	0.00134132513169381	0.00119313224202935	0.260926104510256	-0.000997214062683723	0.00367986432607135	1.00134222511059	0.999003282990023	1.00368664333953
GCST90012772	ukb-d-K11_GASTRODUOULC	Gastroduodenal ulcer	Cobalamin (Vitamin B12)	Simple mode	11	0.00175677287816102	0.00246854940794732	0.49294144452164	-0.00308158396141573	0.00659512971773777	1.00175831690767	0.996923159244993	1.00661692547467
GCST90012772	ukb-d-K11_GASTRODUOULC	Gastroduodenal ulcer	Cobalamin (Vitamin B12)	Weighted mode	11	0.00175677287816102	0.00213358263477423	0.429484736975017	-0.00242504908599647	0.00593859484231852	1.00175831690767	0.997577888970082	1.00595626325453
GCST90012772	ukb-d-K26	Duodenal ulcer	Cobalamin (Vitamin B12)	MR Egger	11	0.00276115664903021	0.00251318032386136	0.300432353845099	-0.00216467678573804	0.00768699008379847	1.00276497215298	0.99783766443742	1.00771661084159
GCST90012772	ukb-d-K26	Duodenal ulcer	Cobalamin (Vitamin B12)	Weighted median	11	0.000265524199870985	0.000974895180073667	0.785343846835502	-0.0016452703530734	0.00217631875281537	1.00026555945454	0.998356082362232	1.00217868865338
GCST90012772	ukb-d-K26	Duodenal ulcer	Cobalamin (Vitamin B12)	Inverse variance weighted	11	0.000563627862078343	0.000729582538254735	0.439797774940138	-0.000866353912900938	0.00199360963705762	1.00056378673011	0.999134021263297	1.001995598198
GCST90012772	ukb-d-K26	Duodenal ulcer	Cobalamin (Vitamin B12)	Simple mode	11	-0.0013253154126632	0.0016759988123375	0.447431106084133	-0.00461027308484471	0.0019596422595183	0.998675562429959	0.995400337911321	1.00196156361326
GCST90012772	ukb-d-K26	Duodenal ulcer	Cobalamin (Vitamin B12)	Weighted mode	11	-6.84662792819549e-05	0.00153535844573268	0.965309605956833	-0.00307776883291801	0.0029408362743541	0.99993153606448	0.996926962642203	1.00294516477545
GCST90012773	ebi-a-GCST90018851	Gastric ulcer	Retinol	MR Egger	7	-0.0480032064397214	0.0521883160983165	0.399874702252982	-0.150292305992422	0.054285893112979	0.95313073091637	0.860456423092888	1.05578640107275
GCST90012773	ebi-a-GCST90018851	Gastric ulcer	Retinol	Weighted median	7	-0.0174620164271683	0.0321686006530131	0.587248248403397	-0.080512473707074	0.0455884408527374	0.982689561016705	0.922643394728538	1.0466435665703
GCST90012773	ebi-a-GCST90018851	Gastric ulcer	Retinol	Inverse variance weighted	7	-0.012393300967919	0.0253291093776084	0.62463581174506	-0.0620383553480315	0.0372517534121935	0.987683179711129	0.939846837947195	1.0379542964841
GCST90012773	ebi-a-GCST90018851	Gastric ulcer	Retinol	Simple mode	7	-0.0179245052582517	0.0430003471257215	0.691293693442825	-0.102205185624666	0.0663561751081624	0.982235183150756	0.902844281994213	1.06860726069857
GCST90012773	ebi-a-GCST90018851	Gastric ulcer	Retinol	Weighted mode	7	-0.0271603386261856	0.0415314573461203	0.537374314797815	-0.108561995024581	0.0542413177722103	0.973205186631236	0.897123275913398	1.05573934008303
GCST90012773	ukb-d-K11_GASTRODUOULC	Gastroduodenal ulcer	Retinol	MR Egger	7	0.00167952497549743	0.00138151537026892	0.278357135658652	-0.00102824515022965	0.00438729510122452	1.0016809361675	0.99897228331267	1.00439693337053
GCST90012773	ukb-d-K11_GASTRODUOULC	Gastroduodenal ulcer	Retinol	Weighted median	7	0.00188751264585554	0.000765384748887864	0.0136594531272649	0.000387358538035324	0.00338766675367575	1.00188929511915	1.00038743357104	1.00339341138182
GCST90012773	ukb-d-K11_GASTRODUOULC	Gastroduodenal ulcer	Retinol	Inverse variance weighted	7	0.00140196016545657	0.000588890318109202	0.0172806553823402	0.000247735141962537	0.00255618518895061	1.00140294337103	1.00024776583085	1.00255945501581
GCST90012773	ukb-d-K11_GASTRODUOULC	Gastroduodenal ulcer	Retinol	Simple mode	7	0.00197012008322229	0.00116216615411532	0.140967942519851	-0.000307725578843731	0.00424796574528831	1.00197206204488	0.999692321763816	1.00425700114126
GCST90012773	ukb-d-K11_GASTRODUOULC	Gastroduodenal ulcer	Retinol	Weighted mode	7	0.00197012008322229	0.00124652909977608	0.165078372828995	-0.000473076952338831	0.00441331711878341	1.00197206204488	0.999527034930919	1.00442307014523
GCST90012773	ukb-d-K26	Duodenal ulcer	Retinol	MR Egger	6	0.000690659818870614	0.00107748602346773	0.556408640363244	-0.00142121278712613	0.00280253242486736	1.00069089837928	0.998579796657499	1.00280646319004
GCST90012773	ukb-d-K26	Duodenal ulcer	Retinol	Weighted median	6	0.000563685343399678	0.000463161046718228	0.223589142555466	-0.00034411030816805	0.00147148099496741	1.00056384424384	0.999655948890994	1.00147256415434
GCST90012773	ukb-d-K26	Duodenal ulcer	Retinol	Inverse variance weighted	6	0.000387576152163842	0.000393933181082376	0.325183039380099	-0.000384532882757615	0.0011596851870853	1.0003876512695	0.999615541040536	1.00116035788196
GCST90012773	ukb-d-K26	Duodenal ulcer	Retinol	Simple mode	6	0.000572207579046344	0.000675072369942439	0.435333263921343	-0.000750934266040836	0.00189534942413353	1.00057237132103	0.999249347614533	1.00189714673418
GCST90012773	ukb-d-K26	Duodenal ulcer	Retinol	Weighted mode	6	0.000567141802702773	0.000689025088960806	0.447910958438702	-0.000783347371660406	0.00191763097706595	1.00056730265802	0.999216959364793	1.0019194708072
GCST90012774	ebi-a-GCST90018851	Gastric ulcer	Pyridoxine	MR Egger	12	0.00134517427147852	0.0551479115444503	0.981019716431087	-0.106744732355644	0.109435080898601	1.00134607942421	0.898755066799406	1.11564764174177
GCST90012774	ebi-a-GCST90018851	Gastric ulcer	Pyridoxine	Weighted median	12	-0.00647228554883964	0.0315944978361922	0.837685545527811	-0.0683975013077763	0.055452930210097	0.993548614576438	0.933889177617367	1.05701926222686
GCST90012774	ebi-a-GCST90018851	Gastric ulcer	Pyridoxine	Inverse variance weighted	12	0.00987668524394554	0.0234159436888455	0.673175987469953	-0.0360185643861916	0.0557719348740826	1.00992562067357	0.964622385694403	1.05735651009039
GCST90012774	ebi-a-GCST90018851	Gastric ulcer	Pyridoxine	Simple mode	12	0.00576799540991657	0.0520546945332714	0.913765732132511	-0.0962592058752953	0.107795196695128	1.00578466232493	0.908228567374407	1.11381960808886
GCST90012774	ebi-a-GCST90018851	Gastric ulcer	Pyridoxine	Weighted mode	12	-0.00778748426468856	0.0320192155927039	0.81231639750531	-0.0705451468263881	0.054970178297011	0.992242759632019	0.931885666895668	1.05650910730489
GCST90012774	ukb-d-K11_GASTRODUOULC	Gastroduodenal ulcer	Pyridoxine	MR Egger	12	0.000286464114383857	0.000791226039049903	0.7248477694761	-0.00126433892215395	0.00183726715092167	1.00028650514915	0.998736460017555	1.00183895596032
GCST90012774	ukb-d-K11_GASTRODUOULC	Gastroduodenal ulcer	Pyridoxine	Weighted median	12	0.000373110607425729	0.000525721881384965	0.477883363196932	-0.000657304280088803	0.00140352549494026	1.00037318022185	0.999342911697046	1.00140451089781
GCST90012774	ukb-d-K11_GASTRODUOULC	Gastroduodenal ulcer	Pyridoxine	Inverse variance weighted	12	0.000102391978011579	0.000388224519206181	0.79197700898368	-0.000658528079632536	0.000863312035655693	1.00010239722025	0.999341688702395	1.00086368479675
GCST90012774	ukb-d-K11_GASTRODUOULC	Gastroduodenal ulcer	Pyridoxine	Simple mode	12	0.000326746883604881	0.000895538361714263	0.72213305330193	-0.00142850830535507	0.00208200207256484	1.00032680027118	0.998572511526963	1.00208417094382
GCST90012774	ukb-d-K11_GASTRODUOULC	Gastroduodenal ulcer	Pyridoxine	Weighted mode	12	0.000482654729611645	0.000886445958764767	0.596973804827073	-0.0012547793495673	0.00222008880879059	1.00048277122615	0.998746007556875	1.00222255503069
GCST90012774	ukb-d-K26	Duodenal ulcer	Pyridoxine	MR Egger	12	-6.79810559085611e-05	0.000460331015493466	0.885531573622668	-0.000970229846275755	0.000834267734458632	0.999932021254751	0.999030240674518	1.00083461583258
GCST90012774	ukb-d-K26	Duodenal ulcer	Pyridoxine	Weighted median	12	0.000177168432361535	0.000307674650486339	0.564729789741679	-0.000425873882591689	0.000780210747314759	1.00017718412762	0.999574216788818	1.00078051519089
GCST90012774	ukb-d-K26	Duodenal ulcer	Pyridoxine	Inverse variance weighted	12	-2.39817344597159e-05	0.000236026270828748	0.919069251373059	-0.000486593225284063	0.000438629756364631	0.9999760185531	0.999513525142	1.00043872596846
GCST90012774	ukb-d-K26	Duodenal ulcer	Pyridoxine	Simple mode	12	-0.000174869008569804	0.000515551384010595	0.7408549379687	-0.00118534972123057	0.000835611704090962	0.999825146280124	0.998815352528252	1.00083596092482
GCST90012774	ukb-d-K26	Duodenal ulcer	Pyridoxine	Weighted mode	12	0.000275683034908222	0.000464078996183973	0.564500052616768	-0.000633911797612364	0.00118527786742881	1.00027572103897	0.999366289082022	1.00118598058685
ieu-a-1073	ebi-a-GCST90018851	Gastric ulcer	Copper	MR Egger	6	-0.00287710649779023	0.026718310040506	0.919432295597714	-0.055244994177182	0.0494907811816015	0.997127028406639	0.946253293006162	1.05073590562668
ieu-a-1073	ebi-a-GCST90018851	Gastric ulcer	Copper	Weighted median	6	-0.000800564785338641	0.0140394485378252	0.954527253105806	-0.028317883919476	0.0267167543487988	0.999199755581152	0.972079309300762	1.02707684650916
ieu-a-1073	ebi-a-GCST90018851	Gastric ulcer	Copper	Inverse variance weighted	6	-0.000459583959997003	0.0177271445466376	0.979316811482061	-0.0352047872714066	0.0342856193514126	0.999540521632534	0.96540769280543	1.03488014631638
ieu-a-1073	ebi-a-GCST90018851	Gastric ulcer	Copper	Simple mode	6	-0.00245128889326351	0.0258904397431213	0.928246798817419	-0.0531965507897813	0.0482939730032542	0.997551713061968	0.948193625959641	1.04947912851212
ieu-a-1073	ebi-a-GCST90018851	Gastric ulcer	Copper	Weighted mode	6	-0.00119923000663491	0.0134134202868797	0.932230654060021	-0.027489533768919	0.0250910737556492	0.99880148878231	0.97288486493798	1.02540850407551
ieu-a-1073	ukb-d-K11_GASTRODUOULC	Gastroduodenal ulcer	Copper	MR Egger	6	-0.00222807092005275	0.00126752467862349	0.153608501313127	-0.00471241929015479	0.000256277450049282	0.997774409387517	0.99529866673679	1.00025631029192
ieu-a-1073	ukb-d-K11_GASTRODUOULC	Gastroduodenal ulcer	Copper	Weighted median	6	0.000328037587070769	0.000744343433063111	0.659424908717186	-0.00113087554173293	0.00178695071587447	1.00032809139728	0.998869763657038	1.00178854826374
ieu-a-1073	ukb-d-K11_GASTRODUOULC	Gastroduodenal ulcer	Copper	Inverse variance weighted	6	-0.000513077153074182	0.000705261505896357	0.466920229761913	-0.00189538970463104	0.000869235398482678	0.9994870544485	0.998106405412107	1.00086961329306
ieu-a-1073	ukb-d-K11_GASTRODUOULC	Gastroduodenal ulcer	Copper	Simple mode	6	0.000375969006453741	0.00107808979518586	0.741492074648409	-0.00173708699211055	0.00248902500501803	1.00037603969166	0.998264420870276	1.00249212519938
ieu-a-1073	ukb-d-K11_GASTRODUOULC	Gastroduodenal ulcer	Copper	Weighted mode	6	0.000647108723313702	0.000910180326484015	0.508885117858042	-0.00113684471659497	0.00243106216322237	1.00064731814333	0.99886380124655	1.00243401959092
ieu-a-1073	ukb-d-K26	Duodenal ulcer	Copper	MR Egger	5	0.00139050514186499	0.00123336073206099	0.341596848173333	-0.00102688189297454	0.00380789217670452	1.00139147234239	0.998973645169811	1.00381515140932
ieu-a-1073	ukb-d-K26	Duodenal ulcer	Copper	Weighted median	5	-0.000256844715740784	0.000478912990027645	0.591745922020551	-0.00119551417619497	0.0006818247447134	0.999743188266039	0.998805200166181	1.00068205724004
ieu-a-1073	ukb-d-K26	Duodenal ulcer	Copper	Inverse variance weighted	5	3.04268133940397e-05	0.000387761552860905	0.937455907374206	-0.000729585830213335	0.000790439457001414	1.00003042727629	0.999270680252814	1.0007907519366
ieu-a-1073	ukb-d-K26	Duodenal ulcer	Copper	Simple mode	5	-0.000401479313277734	0.000720603551550006	0.607132045275678	-0.00181386227431575	0.00101090364776028	0.999598601268757	0.99818778177968	1.00101141478307
ieu-a-1073	ukb-d-K26	Duodenal ulcer	Copper	Weighted mode	5	-0.000410085418567404	0.000549654433325022	0.497079466380782	-0.00148740810788445	0.000667237270749639	0.999589998654965	0.998513697535306	1.00066745992306
ieu-a-1077	ebi-a-GCST90018851	Gastric ulcer	Selenium	MR Egger	5	-0.00974652974795472	0.07681492220273	0.907059529311494	-0.160303777265306	0.140810717769396	0.990300813736702	0.851884966370553	1.15120672438418
ieu-a-1077	ebi-a-GCST90018851	Gastric ulcer	Selenium	Weighted median	5	-0.0190020680362906	0.0371128243851288	0.608645315429414	-0.091743203831143	0.0537390677585618	0.981177333130375	0.912339404729718	1.05520922812058
ieu-a-1077	ebi-a-GCST90018851	Gastric ulcer	Selenium	Inverse variance weighted	5	-0.0281538789743304	0.0313059401341531	0.368485283879716	-0.0895135216372706	0.0332057636886097	0.972238748188587	0.91437590118145	1.03376322829372
ieu-a-1077	ebi-a-GCST90018851	Gastric ulcer	Selenium	Simple mode	5	-0.0175060850808782	0.0501598905743323	0.744682379261726	-0.115819470606569	0.080807300444813	0.982646256164937	0.89063599476095	1.08416195890908
ieu-a-1077	ebi-a-GCST90018851	Gastric ulcer	Selenium	Weighted mode	5	-0.019786782510739	0.0515265411969652	0.720510062499904	-0.120778803256791	0.0812052382353129	0.980407691089186	0.886229969096643	1.08459347377589
ieu-a-1077	ukb-d-K11_GASTRODUOULC	Gastroduodenal ulcer	Selenium	MR Egger	5	0.000306128599165831	0.00138606609889233	0.839378158449509	-0.00241056095466314	0.0030228181529948	1.00030617546131	0.997592342114252	1.00302739147473
ieu-a-1077	ukb-d-K11_GASTRODUOULC	Gastroduodenal ulcer	Selenium	Weighted median	5	-0.00116071234768742	0.000750843383460987	0.122134009017709	-0.00263236537927095	0.000310940683896115	0.998839961018336	0.997371096256378	1.00031098903096
ieu-a-1077	ukb-d-K11_GASTRODUOULC	Gastroduodenal ulcer	Selenium	Inverse variance weighted	5	-0.000591229888963923	0.000651257483607414	0.363969013133943	-0.00186769455683445	0.000685234778906609	0.999408944852988	0.99813404849931	1.00068546960589
ieu-a-1077	ukb-d-K11_GASTRODUOULC	Gastroduodenal ulcer	Selenium	Simple mode	5	-0.00169258422698278	0.00130242483492779	0.263587171311883	-0.00424533690344126	0.000860168449475696	0.998308847385878	0.99576366180059	1.00086053850045
ieu-a-1077	ukb-d-K11_GASTRODUOULC	Gastroduodenal ulcer	Selenium	Weighted mode	5	-0.00180182287955739	0.00111029286317555	0.179945417325744	-0.00397799689138147	0.000374351132266686	0.99819979942877	0.99602990485707	1.0003744212104
ieu-a-1077	ukb-d-K26	Duodenal ulcer	Selenium	MR Egger	5	0.000731163184078568	0.000862332457639361	0.458788469590633	-0.00095900843289458	0.00242133480105172	1.00073143054904	0.999041451268728	1.00242426859959
ieu-a-1077	ukb-d-K26	Duodenal ulcer	Selenium	Weighted median	5	-0.000551338388370439	0.000470558207056605	0.241330038168396	-0.00147363247420139	0.000370955697460507	0.999448813570711	0.998527452788975	1.00037102451003
ieu-a-1077	ukb-d-K26	Duodenal ulcer	Selenium	Inverse variance weighted	5	-8.46799035059607e-05	0.000439752631310297	0.847301549187632	-0.000946595060874143	0.000777235253862221	0.999915323681736	0.999053852818899	1.00077753737945
ieu-a-1077	ukb-d-K26	Duodenal ulcer	Selenium	Simple mode	5	-0.000876967859250051	0.000823222727298696	0.346778407180417	-0.00249048440475549	0.000736548686255393	0.999123416564679	0.997512614278588	1.00073682000485
ieu-a-1077	ukb-d-K26	Duodenal ulcer	Selenium	Weighted mode	5	-0.000927353590277107	0.00087968406094073	0.351261659468998	-0.00265153434972094	0.000796827169166724	0.999073076269176	0.997351977862547	1.00079714472027
ieu-a-1079	ebi-a-GCST90018851	Gastric ulcer	Zinc	MR Egger	7	-0.00550220615973959	0.0891559005478521	0.953181232149683	-0.18024777123353	0.16924335891405	0.994512903252171	0.835063281117406	1.18440834018183
ieu-a-1079	ebi-a-GCST90018851	Gastric ulcer	Zinc	Weighted median	7	0.0776109810840027	0.0304691371356498	0.0108591228735131	0.0178914722981291	0.137330489869876	1.08070216330098	1.01805248349771	1.1472072262432
ieu-a-1079	ebi-a-GCST90018851	Gastric ulcer	Zinc	Inverse variance weighted	7	0.0717545883394736	0.0244464282727545	0.0033335772141108	0.0238395889248748	0.119669587754072	1.07439164347026	1.02412602355716	1.12712437435128
ieu-a-1079	ebi-a-GCST90018851	Gastric ulcer	Zinc	Simple mode	7	0.0700404512891358	0.0441279447549702	0.163561769102695	-0.0164503204306059	0.156531223008878	1.07255156647024	0.983684247186617	1.16944727541168
ieu-a-1079	ebi-a-GCST90018851	Gastric ulcer	Zinc	Weighted mode	7	0.0756525282013134	0.03644937922508	0.0832456554684321	0.00421174492015672	0.14709331148247	1.07858773021855	1.0042206267828	1.15846205579844
ieu-a-1079	ukb-d-K11_GASTRODUOULC	Gastroduodenal ulcer	Zinc	MR Egger	7	0.000934742312540734	0.00206328302773344	0.669504326619443	-0.00310929242181682	0.00497877704689828	1.00093517932029	0.996895536421807	1.00499119175214
ieu-a-1079	ukb-d-K11_GASTRODUOULC	Gastroduodenal ulcer	Zinc	Weighted median	7	-0.00036637853075105	0.000643868222163011	0.569337682137026	-0.00162836024619055	0.000895603184688452	0.999633688577667	0.998372964813033	1.00089600435698
ieu-a-1079	ukb-d-K11_GASTRODUOULC	Gastroduodenal ulcer	Zinc	Inverse variance weighted	7	-0.000207703330221581	0.000549488050101006	0.705434856239661	-0.00128469990841955	0.00086929324797639	0.999792318238622	0.998716124965232	1.00086967119286
ieu-a-1079	ukb-d-K11_GASTRODUOULC	Gastroduodenal ulcer	Zinc	Simple mode	7	-0.000641817829392407	0.000899923578920183	0.502509951110943	-0.00240566804407597	0.00112203238529115	0.999358388091614	0.997597223256325	1.00112266209913
ieu-a-1079	ukb-d-K11_GASTRODUOULC	Gastroduodenal ulcer	Zinc	Weighted mode	7	-0.000388951287477921	0.000856148245735311	0.665582049055405	-0.00206700184911913	0.00128909927416329	0.999611124344268	0.997935132928087	1.00128993051978
ieu-a-1079	ukb-d-K26	Duodenal ulcer	Zinc	MR Egger	7	0.000723516851313905	0.00130575021145539	0.603377926534695	-0.00183575356313867	0.00328278726576648	1.00072377865277	0.998165930401828	1.00328818151299
ieu-a-1079	ukb-d-K26	Duodenal ulcer	Zinc	Weighted median	7	-0.000411169380192691	0.000425368425660608	0.333734323602494	-0.00124489149448748	0.000422552734102102	0.999588915138353	0.998755883061483	1.00042264202208
ieu-a-1079	ukb-d-K26	Duodenal ulcer	Zinc	Inverse variance weighted	7	-0.000522625083176229	0.000347743816306201	0.132864164308757	-0.00120420296313638	0.000158952796783926	0.999477511461524	0.998796521798303	1.00015896543045
ieu-a-1079	ukb-d-K26	Duodenal ulcer	Zinc	Simple mode	7	-0.00122262438127577	0.000635663099948363	0.102782706716669	-0.00246852405717456	2.32752946230238e-05	0.998778122719408	0.997534520242845	1.00002327556549
ieu-a-1079	ukb-d-K26	Duodenal ulcer	Zinc	Weighted mode	7	-0.000329382555943843	0.000572068371343604	0.585698872505144	-0.00145063656377731	0.000791871451889621	0.999670671684535	0.998550415100854	1.00079218506486
