# Supplementary material for: The causal relationship between trace element status and upper gastrointestinal ulcers: a Mendelian randomization study
Source: Front Nutr. 2024 Oct 30;11:1443090. doi: 10.3389/fnut.2024.1443090 (PMC11557352; doi:10.3389/fnut.2024.1443090)
Supplement: Supplementary file 2 [file Data_Sheet_1.ZIP › Tables/Table S9 Sensitivity analysis results.xlsx]

## Sheet: Sheet1
id.exposure	id.outcome	outcome	Heterogeneity					Pleiotropy			MR-PRESSO
			exposure	method	Q	Q_df	Q_pval	egger_intercept	se	pval	T-stat	P-value	Global Test RSSobs	Global Test Pvalue
GCST90012623	K11_DULC	Duodenal ulcer	Calcium.ionized	MR Egger	7.09338	5	0.213788	0.01744	0.038375	0.668545	0.258521	0.804644	10.2557	0.321
GCST90012623	K11_GASTRODUOULC	Gastroduodenal ulcer	Calcium.ionized	MR Egger	9.19015	5	0.101716	-0.00811514	0.0272005	0.77744	0.9766	0.366483	12.8311	0.193
GCST90012623	K11_GULC	Gastric ulcer	Calcium.ionized	MR Egger	6.00808	5	0.305434	-0.0126254	0.0271038	0.660934	1.18038	0.282521	8.37705	0.412
GCST90012683	K11_DULC	Duodenal ulcer	Iron	MR Egger	2.49309	6	0.869241	-0.0176838	0.0281544	0.553079	-2.24103	0.059987	3.95666	0.895
GCST90012683	K11_GASTRODUOULC	Gastroduodenal ulcer	Iron	MR Egger	5.55643	6	0.474662	-0.0129317	0.0175449	0.488891	-0.558744	0.593752	11.1016	0.393
GCST90012683	K11_GULC	Gastric ulcer	Iron	MR Egger	8.88872	6	0.179934	-4.55964e-05	0.0263119	0.998674	0.559924	0.592989	14.36	0.267
GCST90012696	K11_DULC	Duodenal ulcer	Magnesium	MR Egger	6.74042	10	0.749702	0.0220483	0.0160055	0.198391	-0.650177	0.528923	13.9824	0.517
GCST90012696	K11_GASTRODUOULC	Gastroduodenal ulcer	Magnesium	MR Egger	6.31596	10	0.788056	0.0133543	0.00998528	0.210717	-2.36164	0.0377045	12.2248	0.593
GCST90012696	K11_GULC	Gastric ulcer	Magnesium	MR Egger	8.68104	10	0.562618	0.017439	0.0122897	0.186309	-1.80374	0.0986973	13.215	0.475
GCST90012717	K11_DULC	Duodenal ulcer	Phosphate	MR Egger	5.95432	3	0.113854	-0.0627221	0.0749643	0.464172	0.283799	0.790648	11.9848	0.149
GCST90012717	K11_GASTRODUOULC	Gastroduodenal ulcer	Phosphate	MR Egger	8.45541	3	0.0374803	-0.0220158	0.0557525	0.719328	0.00537712	0.995967	14.8194	0.104
GCST90012717	K11_GULC	Gastric ulcer	Phosphate	MR Egger	5.93066	3	0.115033	0.0108837	0.0576117	0.862218	-0.249227	0.81546	10.0811	0.215
GCST90012742	K11_DULC	Duodenal ulcer	Folate	MR Egger	3.43151	4	0.488369	0.00962082	0.0582019	0.876725	0.697726	0.516454	5.46134	0.634
GCST90012742	K11_GASTRODUOULC	Gastroduodenal ulcer	Folate	MR Egger	1.94572	4	0.745742	-0.0131696	0.0364006	0.735806	1.09872	0.321959	3.20449	0.813
GCST90012742	K11_GULC	Gastric ulcer	Folate	MR Egger	2.11244	4	0.715087	-0.00711639	0.0449338	0.881835	1.87952	0.118949	3.19474	0.825
GCST90012771	K11_DULC	Duodenal ulcer	Vitamin D	MR Egger	4.72143	5	0.450814	0.0200766	0.0322082	0.56039	1.55633	0.170634	6.29326	0.593
GCST90012771	K11_GASTRODUOULC	Gastroduodenal ulcer	Vitamin D	MR Egger	8.14254	5	0.148553	0.023748	0.0257242	0.398278	0.252842	0.80883	12.7765	0.203
GCST90012771	K11_GULC	Gastric ulcer	Vitamin D	MR Egger	7.08396	5	0.214471	0.0128436	0.029544	0.681882	-1.29243	0.243746	10.8108	0.302
GCST90012772	K11_DULC	Duodenal ulcer	Cobalamin (Vitamin B12)	MR Egger	9.99238	10	0.441162	0.00757096	0.0274502	0.788312	1.77756	0.103098	11.7043	0.574
GCST90012772	K11_GASTRODUOULC	Gastroduodenal ulcer	Cobalamin (Vitamin B12)	MR Egger	14.3706	10	0.156749	-0.0109421	0.0204834	0.604878	0.73699	0.476554	16.9098	0.229
GCST90012772	K11_GULC	Gastric ulcer	Cobalamin (Vitamin B12)	MR Egger	13.2655	10	0.209205	-0.016806	0.0242308	0.503737	-0.333813	0.744798	15.8875	0.287
GCST90012773	K11_DULC	Duodenal ulcer	Retinol	MR Egger	6.15428	5	0.291495	-0.00903527	0.0332354	0.796601	-0.789075	0.460103	8.58148	0.409
GCST90012773	K11_GASTRODUOULC	Gastroduodenal ulcer	Retinol	MR Egger	3.15427	5	0.676216	0.0188106	0.0185033	0.355981	-2.17789	0.0722709	5.71578	0.686
GCST90012773	K11_GULC	Gastric ulcer	Retinol	MR Egger	1.99943	5	0.849224	0.0305532	0.0226948	0.236027	-1.76088	0.128738	5.41537	0.703
GCST90012774	K11_DULC	Duodenal ulcer	Pyridoxine	MR Egger	7.35315	10	0.691738	0.0115356	0.0260313	0.667094	0.909178	0.382745	8.72248	0.773
GCST90012774	K11_GASTRODUOULC	Gastroduodenal ulcer	Pyridoxine	MR Egger	19.0506	10	0.0396245	-0.00344005	0.0223799	0.880895	-0.531528	0.60562	22.9831	0.067
GCST90012774	K11_GULC	Gastric ulcer	Pyridoxine	MR Egger	20.1261	10	0.0280819	-0.012257	0.0283141	0.67428	-1.37998	0.194994	24.6474	0.06
ieu-a-1073	K11_DULC	Duodenal ulcer	Copper	MR Egger	8.93086	4	0.0628512	-0.00943575	0.0241142	0.715529	1.2329	0.272416	12.0037	0.27
ieu-a-1073	K11_GASTRODUOULC	Gastroduodenal ulcer	Copper	MR Egger	2.33342	4	0.674691	-0.0283748	0.0100115	0.0471424	1.33756	0.238655	41.7939	0.296
ieu-a-1073	K11_GULC	Gastric ulcer	Copper	MR Egger	3.97353	4	0.409599	-0.0347891	0.0123053	0.0474811	1.15767	0.29929	47.2626	0.287
ieu-a-1077	K11_DULC	Duodenal ulcer	Selenium	MR Egger	2.01778	3	0.568724	0.00278947	0.0252609	0.919044	0.271992	0.79909	2.56172	0.777
ieu-a-1077	K11_GASTRODUOULC	Gastroduodenal ulcer	Selenium	MR Egger	4.37652	3	0.223573	-0.00566462	0.0190063	0.785122	-0.463942	0.666813	6.2818	0.444
ieu-a-1077	K11_GULC	Gastric ulcer	Selenium	MR Egger	1.25551	3	0.739725	0.00596997	0.0193679	0.778063	-1.03365	0.359698	1.72961	0.89
ieu-a-1079	K11_DULC	Duodenal ulcer	Zinc	MR Egger	2.66554	5	0.751383	0.0194163	0.045107	0.684792	-0.0556696	0.957412	3.85857	0.831
ieu-a-1079	K11_GASTRODUOULC	Gastroduodenal ulcer	Zinc	MR Egger	0.865665	5	0.972657	-0.00471546	0.0281362	0.87347	4.51175	0.00405295	1.3584	0.984
ieu-a-1079	K11_GULC	Gastric ulcer	Zinc	MR Egger	2.05248	5	0.841837	-0.0199233	0.0347576	0.591319	4.17685	0.00583391	4.16961	0.82
Validation
GCST90012623	ebi-a-GCST90018851	Gastric ulcer	Calcium.ionized	MR Egger	3.03241	5	0.694989	-0.0144863	0.0173877	0.442732	1.12113	0.305088	5.56179	0.69
GCST90012623	ukb-d-K11_GASTRODUOULC	Gastroduodenal ulcer	Calcium.ionized	MR Egger	1.91714	5	0.860488	4.77341e-05	0.000314603	0.885334	1.98973	0.0937517	2.82287	0.912
GCST90012623	ukb-d-K26	Duodenal ulcer	Calcium.ionized	MR Egger	0.641033	4	0.958397	0.000171977	0.000210221	0.459247	0.0123725	0.990607	1.84725	0.947
GCST90012683	ebi-a-GCST90018851	Gastric ulcer	Iron	MR Egger	7.49955	5	0.186059	0.0108229	0.0169624	0.551509	1.30513	0.239663	10.9931	0.306
GCST90012683	ukb-d-K11_GASTRODUOULC	Gastroduodenal ulcer	Iron	MR Egger	5.92015	6	0.432194	0.000202354	0.000238869	0.42941	-0.573676	0.58414	8.83219	0.479
GCST90012683	ukb-d-K26	Duodenal ulcer	Iron	MR Egger	2.33244	6	0.886729	2.00971e-06	0.000151168	0.989824	0.485506	0.642144	2.81879	0.95
GCST90012696	ebi-a-GCST90018851	Gastric ulcer	Magnesium	MR Egger	9.98758	10	0.441583	0.0249852	0.0129298	0.0821112	-0.327453	0.749473	15.8008	0.277
GCST90012696	ukb-d-K11_GASTRODUOULC	Gastroduodenal ulcer	Magnesium	MR Egger	11.6825	10	0.306865	0.000660376	0.000240642	0.0206821	0.340415	0.739956	24.0991	0.041
GCST90012696	ukb-d-K26	Duodenal ulcer	Magnesium	MR Egger	11.9837	10	0.28615	0.000143128	0.000154241	0.375287	-0.226256	0.825152	15.489	0.3
GCST90012717	ebi-a-GCST90018851	Gastric ulcer	Phosphate	MR Egger	5.16843	3	0.159871	0.0177247	0.0401915	0.689055	2.78468	0.0495807	10.8684	0.287
GCST90012717	ukb-d-K11_GASTRODUOULC	Gastroduodenal ulcer	Phosphate	MR Egger	3.17217	3	0.365834	0.000316729	0.000527567	0.590591	1.61402	0.181822	5.45874	0.507
GCST90012717	ukb-d-K26	Duodenal ulcer	Phosphate	MR Egger	4.34996	3	0.22607	6.79486e-05	0.00039097	0.873092	1.50097	0.207761	6.61687	0.426
GCST90012742	ebi-a-GCST90018851	Gastric ulcer	Folate	MR Egger	1.71876	4	0.787307	0.0327235	0.031588	0.358743	1.61085	0.168128	3.97414	0.757
GCST90012742	ukb-d-K11_GASTRODUOULC	Gastroduodenal ulcer	Folate	MR Egger	3.37392	4	0.497307	0.00031247	0.000440249	0.517039	-0.96417	0.379243	5.68076	0.557
GCST90012742	ukb-d-K26	Duodenal ulcer	Folate	MR Egger	1.54806	4	0.818095	5.22163e-05	0.000278611	0.860457	-3.98049	0.0105256	2.32816	0.903
GCST90012771	ebi-a-GCST90018851	Gastric ulcer	Vitamin D	MR Egger	1.72298	5	0.885992	0.0117281	0.01941	0.572058	2.39997	0.0532968	3.42261	0.877
GCST90012771	ukb-d-K11_GASTRODUOULC	Gastroduodenal ulcer	Vitamin D	MR Egger	1.2016	5	0.944724	0.000103204	0.000278867	0.726481	-0.904557	0.400561	1.75741	0.962
GCST90012771	ukb-d-K26	Duodenal ulcer	Vitamin D	MR Egger	3.70038	5	0.593307	4.90298e-05	0.000176481	0.792273	-0.93208	0.387265	5.03643	0.726
GCST90012772	ebi-a-GCST90018851	Gastric ulcer	Cobalamin (Vitamin B12)	MR Egger	11.7221	10	0.304088	0.000134837	0.0144174	0.992722	-0.116538	0.909326	12.7844	0.484
GCST90012772	ukb-d-K11_GASTRODUOULC	Gastroduodenal ulcer	Cobalamin (Vitamin B12)	MR Egger	10.4108	9	0.318265	0.00018305	0.000359302	0.622686	1.1242	0.287188	12.6684	0.419
GCST90012772	ukb-d-K26	Duodenal ulcer	Cobalamin (Vitamin B12)	MR Egger	7.15404	9	0.621085	-0.000193183	0.000211417	0.384672	0.864315	0.407669	9.55684	0.664
GCST90012773	ebi-a-GCST90018851	Gastric ulcer	Retinol	MR Egger	1.22549	5	0.942408	0.00990383	0.0126905	0.470461	-0.884869	0.410283	2.5681	0.925
GCST90012773	ukb-d-K11_GASTRODUOULC	Gastroduodenal ulcer	Retinol	MR Egger	3.30689	5	0.652788	-6.99826e-05	0.000315092	0.833021	3.18311	0.019001	4.95438	0.768
GCST90012773	ukb-d-K26	Duodenal ulcer	Retinol	MR Egger	1.47649	4	0.830797	-7.05089e-05	0.000233311	0.777555	1.757	0.139261	2.38218	0.884
GCST90012774	ebi-a-GCST90018851	Gastric ulcer	Pyridoxine	MR Egger	12.1084	10	0.27787	0.00311489	0.0180346	0.866319	0.421793	0.681301	14.0285	0.395
GCST90012774	ukb-d-K11_GASTRODUOULC	Gastroduodenal ulcer	Pyridoxine	MR Egger	11.8321	10	0.296449	-7.80721e-05	0.00028812	0.791925	0.263744	0.796853	14.2871	0.405
GCST90012774	ukb-d-K26	Duodenal ulcer	Pyridoxine	MR Egger	6.50609	10	0.771105	1.86618e-05	0.000167627	0.913558	-0.131991	0.897375	7.73599	0.857
ieu-a-1073	ebi-a-GCST90018851	Gastric ulcer	Copper	MR Egger	9.46011	4	0.0505735	0.00160743	0.0119466	0.899465	-0.0259254	0.98032	9.74829	0.391
ieu-a-1073	ukb-d-K11_GASTRODUOULC	Gastroduodenal ulcer	Copper	MR Egger	5.35134	4	0.253109	0.000433492	0.000279055	0.195282	-0.727499	0.499544	15.2164	0.136
ieu-a-1073	ukb-d-K26	Duodenal ulcer	Copper	MR Egger	0.422984	3	0.935455	-0.000278127	0.000239425	0.329403	0.11788	0.911845	4.07088	0.672
ieu-a-1077	ebi-a-GCST90018851	Gastric ulcer	Selenium	MR Egger	1.85543	3	0.602947	-0.00389786	0.0148538	0.80999	-1.2966	0.264511	2.88357	0.782
ieu-a-1077	ukb-d-K11_GASTRODUOULC	Gastroduodenal ulcer	Selenium	MR Egger	5.07902	3	0.166102	-0.000236163	0.000316282	0.509444	-0.907828	0.415316	11.3953	0.283
ieu-a-1077	ukb-d-K26	Duodenal ulcer	Selenium	MR Egger	4.90863	3	0.178611	-0.000214711	0.000196773	0.354998	-0.192563	0.856683	14.0785	0.225
ieu-a-1079	ebi-a-GCST90018851	Gastric ulcer	Zinc	MR Egger	2.46734	5	0.781406	0.0175216	0.0194453	0.408853	3.97028	0.00736457	4.39564	0.819
ieu-a-1079	ukb-d-K11_GASTRODUOULC	Gastroduodenal ulcer	Zinc	MR Egger	2.40743	5	0.790367	-0.000247803	0.000431375	0.590541	-0.559616	0.595998	3.41273	0.881
ieu-a-1079	ukb-d-K26	Duodenal ulcer	Zinc	MR Egger	1.88073	5	0.86539	-0.000270295	0.000272996	0.367586	-2.17643	0.0724171	3.61265	0.855
